# Supplementary material for: The catalytic subunit of DNA-PK regulates transcription and splicing of AR in advanced prostate cancer
Source: J Clin Invest. 2023 Nov 15;133(22):e169200. doi: 10.1172/JCI169200 (PMC10645393; doi:10.1172/JCI169200)
Supplement: Supplemental tables 1-21 [file jci-133-169200-s102.xlsx]

## Sheet: Table S1  siRNAs 
Supplementary Table S1: Sequences of siRNAs used in the study
	siRNA	Sequence (5’ – 3’)
	siScr	UUCUCCGAACGUGUCACGU
	DNA-PKcs si1	GGAAGAAGCUCAUUUGAUU
	DNA-PKcs si2	GAGCAUCACUUGCCUUUAA
	DNA-PKcs si3	GCAGGACCGUGCAAGGUUA
	DNA-PKcs si4	AGAUAGAGCUGCUAAAUGU
	siRBMX	AUCAAGAGGAUAUAGCGA

## Sheet: Table S2 Primers
Supplementary Table S2: Sequences of primers used in the study

## Sheet: Table S3 Antibodies
Supplementary Table S3: Antibodies
	Antibody	Species	Supplier	Application	Dilution/quantity per sample	Catalogue number
	AR	Rabbit	Cell signaling	IF/ChIP	(2 mg/sample)	Cat:5153
	AR	Mouse	BD	WB	!:1000	Cat:554225
	AR-V7	Rabbit	Abcam	WB	!:500	ab198394
	AR-V7 (RM7)	Rabbit	RevMAb	WB	!:500	AG10008
	DNA-PKcs	Rabbit	Abcam	WB/ChIP	!:500	Ab70250
	DNA-PKcs	Rabbit	BioRad	WB	!:500	AHP318
	Biotin	Mouse	Santa Cruz	WB	!:1000	sc-101339
	Streptavidin-HRP	Mouse	Thermo	WB	!:2000	N100
	FLAG	Mouse	Sigma M2	WB/ChIP	1:1000/5 µg	F1804
	RBMX	Rabbit	Cell Signaling	WB	!:500	Cat:14794
	GFP	Rabbit	Abcam	WB/RIP	1:1000/5 µg	Ab290
	a-tubulin	Mouse	Sigma	WB	!:4000	T9026

## Sheet: Table S4 ARV7 Interactome Raw
	Supplementary Table S4: Raw proteomics data
	Protein	Minus IR rep 1	Minus IR rep 2	Minus IR rep 3	Minus IR mean	Plus IR rep 1	Plus IR rep 2	Plus IR rep 3	Plus IR mean	Mean Difference		Values are sorted based on their mean difference between minus IR (Neg) and plus IR (Pos)
1	HNRNPA3	NA	-12.5849	-13.0543	-12.8196	NA	-9.88532	-10.9812	-10.4333	2.38632
2	RBMXL1	NA	-10.1365	-13.5911	-11.8638	-9.4875	-9.95655	-9.93825	-9.7941	2.06969
3	TAF15	NA	-13.9625	-11.8796	-12.9211	NA	-10.6112	-11.3588	-10.985	1.93605
4	RPS9	NA	-10.4143	-12.0459	-11.2301	-9.02145	-11.0237	-8.46798	-9.50436	1.72572
5	RBMX	-11.264	-7.21322	-11.573	-10.0167	-7.74054	-6.94165	-10.3642	-8.34881	1.66792
6	PATZ1	NA	-12.647	-13.1633	-12.9051	NA	-9.79155	-12.7003	-11.2459	1.65919
7	HSPA1B.HSPA1A	-12.0863	-8.82679	-9.14819	-10.0204	-8.58293	-8.38638	-8.19262	-8.38731	1.63312
8	RPL24	NA	-11.0163	-9.37542	-10.1959	-7.9779	-9.40166	-8.65816	-8.67924	1.51664
9	DYNC1H1	NA	-17.6313	-15.1005	-16.3659	-14.8796	-15.7964	-13.9004	-14.8588	1.50709
10	PABPC1	-11.3055	-10.712	-9.75914	-10.5922	-8.49874	-9.79008	-9.07948	-9.12277	1.46942
11	WHSC1L1	NA	-11.8849	-15.0815	-13.4832	-12.3111	-11.5893	-12.232	-12.0441	1.43907
12	CLTC	-12.559	-13.2297	-15.0426	-13.6104	-12.4887	-12.1326	-11.9437	-12.1884	1.42208
13	HSPB1	NA	-8.38891	-10.8506	-9.61977	-7.76566	-8.65989	-8.21209	-8.21255	1.40723
14	RPL10	NA	-10.6703	-9.78797	-10.2291	-9.14556	-9.46038	-8.16409	-8.92334	1.3058
15	THRAP3	-11.4636	-9.5379	-13.7055	-11.569	-9.72567	-9.60224	-11.4773	-10.2684	1.30063
16	SAFB	NA	-10.3532	-14.1533	-12.2533	-10.3224	-10.0184	-12.5745	-10.9718	1.28148
17	HIST1H2BL.HIST1H2BM.HIST1H2BN.HIST1H2BH.HIST3H2BB.HIST2H2BF.HIST2H2BE.HIST1H2BC.HIST1H2BD.H2BFS.HIST1H2BB.HIST1H2BO.HIST1H2BJ.HIST1H2BK.HIST1H2BA	-9.51866	-7.29699	-8.47917	-8.43161	-6.83654	-7.02394	-7.60693	-7.1558	1.27581
18	PRPF40A	NA	-11.55	-14.2609	-12.9055	NA	-11.1186	-12.1563	-11.6374	1.26801
19	DDX21	-12.6607	-10.7731	-13.1692	-12.201	-10.4857	-10.5012	-11.8269	-10.9379	1.26307
20	RPL13A	-12.2354	-10.9473	-6.39877	-9.86048	-9.20659	-9.8761	-6.89226	-8.65831	1.20216
21	PRPF8	-14.7576	-11.2388	-11.3327	-12.443	-11.2741	-11.3878	-11.0915	-11.2511	1.19188
22	DSG2	NA	-13.2502	-14.2277	-13.739	-10.704	-13.5797	-13.3879	-12.5572	1.18177
23	XRCC5	NA	-12.9667	-14.1163	-13.5415	-13.2552	-12.4463	-11.3903	-12.3639	1.17758
24	BCAS2	NA	-10.1783	-10.0995	-10.1389	-8.41429	-9.20192	-9.30476	-8.97366	1.16527
25	NCL	-9.53871	-11.3949	-14.6418	-11.8585	-9.53924	-11.1412	-11.4598	-10.7134	1.14507
26	RPL17	-9.66889	-11.401	-8.32408	-9.79798	-8.23951	NA	-9.09451	-8.66701	1.13098
27	JUP	-12.4727	-12.6427	-11.2615	-12.1256	-9.93367	-11.6297	-11.5319	-11.0318	1.09387
28	MDN1	NA	-16.2003	-17.0004	-16.6004	NA	-15.7266	-15.3503	-15.5385	1.06192
29	PAF1	NA	-12.1882	-14.1038	-13.146	-11.8457	NA	-12.3225	-12.0841	1.06187
30	SART1	-13.5782	-11.2564	-12.0317	-12.2887	-10.7513	-10.618	-12.3667	-11.2453	1.04339
31	PPIA	NA	-9.32378	-9.77714	-9.55046	-9.44908	-8.47332	-7.6756	-8.53267	1.01779
32	EPM2AIP1	NA	-12.8736	-12.9082	-12.8909	-12.3124	-10.9854	-12.3767	-11.8915	0.999394624248778
33	RPL28	NA	-11.7276	-7.85854	-9.79307	-9.41987	NA	-8.22269	-8.82128	0.971790408172794
34	GTF3C1	NA	-10.5067	-13.3374	-11.922	-12.5992	-10.6953	-9.59037	-10.9616	0.960402353259415
35	SRSF10	-8.3033	-7.66093	-8.63774	-8.20065	-7.31287	-7.36375	-7.17441	-7.28368	0.916979019413215
36	NOP56	-14.0499	-10.7115	-10.6521	-11.8045	-11.4775	-10.9554	-10.265	-10.8993	0.905197107297823
37	GTF3C3	NA	-8.31604	-10.8427	-9.57936	NA	-8.29775	-9.05652	-8.67714	0.902217650494993
38	EP400	-14.4037	-11.0405	-11.0652	-12.1698	-11.2697	-10.6835	-11.8605	-11.2713	0.898549786214016
39	SNRNP200	-13.1475	-10.1087	-10.5667	-11.2743	-10.8188	-9.9751	-10.369	-10.3876	0.886667607108224
40	EEF1A1P5.EEF1A2	-10.4785	-8.2856	-9.74899	-9.50436	-9.03976	-7.66445	-9.19398	-8.63273	0.871628596020519
41	PRCC	NA	-10.3361	-11.4718	-10.9039	-9.85394	-9.60179	-10.6477	-10.0345	0.869451314252997
42	CPSF7	-11.7174	-8.4176	-9.69593	-9.94365	-10.0831	-7.68722	-9.48662	-9.08566	0.857990458524567
43	CAPZA1	NA	-11.0276	-12.3434	-11.6855	-10.7025	-10.7814	-11.0073	-10.8304	0.855125803535316
44	RPL7	NA	-10.5557	-9.37771	-9.96672	-8.8543	-9.77027	-8.79024	-9.13827	0.828448724189565
45	PLEC	-12.836	-15.5299	-15.4079	-14.5912	-12.1682	-14.6554	-14.5037	-13.7758	0.815470858849842
46	MEF2D	NA	-9.45203	-11.4414	-10.4467	-9.46286	-9.2049	-10.2681	-9.64528	0.801414203906946
47	RPL21	-8.787	-10.1414	-7.7987	-8.90902	-7.36395	-9.47998	-7.48498	-8.10964	0.799382256263073
48	MCCC2	NA	-9.72424	-9.90696	-9.8156	-8.79009	-9.84403	-8.51016	-9.0481	0.767503523784345
49	SF3B3	-11.4382	-8.44411	-9.54202	-9.80812	-9.56187	-8.42864	-9.33233	-9.10761	0.700505898694058
50	SF3A3	NA	-11.2345	-13.22	-12.2273	-11.3515	-10.7185	-12.518	-11.5294	0.697901313565387
51	MBD2	NA	-11.6273	-13.1376	-12.3824	-12.5954	-11.4408	-11.042	-11.6927	0.689727438451104
52	PRDX1	NA	-8.72964	-9.78956	-9.2596	-8.30475	-8.31963	-9.08942	-8.57127	0.688327432935035
53	SRSF7	-7.10012	-6.66087	-7.42472	-7.0619	-5.98979	-6.50594	-6.64252	-6.37942	0.682478348851637
54	CFL1	NA	-11.873	-10.6804	-11.2767	NA	-11.0102	-10.1967	-10.6035	0.673203798261834
55	RPL13	-9.05861	-8.961	-6.58221	-8.20061	-6.91786	-8.98121	-6.69849	-7.53252	0.668090740542978
56	PSMD2	NA	-13.2215	-14.1186	-13.67	-11.9523	-13.1433	-13.9258	-13.0071	0.662901229943257
57	DPF2	NA	-11.8027	-12.3494	-12.076	-11.6979	-11.2869	-11.2732	-11.4194	0.656670282366441
58	SNW1	-12.0688	-12.0656	-10.8458	-11.6601	-9.78838	-12.4724	-10.7662	-11.009	0.651066
59	SF3B2	-10.7541	-9.19774	-11.9664	-10.6394	-9.80982	-9.14246	-11.0239	-9.99205	0.647355688186712
60	TNRC18	NA	-15.1073	-16.7131	-15.9102	-15.6852	-14.2575	-15.8463	-15.263	0.647169513314157
61	NFIX	NA	-11.1127	-13.493	-12.3029	-10.7088	-11.419	-12.8475	-11.6584	0.644419934125882
62	SMARCA5	-13.387	-9.01682	-9.19663	-10.5335	-10.8996	-8.75041	-10.0196	-9.88986	0.643620774471124
63	AHNAK	NA	-14.2021	-18.1326	-16.1674	-16.2569	-13.474	-16.8605	-15.5305	0.636910771798274
64	TUBA1B.TUBA1A.TUBA1C.TUBA4A	-8.49722	-8.03649	-7.91545	-8.14972	-8.12095	-7.87077	-6.57032	-7.52068	0.629037
65	PABPN1	-8.30548	-10.0579	-11.2376	-9.86698	-7.62975	-9.54205	-10.5699	-9.24722	0.619762079305312
66	HSPA9	-11.7722	-12.772	-13.2925	-12.6122	-10.9894	-12.2793	-12.7177	-11.9955	0.616737532152447
67	WTAP	-11.444	-10.8294	-11.846	-11.3732	-10.3304	-10.7893	-11.1647	-10.7615	0.611684903380663
68	TEX10	-12.5765	NA	-15.4235	-14	NA	-14.6679	-12.1369	-13.4024	0.597576411302883
69	RBM17	-12.3422	-10.3401	-11.3085	-11.3303	-10.1623	-10.2278	-11.8109	-10.7337	0.596598074434089
70	TMPO	-10.6335	-8.09841	-8.63724	-9.12305	-8.92903	-7.91833	-8.74434	-8.53057	0.592480021656263
71	U2AF2	NA	-11.5533	-12.9653	-12.2593	-12.2304	-11.0953	-11.6943	-11.6733	0.585927294193107
72	RTCB	NA	-12.3997	-10.6434	-11.5216	-10.4304	-11.9794	-10.4071	-10.939	0.582583815655671
73	DSP	-11.7762	-13.4413	-12.9552	-12.7242	-10.3293	-13.6459	-12.4686	-12.1479	0.576263063867909
74	RAB13	NA	-11.6253	-8.88432	-10.2548	-10.2211	-9.70046	-9.12827	-9.68328	0.571518935999203
75	PSME3	NA	-9.14076	-9.89255	-9.51666	-8.82822	-8.93553	-9.10182	-8.95519	0.561466
76	RPL7A.1	-8.95444	-8.04098	-8.29473	-8.43005	-6.81162	-8.00194	-8.79263	-7.86873	0.561317702124998
77	PPP1CA	NA	-11.1504	-10.7195	-10.935	-10.1977	-11.1345	-9.81264	-10.3816	0.553337957687006
78	H1FX	NA	-9.37968	-9.67636	-9.52802	-7.9746	NA	-9.98459	-8.97959	0.548427476887431
79	SF3B6	-8.34059	-10.0603	-12.2647	-10.2219	-9.99881	-10.636	-8.39473	-9.6765	0.545349842044725
80	RPL8	-10.8586	-10.4744	-7.5542	-9.62907	-8.50463	-10.375	-8.39249	-9.09072	0.538352253378212
81	HNRNPH3	-11.2499	-8.49138	-10.1126	-9.95129	-10.3348	-8.46577	-9.44405	-9.41489	0.536400330244525
82	BBX	NA	-13.023	-12.374	-12.6985	NA	-12.6471	-11.6876	-12.1674	0.531146849832389
83	C14orf166	NA	-11.092	-12.1535	-11.6228	-12.6018	-11.0053	-9.67253	-11.0932	0.529529897236893
84	FUBP1	-8.80529	-6.48145	-6.82484	-7.37053	-7.33595	-6.22907	-6.9593	-6.84144	0.529085
85	SNRPD2	-10.7434	-10.9214	-6.32782	-9.33086	-11.7518	-7.307	-7.35347	-8.80409	0.526766022535123
86	HNRNPM	-9.7904	-11.1807	-8.14909	-9.70673	-7.57936	-10.7361	-9.23249	-9.18267	0.524059976265077
87	TPR	-12.564	-10.095	-10.3959	-11.0183	-11.0277	-10.0376	-10.4749	-10.5134	0.504921098051833
88	VDAC2	NA	-10.8153	-11.563	-11.1891	-10.3542	-10.7342	-10.9688	-10.6857	0.503427308715645
89	RPL27A	-6.63696	-7.05422	-7.34665	-7.01261	-5.6768	-7.1047	-6.7483	-6.50993	0.502680881559859
90	XRCC6	NA	-10.4269	-11.6961	-11.0615	-10.8915	-9.89994	-10.8881	-10.5598	0.501627469840338
91	GTF3C3.1	-10.742	-9.13263	-9.60491	-9.82651	-9.37701	-9.11878	-9.5036	-9.33313	0.493383204789305
92	FASN	-15.3231	-15.0146	-14.3348	-14.8909	-13.6479	-14.7326	-14.8598	-14.4134	0.477442258082323
93	NUDT21	-9.1657	-7.70807	-7.84693	-8.24023	-7.59538	-7.89092	-7.82961	-7.77197	0.468261425706495
94	SMCHD1	-13.2803	-10.2098	-10.864	-11.4514	-11.6428	-10.3885	-10.9265	-10.9859	0.465445
95	HNRNPD	-9.12495	-6.59429	-7.59847	-7.77257	-8.19819	-6.46038	-7.26438	-7.30765	0.464922479941918
96	SON	NA	-12.0352	-11.1251	-11.5802	-11.2575	-11.3756	-10.7152	-11.1161	0.464091078173572
97	MYBBP1A	-13.9749	-12.2536	-10.6805	-12.303	-12.2087	-12.4688	-10.8401	-11.8392	0.463789609033105
98	SUPT4H1	-6.70749	-9.40396	-8.57023	-8.22722	-7.15037	NA	-8.37688	-7.76362	0.463602102483719
99	DHX15	-10.2878	-8.73089	-9.33351	-9.45073	-9.55638	-8.37792	-9.032	-8.98877	0.461964472122382
100	CDC5L	NA	-10.0034	-10.3633	-10.1834	-9.81657	-9.52424	-9.82355	-9.72145	0.461904078721668
101	YLPM1.1	-13.8267	-10.7814	-12.6551	-12.4211	-12.5807	-10.9137	-12.4046	-11.9663	0.454738983915199
102	RBM39	NA	-9.35852	-10.811	-10.0848	-10.0352	-9.1449	-9.71585	-9.632	0.452750374072858
103	SURF6	NA	-10.5998	-11.0058	-10.8028	-10.139	-10.1048	-10.8254	-10.3564	0.446431
104	FAU	NA	-8.7528	-10.6318	-9.69231	-7.80789	-9.71229	-10.2324	-9.25088	0.441431598650075
105	RPS8	-6.73357	-6.59141	-6.46425	-6.59641	-6.25128	-6.10845	-6.12284	-6.16086	0.435549904537164
106	ZNF207	NA	-9.03239	-10.4289	-9.73065	-8.88255	-8.96402	-10.0447	-9.29707	0.433580161734779
107	SNRPD3	-6.18481	-7.61244	-10.1908	-7.996	-7.20347	-7.42716	-8.06463	-7.56509	0.430915178348082
108	NUMA1	-11.5645	-9.10728	-9.45654	-10.0428	-10.6878	-8.76019	-9.38954	-9.6125	0.430264
109	RPRD2	NA	-12.9356	-14.1127	-13.5241	-13.1151	-12.7335	-13.4649	-13.1045	0.419665541100738
110	HNRNPR	-8.90383	-7.98712	-8.8081	-8.56635	-8.68641	-7.62374	-8.13417	-8.14811	0.418247
111	GTF3C5	NA	-10.7073	-11.6667	-11.187	-11.2582	-11.4308	-9.65405	-10.781	0.406007078010655
112	SMARCE1	-8.94589	-7.8206	-10.5943	-9.12028	-8.50747	-8.82683	-8.82676	-8.72035	0.399924878946241
113	RPN1	NA	-13.5678	-12.3985	-12.9831	-13.0528	-13.4368	-11.2602	-12.5833	0.399886103996259
114	PRKDC	-9.86432	-8.01668	-8.30336	-8.72812	-9.11446	-7.89122	-7.97904	-8.32824	0.399875906089678
115	RPL34	-9.55403	-9.62692	-10.0055	-9.7288	-8.55996	-9.74299	-9.71818	-9.34038	0.388425432677948
116	HP1BP3	-12.4924	-11.1181	-11.0343	-11.5483	-11.1202	-10.6021	-11.758	-11.1601	0.388169006951875
117	GTF2IRD2B	NA	-11.8771	-12.6052	-12.2411	-11.695	-11.3001	-12.5756	-11.8569	0.384207
118	HIST1H1C	-7.5271	-6.91468	-7.47099	-7.30425	-5.89732	-6.93813	-7.93155	-6.92233	0.381923633097793
119	SMARCA4	-9.89638	-8.94848	-8.97761	-9.27416	-10.2576	-8.05544	-8.39817	-8.90373	0.370424637674059
120	NOP2	-12.2568	NA	-12.7149	-12.4859	-11.2046	-12.6264	-12.5281	-12.1197	0.366177106144066
121	NO66	NA	-12.0683	-12.6885	-12.3784	-10.9812	-11.9607	-13.0966	-12.0128	0.365584861248882
122	FXR1	NA	-12.3143	-12.2682	-12.2912	-11.4944	-11.5001	-12.7837	-11.9261	0.365132251195135
123	SRSF1	-7.77904	-7.45825	-8.07416	-7.77048	-6.86966	-7.81159	-7.55821	-7.41315	0.357327889886548
124	TBL1XR1.TBL1Y.TBL1X	NA	-12.4459	-12.2989	-12.3724	-11.8758	-12.2426	-11.95	-12.0228	0.349623840469436
125	PUF60	NA	-11.364	-12.0513	-11.7076	-11.7183	-10.3645	-11.9985	-11.3604	0.347198097171885
126	EMSY.C11orf30	NA	-12.0822	-13.4051	-12.7436	-12.684	-11.7149	-12.7954	-12.3981	0.345491780779913
127	SNRPE	-4.75065	-7.94299	-8.25125	-6.98163	-6.08905	-7.72142	-6.09824	-6.63624	0.34539
128	RPS11	-10.3735	-10.7162	-8.07929	-9.72299	-9.61441	-10.6567	-7.86326	-9.37813	0.344858463025464
129	HCFC1	-10.8035	-9.54618	-9.72958	-10.0264	-9.91247	-9.25181	-9.88601	-9.68343	0.342976153512094
130	FUS	-8.71379	-6.14856	-7.82311	-7.56182	-7.92568	-6.1211	-7.64668	-7.23115	0.330667620642014
131	RPRD1B	NA	-11.3812	-11.5846	-11.4829	-11.4831	-10.8232	NA	-11.1531	0.329738194870833
132	TAF4	NA	-11.9444	-12.2531	-12.0988	-11.7477	-11.28	-12.2814	-11.7697	0.329080089395147
133	ACTG1.ACTG2.ACTA1.ACTC1.ACTA2	-6.68259	-5.89543	-5.44843	-6.00882	-5.84103	-5.68325	-5.51738	-5.68056	0.328261824626956
134	ATP5C1	NA	-11.1191	-11.0622	-11.0906	-11.3899	-10.5237	-10.3741	-10.7626	0.328085049965761
135	PAICS	NA	-11.4011	-11.5537	-11.4774	-10.703	-11.3653	-11.4371	-11.1684	0.308940354431181
136	PSPC1	-11.4719	-10.021	-9.85046	-10.4478	-10.8741	-10.4036	-9.16279	-10.1468	0.300946433416602
137	NUP153	-12.9074	-11.0376	-12.3844	-12.1098	-12.5364	-11.1699	-11.7355	-11.8139	0.295895768376948
138	PRDX2	NA	-9.95615	-9.99223	-9.97419	-9.28185	-10.2693	-9.49243	-9.68118	0.293006128999568
139	TNKS1BP1	NA	-13.6728	-15.3192	-14.496	-15.1237	-13.1887	-14.3056	-14.206	0.289999616773358
140	PBRM1	-12.8391	-10.537	-10.2146	-11.1969	-11.4729	-10.6031	-10.6777	-10.9179	0.279012792379433
141	HSPA8	-7.39304	-6.96427	-6.92208	-7.09313	-6.90752	-6.63933	-6.90637	-6.81774	0.275392184014474
142	SRSF6	-6.90975	-8.00749	-8.91669	-7.94464	-6.01534	-7.5809	-9.41292	-7.66972	0.274925364675465
143	VCP	-12.2292	-11.191	-10.0458	-11.1553	-11.6128	-11.1231	-9.95213	-10.896	0.259337595783085
144	RPL23	NA	-10.511	-7.36523	-8.93809	-8.72007	-10.5268	-6.79361	-8.68017	0.257925420048343
145	SMARCD2	-10.0224	-8.8115	-9.08647	-9.30679	-9.60263	-8.66577	-8.88491	-9.05111	0.255684640319327
146	RRP1B	-12.6893	-10.9299	-9.32859	-10.9826	-12.0988	-10.9414	-9.1497	-10.73	0.252639667248156
147	CAMK2D.CAMK2B.CAMK2G	NA	-12.3531	-12.0249	-12.189	-12.4243	-11.4786	-11.9146	-11.9391	0.249827997077167
148	DBT	-9.62658	-12.4471	-10.4901	-10.8546	-10.8524	-11.3532	-9.6171	-10.6075	0.247042459951276
149	RPS6	-7.50079	-8.49503	-8.04621	-8.01401	-7.29351	-8.42979	-7.58242	-7.76857	0.245438903505793
150	HNRNPU	-8.44588	-6.41055	-7.06355	-7.30666	-7.6426	-6.46899	-7.09257	-7.06805	0.238604580047222
151	SF3A1	-11.0036	-9.52603	-10.9734	-10.501	-9.86841	-9.3398	-11.6003	-10.2695	0.231495532950326
152	YWHAQ	-11.625	-9.82003	-10.3586	-10.6012	NA	-9.71462	-11.0284	-10.3715	0.229679684937006
153	PDS5A	-13.1716	-11.0832	-12.1857	-12.1468	-12.3904	-11.5541	-11.8204	-11.9216	0.225243942839645
154	FLNB	-14.2761	-14.744	-15.2523	-14.7575	-13.6944	-13.9856	-15.9246	-14.5349	0.222607245353487
155	CCAR1	-10.4645	-8.86386	-9.50222	-9.61019	-9.65423	-8.81788	-9.71112	-9.39441	0.215782721663235
156	PRMT1	NA	-11.5491	-11.808	-11.6785	-12.3757	-11.257	-10.758	-11.4636	0.214976653653418
157	SENP3	NA	-11.5529	-12.3708	-11.9618	NA	-11.5684	-11.9302	-11.7493	0.212521780275731
158	SRRM2.1	-9.91883	-9.74217	-9.22191	-9.62764	-9.84278	-9.25098	-9.15678	-9.41685	0.210787555350223
159	TPM3	NA	-9.98272	-10.6044	-10.2936	-9.88179	-9.75665	-10.6142	-10.0842	0.209350660177334
160	PARP1	-6.97673	-5.74494	-6.41345	-6.37837	-6.87937	-5.60274	-6.02614	-6.16942	0.208954700311931
161	MYO1C	-12.0538	-13.458	-14.9397	-13.4838	-11.6332	-13.6323	-14.5603	-13.2753	0.208551520651007
162	RBBP4.RBBP7	-8.66844	-7.3351	-7.97655	-7.99336	-8.14541	-7.17406	-8.06447	-7.79465	0.198713925764106
163	EFTUD2	-10.4657	-9.40869	-9.43116	-9.76853	-9.98827	-9.65793	-9.07137	-9.57252	0.196012401247669
164	SLC25A22	NA	-11.4549	-12.1147	-11.7848	-11.2891	-10.8391	-12.6409	-11.5897	0.195073629101257
165	POM121C.POM121	NA	-12.6723	-13.5246	-13.0985	-13.3079	NA	-12.5007	-12.9043	0.194199389565133
166	SF3B1	-10.6039	-10.1111	-12.0763	-10.9304	-10.8171	-9.90003	-11.5006	-10.7393	0.191175133769146
167	DDX39A.DDX39B	-9.84556	-8.27109	-10.1176	-9.41142	-8.8252	-9.79747	-9.05232	-9.225	0.186426917448614
168	RPL29	-6.33772	-6.92845	-6.75182	-6.67266	-5.24262	-6.97119	-7.25087	-6.48823	0.184435454882511
169	SRRM2	-7.03191	-6.40842	-6.8803	-6.77354	-5.92589	-6.11856	-7.75113	-6.59853	0.175016683560286
170	VGF	-9.50435	-11.9598	-12.0974	-11.1872	-9.12067	-12.8533	-11.0723	-11.0154	0.171763050437708
171	MYH14	NA	-11.1444	-12.7501	-11.9472	-12.4082	-10.9736	-11.9468	-11.7762	0.171040605782819
172	TOP2B	NA	-10.8619	-12.9108	-11.8864	-13.1754	-10.4266	-11.5456	-11.7159	0.170488159719746
173	KPNB1	-13.4053	-13.8279	-12.2147	-13.1493	NA	-14.4828	-11.4895	-12.9861	0.163130189412135
174	DDX42	NA	-12.8146	-13.1659	-12.9902	-12.6015	-12.7071	-13.1736	-12.8274	0.162830229971615
175	MED12	-13.3608	-12.3046	-13.5043	-13.0566	-12.9235	-12.2197	-13.5396	-12.8943	0.162313495167187
176	CDC73	NA	-12.4278	-12.7861	-12.607	-12.3068	-12.1418	-12.9003	-12.4496	0.157366650883045
177	TRRAP	-13.0636	-13.2486	-13.124	-13.1454	-13.3835	-13.0242	-12.5572	-12.9883	0.157124960873714
178	CPSF6	NA	-7.44927	-8.06296	-7.75612	-8.00026	-7.16467	-7.66151	-7.60882	0.147299732897272
179	RPS23	-9.75363	-10.9245	-7.32874	-9.33561	-8.25827	-11.2142	-8.10575	-9.19275	0.142859105736807
180	NOP58	-12.396	-10.1818	-9.84037	-10.8061	-12.1759	-10.0312	-9.80635	-10.6712	0.134902
181	HNRNPDL	NA	-9.89114	-11.6001	-10.7456	NA	-9.95578	-11.2814	-10.6186	0.127006364739406
182	RNF2	NA	-10.0543	-11.7483	-10.9013	-11.4857	-10.9828	-9.86559	-10.778	0.123281899158671
183	ZNF217	NA	-13.0443	-13.8642	-13.4542	-12.9089	-13.1757	-13.9146	-13.3331	0.121160526607518
184	RSL1D1	NA	-12.1068	-12.077	-12.0919	-11.0188	-11.5113	-13.3843	-11.9715	0.120412114115464
185	PRPF6	-11.6611	-10.4914	-11.2076	-11.1201	-11.0724	-10.2141	-11.7176	-11.0014	0.118686623683271
186	ERH	-6.5632	-6.37985	-6.73247	-6.55851	-5.90013	-6.43678	-6.98743	-6.44145	0.117060789366139
187	HNRNPM.1	-10.2953	-11.9364	-9.62084	-10.6175	-9.21494	-11.8051	-10.4914	-10.5038	0.113725640603151
188	LIG3	-11.6498	-13.6113	-14.133	-13.1314	NA	-13.175	-12.8715	-13.0233	0.108123888865972
189	NUP107	NA	-13.1226	-13.1453	-13.1339	-12.6965	-13.1122	-13.282	-13.0302	0.103708361677256
190	MAP4	-13.2185	-13.2321	-13.3316	-13.2607	-13.2088	-12.8109	-13.458	-13.1592	0.101499372928979
191	KMT2A	NA	-17.4368	-18.1158	-17.7763	-19.3684	-17.6486	-16.0201	-17.679	0.0972583835357632
192	RPL4	-8.14265	-11.1565	-6.49495	-8.59804	-8.82316	-10.0809	-6.61484	-8.5063	0.0917344160447886
193	THOC2	NA	-12.9379	-13.89	-13.4139	-13.8701	-13.303	-12.7977	-13.3236	0.0903229122347646
194	RBM10	-12.9814	-10.6139	-12.7536	-12.1163	-12.0526	-10.6217	-13.4536	-12.0427	0.0736768188052022
195	CDKN2AIP	-12.2869	-13.2227	-12.3713	-12.627	NA	-12.386	-12.7366	-12.5613	0.0656688951318838
196	GAPDH	-8.22923	-9.1093	-9.09329	-8.81061	-8.86762	-8.82594	-8.54942	-8.74766	0.062944876131624
197	MCM7	NA	-10.5936	-10.9153	-10.7544	-10.3767	-11.007	-10.7029	-10.6955	0.0588988452465724
198	CACYBP	-5.29815	-9.22266	-10.1352	-8.21866	-8.80817	-8.96363	-6.71719	-8.16299	0.055665415504123
199	DDX24	-13.98	-11.3859	-11.6089	-12.3249	-14.3561	-10.8847	-11.5853	-12.2754	0.0495828232503506
200	HNRNPA1.HNRNPA1L2	-9.03743	-7.67845	-7.51382	-8.07657	-9.09349	-7.50698	-7.48714	-8.0292	0.047362635414391
201	THOC1	-12.8139	-11.7911	-13.7523	-12.7858	-12.3086	-12.8726	-13.0405	-12.7406	0.0452114083211068
202	SRRM2.2	NA	-7.86045	-7.20158	-7.53101	-7.17839	-7.39117	-7.89644	-7.48866	0.0423495129977507
203	TLE3	-11.4662	-9.74015	-9.93571	-10.3807	-10.7627	-9.30278	-10.9763	-10.3473	0.0334188685262351
204	MTA2	-10.6602	-9.34292	-10.4998	-10.1676	-10.8271	-9.26484	-10.3114	-10.1344	0.0332008827185977
205	HSP90AB1	NA	-11.2087	-11.7259	-11.4673	-12.8533	-10.8939	-10.5581	-11.4351	0.0322101755145212
206	MDC1	-12.4897	-10.3298	-11.6375	-11.4857	-12.1696	-10.0653	-12.1526	-11.4625	0.0231741924609761
207	TRIM28	-6.74229	-6.4733	-6.89386	-6.70315	-7.07106	-6.27202	-6.7019	-6.68166	0.0214893647315302
208	TCOF1	-12.2255	-10.9174	-10.2404	-11.1278	-12.0422	-10.5921	-10.69	-11.1081	0.0196504457095799
209	RPL11	NA	-8.70616	-8.05802	-8.38209	-8.24663	-8.87491	-7.97216	-8.36457	0.0175200604419494
210	DDX5	-8.25413	-6.67409	-7.14769	-7.35864	-7.75192	-7.04421	-7.2456	-7.34724	0.011393306799623
211	MKI67	-13.7977	-12.2784	-13.3089	-13.1283	-14.4762	-12.1562	-12.7328	-13.1218	0.00654888466239534
212	CHD4	-12.1869	-11.4517	-11.4331	-11.6906	-11.527	-11.5042	-12.0261	-11.6858	0.00483141222820471
213	RPL7A	-8.79058	NA	-8.68504	-8.73781	-9.15497	NA	-8.31661	-8.73579	0.00202282313848556
214	RUVBL1	NA	-10.6024	-11.1164	-10.8594	-11.0548	-10.4977	-11.0254	-10.8593	0.000136555395872762
215	PGAM5	-9.69201	-9.57639	-9.59383	-9.62075	-9.4194	-9.5394	-9.90582	-9.62154	-0.000795458732653742
216	PPP1R10	NA	-13.772	-13.9145	-13.8432	-13.278	-13.5839	-14.6784	-13.8467	-0.00351380045945149
217	FTSJ3	NA	-11.1758	-10.5226	-10.8492	-10.7495	-11.2441	-10.583	-10.8589	-0.00971028032537191
218	CHERP	NA	-11.7483	-14.5949	-13.1716	NA	-11.5737	-14.7898	-13.1818	-0.0101453145948387
219	HNRNPK	-7.37539	-6.30836	-6.36925	-6.68433	-7.84528	-6.0274	-6.21243	-6.69504	-0.010703417828954
220	RPL22	NA	-9.85282	-7.98011	-8.91646	-9.0633	-9.41988	-8.29886	-8.92734	-0.010880312419193
221	RALY	-7.48727	-7.18559	-7.79857	-7.49048	-7.49133	-7.23537	-7.79228	-7.50632	-0.0158456431370952
222	ACTN4	-11.5126	-12.2394	-12.8813	-12.2111	-12.3904	-11.5991	-12.6919	-12.2271	-0.0160391437746537
223	MEPCE	NA	-13.2582	-12.8005	-13.0294	NA	-12.6251	-13.4726	-13.0489	-0.019486976191617
224	HIST1H2AJ.HIST1H2AH.H2AFJ.HIST2H2AC.HIST2H2AA3.HIST1H2AD.HIST1H2AG.HIST1H2AC.HIST3H2A	-6.61616	-7.11948	-7.75639	-7.16401	-6.18657	-6.88821	-8.47591	-7.18356	-0.0195518560531269
225	DKC1	-10.9583	-11.1739	-11.5003	-11.2108	-10.8001	-11.0456	-11.8476	-11.2311	-0.0202725267055612
226	IK	-12.3824	-11.8276	NA	-12.105	-11.9159	-11.4122	-13.0582	-12.1288	-0.0237989422759703
227	FIP1L1	-11.8	-9.25838	-10.1717	-10.41	-12.1749	-9.2392	-9.88991	-10.4347	-0.024639411848554
228	RUVBL2.1	NA	-6.88477	-8.12146	-7.50312	-7.57756	-6.94801	-8.05801	-7.52786	-0.024740936237718
229	HNRNPH1	-4.98068	-5.15009	-6.36641	-5.49906	-6.00966	-5.14405	-5.43391	-5.52921	-0.0301469537478134
230	TARDBP	-7.87461	-8.33332	-8.73609	-8.31467	-8.47055	-8.00207	-8.56546	-8.34603	-0.0313544376860158
231	SMARCC2	-8.62908	-8.50775	-7.43562	-8.19082	-8.8659	-8.37132	-7.45016	-8.22913	-0.0383085079815029
232	AR	-4.93818	-5.44696	-4.75492	-5.04669	-5.53302	-5.22682	-4.5064	-5.08875	-0.0420609766179219
233	API5	NA	-10.8821	-12.2038	-11.5429	-11.6283	-11.7833	-11.351	-11.5875	-0.0446075239744825
234	GNAI2	NA	-9.29138	-9.44708	-9.36923	-8.93739	-9.69375	-9.61518	-9.41544	-0.0462113204801557
235	REPIN1	NA	-10.195	-10.3824	-10.2887	-10.5229	-10.5049	-9.9916	-10.3398	-0.0510964624100723
236	SUPT5H	-12.383	-11.8939	-13.0225	-12.4331	-13.3971	-11.4277	-12.6362	-12.487	-0.0538702874170944
237	KMT2D	NA	-15.5322	-16.7745	-16.1533	NA	-15.285	-17.1453	-16.2152	-0.061818579651014
238	UBN2	NA	-12.3465	-12.7017	-12.5241	-12.687	-12.6677	-12.4038	-12.5862	-0.0620390100713824
239	PTBP1	-8.48868	-8.92683	-8.54124	-8.65225	-8.79232	-8.59733	-8.771	-8.72022	-0.0679688122196289
240	RBBP6	NA	-12.2674	-12.5129	-12.3901	-12.6766	-12.1986	-12.5072	-12.4608	-0.070677320136868
241	GTF3C2	NA	-11.8934	-11.0115	-11.4525	NA	-11.9248	-11.1223	-11.5236	-0.0710960422478486
242	DHX9	-8.99578	-7.87202	-7.58085	-8.14955	-9.12899	-7.85075	-7.68329	-8.22101	-0.0714604749209773
243	ZC3H11A	NA	-14.7302	-11.3809	-13.0555	-13.7721	-14.0799	-11.5298	-13.1273	-0.0717287125045978
244	ILF2	-7.85773	-7.4974	-9.66033	-8.33849	-9.42713	-7.35519	-8.45419	-8.41217	-0.0736838351827451
245	TRA2B	NA	-7.18665	-6.69779	-6.94222	-7.80722	-6.92346	-6.31981	-7.01683	-0.0746128687317542
246	RPS2	NA	-9.59274	-9.07252	-9.33263	-9.16026	-9.70589	-9.36782	-9.41133	-0.0786985329163858
247	CEBPZ	NA	-11.2513	-10.7854	-11.0183	-11.7599	-11.1552	-10.3821	-11.0991	-0.0807208251579361
248	HNRNPL	-10.6921	-10.4276	-7.28801	-9.46922	-10.0652	-10.467	-8.13278	-9.55498	-0.0857683944556022
249	BAZ2A	-11.9682	-10.689	-11.1972	-11.2848	-11.7024	-10.6489	-11.7607	-11.3706	-0.0858491221349862
250	RPL18	-5.64714	-8.02804	-6.75357	-6.80958	-6.41029	-7.54446	-6.76399	-6.90625	-0.0966680222680472
251	PRPF19	-7.91527	-7.44508	-8.08371	-7.81469	-7.8202	-7.84432	-8.07112	-7.91188	-0.0971974991335172
252	CPSF1	NA	-11.1147	-12.2943	-11.7045	-12.5853	-11.027	-11.7938	-11.802	-0.0975159967248747
253	HNRNPA0	-9.06319	-7.63027	-8.49065	-8.39471	-9.35346	-7.79312	-8.33112	-8.49257	-0.0978647713539225
254	EEF1D	-10.7921	-10.3546	-11.1302	-10.759	-10.6297	-9.66025	-12.3038	-10.8646	-0.105601
255	TFG	NA	-10.4623	-10.4471	-10.4547	-10.4074	-10.2177	-11.0573	-10.5608	-0.106054852785535
256	GNL3	-9.4292	-9.11957	-9.32309	-9.29062	-9.86183	-9.44137	-8.89328	-9.39883	-0.108207674192148
257	ELAVL1	NA	-8.38721	-9.292	-8.8396	-8.77923	-8.2457	-9.82098	-8.94864	-0.109034673731569
258	ILF3	-8.51032	-7.66175	-8.66891	-8.28033	-8.88798	-7.5247	-8.76094	-8.39121	-0.110880486368568
259	MYL6.MYL6B	-8.84232	-8.43212	-10.1864	-9.15361	-8.26627	-8.39784	-11.1379	-9.26732	-0.113713
260	ACTL6A	NA	-8.8178	-8.37022	-8.59401	-9.3703	-8.64917	-8.11907	-8.71285	-0.118834733767539
261	ACIN1	-13.3682	-12.8715	-14.1821	-13.4739	-13.287	-12.4133	-15.0841	-13.5948	-0.120856355058786
262	RBM15	NA	-14.5191	-12.937	-13.7281	-13.5155	-14.4387	-13.6017	-13.852	-0.123892666258588
263	SNRPD1	-3.70653	-5.05215	-8.40814	-5.72227	-5.92389	-5.09933	-6.52436	-5.8492	-0.126925142919185
264	SS18L1	-8.08308	-8.42848	-7.50926	-8.00694	-7.76703	-8.511	-8.13104	-8.13636	-0.129416256065698
265	CMAS	-11.3387	-10.7051	-10.0232	-10.689	-11.2932	-10.396	-10.7717	-10.8203	-0.131299609139923
266	CCAR2	-12.81	-12.0014	-11.7472	-12.1862	-11.8617	-12.5746	-12.5163	-12.3175	-0.131314337859097
267	MMTAG2	NA	-9.62202	-9.92003	-9.77103	-10.2704	-9.30485	-10.1452	-9.90682	-0.135787961655364
268	TLK2	NA	-12.3668	-12.7989	-12.5828	NA	-11.9929	-13.4443	-12.7186	-0.135824428265217
269	CBX3	NA	-7.0232	-8.77506	-7.89913	-8.84539	-7.5481	-7.71253	-8.03534	-0.136212439069332
270	RPL3	-8.39738	-9.92206	-8.75031	-9.02325	-8.72489	-9.7302	-9.0241	-9.15973	-0.136483007132609
271	AQR	NA	-12.7687	-13.099	-12.9339	-13.3923	-12.2772	-13.5674	-13.079	-0.145115931252903
272	SFPQ	-6.27144	-5.96395	-6.90682	-6.38074	-6.89606	-5.97858	-6.73497	-6.53654	-0.155801001003133
273	PABPC4	-12.9674	NA	-13.051	-13.0092	-12.1411	NA	-14.1919	-13.1665	-0.157322557127577
274	ADNP	NA	-14.5949	-14.5973	-14.5961	-15.0474	-13.9867	-15.2295	-14.7545	-0.158412214124471
275	PHF2	-11.9113	-12.5123	-11.2216	-11.8817	-11.9102	-12.3321	-11.8892	-12.0438	-0.162104516749537
276	YWHAZ	NA	-9.67676	-10.6994	-10.1881	-10.5397	-9.58013	-10.9368	-10.3522	-0.164146530373731
277	SNRPA	NA	-10.8438	-9.9278	-10.3858	-8.82291	-10.9793	-11.8503	-10.5508	-0.165042
278	LUC7L3	NA	-11.3792	-12.3091	-11.8442	-12.9191	-10.7459	-12.3755	-12.0135	-0.169337847536895
279	ZHX2	NA	-11.4517	-13.3439	-12.3978	-13.235	-11.6258	-12.8487	-12.5698	-0.172006276546407
280	MED4	-9.267	-10.8591	-11.3339	-10.4866	-10.5805	-10.1395	-11.2669	-10.6623	-0.175669645515091
281	ZC3H4	-12.7053	-12.4641	-12.5925	-12.5873	-12.7412	-12.3738	-13.2035	-12.7728	-0.185507957490632
282	NOM1	NA	-12.4416	-10.1381	-11.2898	-11.628	-12.7123	-10.095	-11.4784	-0.188614943434146
283	KIAA1429	NA	-13.726	-15.0256	-14.3758	-15.0229	-14.0625	-14.6113	-14.5656	-0.189777586411049
284	SAFB2	NA	-11.6872	-13.5835	-12.6354	-13.4375	-12.1341	-12.9296	-12.8337	-0.198388343734207
285	INTS7	-12.7322	-14.0478	-15.6907	-14.1569	-13.6711	-14.087	-15.3511	-14.3697	-0.212843539979856
286	TCP1	-11.8825	-11.6691	-12.0377	-11.8631	-12.0905	-12.1298	-12.0108	-12.077	-0.213897300990476
287	PHF10	NA	-12.7042	-11.0925	-11.8983	NA	-12.7331	-11.4985	-12.1158	-0.217431966172168
288	SRSF9	-7.81644	-10.2273	-9.40134	-9.14837	-9.85387	-9.20221	-9.04832	-9.36813	-0.219758596797552
289	LMNA	-6.20194	-5.93669	-6.45742	-6.19869	-6.64821	-5.91028	-6.70312	-6.42054	-0.221849978786882
290	FUBP3	-12.3014	-12.4145	-12.0469	-12.2543	-12.3147	-11.4773	-13.6447	-12.4789	-0.224603349739342
291	HNRNPA2B1	-5.88371	-4.93302	-5.35914	-5.39196	-6.07065	-5.06876	-5.71423	-5.61788	-0.225923741447986
292	OGT	-12.6111	-12.001	-11.4972	-12.0364	-12.2457	-12.7396	-11.8265	-12.2706	-0.234201573440394
293	RPS27A.UBB.UBC	-5.74417	-4.92776	-6.28636	-5.65276	-5.78967	-6.18462	-5.69179	-5.88869	-0.235928539509382
294	PPIL4	-13.0509	-14.6871	NA	-13.869	NA	-15.3125	-12.9017	-14.1071	-0.238132
295	ALDH3A2	NA	-12.3253	-11.6111	-11.9682	-13.1438	-10.637	-12.8404	-12.2071	-0.238867465356078
296	RANBP2	-14.3682	-15.3905	-14.2779	-14.6789	-15.0291	-15.442	-14.283	-14.918	-0.239173242819863
297	SNRPN.SNRPB	NA	-9.09938	-9.62318	-9.36128	-9.71295	-9.23388	-9.92338	-9.6234	-0.262124124122117
298	HIST1H1E.HIST1H1D	-3.819	-4.29639	-4.57386	-4.22975	-3.73708	-4.49923	-5.28007	-4.50546	-0.275713320561868
299	COIL	-10.9828	-11.543	-10.4371	-10.9876	-12.5564	-10.9768	-10.2965	-11.2766	-0.288938406015445
300	AKAP17A	NA	-11.9055	-12.107	-12.0063	-12.8262	-11.5619	-12.4991	-12.2957	-0.289456234574548
301	ZKSCAN1	NA	-12.3238	-11.8872	-12.1055	-13.5528	-12.0144	-11.6235	-12.3969	-0.291357778902402
302	FYTTD1	-9.94731	-10.9754	-9.74313	-10.222	-10.6547	-11.326	-9.62242	-10.5344	-0.312395622179846
303	PPP1CB	NA	-10.0707	-9.13556	-9.60312	NA	-10.0015	-9.8491	-9.92532	-0.322202641477853
304	ADAR	NA	-10.1989	-10.032	-10.1154	-11.4886	-10.0911	-9.74724	-10.4423	-0.326864
305	DDX1	NA	-12.9215	-11.4906	-12.2061	-13.4795	-12.7843	-11.3456	-12.5365	-0.330404326438732
306	KHSRP	-6.57483	-6.12931	-6.12522	-6.27645	-6.66548	-6.69108	-6.46623	-6.6076	-0.331145210604189
307	SIN3A	-11.6424	-11.7991	-11.158	-11.5332	-11.8374	-11.6964	-12.067	-11.8669	-0.333746207057452
308	PCBP2.PCBP3	-7.71551	-8.07141	-7.28332	-7.69008	-8.06654	-8.5937	-7.44792	-8.03606	-0.345976076402376
309	TOX4	NA	-10.6193	-11.2275	-10.9234	-11.1568	NA	-11.3826	-11.2697	-0.346322145873039
310	CDK13	NA	-12.3728	-12.7268	-12.5498	-12.8982	-12.1006	-13.7143	-12.9043	-0.354548357261216
311	RPL6	-6.41507	-9.036	-7.26011	-7.5704	-6.91693	-8.97963	-7.90528	-7.93395	-0.363550633722113
312	BCLAF1	NA	-9.75855	-9.26501	-9.51178	-9.50582	-10.1953	-9.93598	-9.87903	-0.367248401879127
313	RPL26.RPL26L1	-7.4556	-11.8259	-11.0147	-10.0987	-9.16	NA	-11.7811	-10.4706	-0.371835346091848
314	LMNB1	-8.54802	-10.964	-11.0152	-10.1757	-10.5116	-9.83781	-11.3065	-10.552	-0.376222393679441
315	TP53BP1	-12.1512	-9.41075	-9.56345	-10.3751	-11.6016	-9.8992	-10.7638	-10.7549	-0.379731254632379
316	SLTM	-11.4574	-11.7427	-12.488	-11.8961	-11.9089	-11.9769	-12.9434	-12.2764	-0.380363259208453
317	DDX23	-11.3349	-13.0275	-13.2208	-12.5277	-12.6621	-12.7553	-13.3253	-12.9142	-0.386510832206756
318	YLPM1	-13.3392	-12.275	-13.8672	-13.1604	NA	-12.3429	-14.7529	-13.5479	-0.387459646782151
319	TUFM	-11.7552	-14.2381	-12.4513	-12.8149	NA	-13.2966	-13.1236	-13.2101	-0.395251961838113
320	SMARCA2	NA	-10.0561	-10.4487	-10.2524	-11.455	-10.08	-10.4128	-10.6493	-0.396890906130251
321	RBBP7	-9.95873	-9.53827	-9.11921	-9.53874	-10.9858	-9.44184	-9.3875	-9.9384	-0.399655864201192
322	RPL14	NA	-10.1499	-7.10876	-8.62934	-8.88679	-10.1815	-8.03495	-9.03443	-0.405086787325621
323	BOD1L1	-13.4278	-14.6599	-14.803	-14.2969	-15.5832	-13.8714	NA	-14.7273	-0.430418095845017
324	PLRG1	NA	-13.1492	-11.341	-12.2451	-11.9235	-12.9841	-13.1466	-12.6847	-0.439657542549755
325	AHCTF1	-11.7095	-11.6956	-10.3363	-11.2471	-12.5203	-11.8669	-10.6798	-11.689	-0.441853743765714
326	HIST1H1B	-3.90993	-4.60276	-4.89616	-4.46962	-3.72839	-4.70783	-6.30248	-4.9129	-0.443281526043654
327	MED17	-11.5193	-11.2122	-11.0548	-11.2621	-11.9468	NA	-11.4649	-11.7058	-0.443731369886708
328	CBX8	NA	-10.7981	-10.9977	-10.8979	NA	-10.8666	-11.8243	-11.3455	-0.447521991266253
329	ATP5A1	NA	-8.92041	-10.2725	-9.59644	-10.7014	-9.50141	-9.94024	-10.0477	-0.451227660295203
330	SMARCD1	-10.0954	-11.0505	-10.9816	-10.7092	-11.4435	-10.8836	NA	-11.1636	-0.454401205646821
331	RNF20	-12.2914	-10.0633	-11.1262	-11.1603	-13.3518	-9.94994	-11.5454	-11.6157	-0.455376726795048
332	HNRNPC	-4.22085	-5.23177	-4.38925	-4.61395	-5.28994	-5.2134	-4.71566	-5.073	-0.459044057532696
333	RBM27	-11.9286	-12.1242	-12.7372	-12.2633	-12.9504	-11.6568	-13.5868	-12.7313	-0.467974
334	SNRPF	NA	-8.71908	-6.84911	-7.7841	NA	-8.95428	-7.56009	-8.25719	-0.473087811856058
335	HNRNPAB	-8.84696	-8.70603	-9.56667	-9.03988	-10.4126	-8.62524	-9.52087	-9.51957	-0.479680625812632
336	HNRNPUL1	NA	-10.8486	-10.3258	-10.5872	-12.3629	-10.757	-10.0956	-11.0718	-0.484605
337	ANXA7	NA	-9.88253	-9.69487	-9.7887	-11.1229	-10.4805	-9.22312	-10.2755	-0.486832792402563
338	THOC5	NA	-12.1601	-14.9281	-13.5441	-15.3135	-12.7615	NA	-14.0375	-0.493385370213357
339	RCOR3	NA	-12.7582	-12.2465	-12.5024	-13.8138	-11.5473	-13.6417	-13.001	-0.498581770297477
340	ZC3H13	NA	-13.6048	-14.0834	-13.8441	-15.2968	-13.167	-14.5672	-14.3437	-0.499551805547958
341	RPL18A	-7.28861	-8.88045	-5.96186	-7.37697	-7.64809	-9.6988	-6.28887	-7.87859	-0.501612114911154
342	POLR2B	-12.1553	-12.7666	NA	-12.461	-13.131	-12.7945	NA	-12.9628	-0.501792413295545
343	RIF1	-13.1261	-14.9823	NA	-14.0542	-14.7165	-14.5544	-14.4189	-14.5633	-0.509050865792281
344	U2SURP	-10.0912	-9.82425	-10.8757	-10.2637	-11.5796	-9.89428	-10.8797	-10.7845	-0.520839510753339
345	RBM25	NA	-12.4973	-12.4391	-12.4682	-13.5723	-12.2395	-13.1684	-12.9934	-0.525199585875937
346	ZNF24	-9.88483	-11.3074	-11.3077	-10.8333	-10.8316	-11.7856	-11.4618	-11.3597	-0.526337276833008
347	MATR3	-7.07648	-7.64425	-7.58847	-7.4364	-8.36782	-7.82632	-7.70002	-7.96472	-0.528321654952772
348	HNRNPM.2	-9.25057	-10.6266	-9.40962	-9.76225	-11.614	-10.1021	-9.19212	-10.3027	-0.540480276953879
349	ZBTB10	NA	-9.22409	-9.80321	-9.51365	-10.8846	-9.27813	-9.99984	-10.0542	-0.540531798624556
350	NPM1	-8.08228	-10.548	-7.51268	-8.71433	-9.94805	-10.0397	-7.78725	-9.25832	-0.543988310033908
351	NONO	-6.06631	-6.44818	-6.10682	-6.2071	-7.25871	-6.52718	-6.47597	-6.75396	-0.546854755273949
352	HIST1H4A	-8.34871	-6.77558	-7.54654	-7.55694	-6.50922	-8.22196	-9.58341	-8.10486	-0.547921722884816
353	WDR5	NA	-10.9184	-10.4703	-10.6944	-12.2781	-10.8153	-10.6896	-11.261	-0.566650809116933
354	EPRS	NA	-13.2173	-14.8769	-14.0471	NA	-13.2591	-15.9718	-14.6155	-0.568385940773993
355	NAT10	NA	-10.472	-9.39115	-9.93159	-12.4808	-9.79375	-9.22946	-10.5013	-0.569759264111729
356	SF1	-9.36535	-9.58861	-9.84364	-9.5992	-11.1316	-9.36609	-10.0223	-10.1734	-0.574146556622946
357	RAN	-7.04556	-6.86406	-6.57016	-6.82659	-8.21525	-6.76227	-7.23363	-7.40372	-0.577123
358	XRN2	NA	-11.3853	-10.984	-11.1846	-13.1985	-11.4477	-10.6693	-11.7718	-0.587225057716326
359	HNRNPF	-5.76653	-7.56251	-7.74891	-7.02598	-7.79145	-8.22476	-6.83625	-7.61749	-0.591503615210041
360	LYAR	NA	-13.9684	-9.90692	-11.9377	NA	-13.5221	-11.5532	-12.5376	-0.599986789309114
361	NCOR1	-13.5363	-13.5975	-14.6393	-13.9244	-14.2985	-14.1957	-15.0818	-14.5254	-0.600981442031969
362	SMARCB1	NA	-9.45176	-8.77774	-9.11475	-11.3271	-8.97827	-8.84272	-9.71602	-0.601263745121731
363	WDR18	-10.7087	NA	-12.3938	-11.5512	-12.1207	-11.9049	-12.4784	-12.168	-0.616771
364	KHDRBS1	-5.55479	-7.26836	-6.39873	-6.40729	-6.7941	-7.35074	-6.93017	-7.025	-0.617710591154719
365	MYO1D	NA	-11.5665	-12.8701	-12.2183	-13.1773	-11.6763	-13.6716	-12.8417	-0.623371510681075
366	H3F3B.H3F3A.HIST2H3A.HIST3H3.HIST1H3A.HIST2H3PS2.H3F3C	NA	-6.95098	-7.26606	-7.10852	-7.44214	-7.80287	-7.9713	-7.73877	-0.630251076388146
367	SMARCC1	-9.12035	-10.2923	-9.42267	-9.61176	-11.7832	-9.52126	-9.4345	-10.2463	-0.634557335791117
368	GPATCH4	NA	-10.7171	-10.5548	-10.6359	-12.0584	-11.2586	-10.5611	-11.2927	-0.656766336078592
369	SRSF3	-4.90956	-8.84968	-9.36006	-7.70643	-7.46132	-8.53658	-9.13786	-8.37858	-0.672151434475913
370	LBR	NA	-10.0522	-8.22757	-9.1399	-11.3035	-9.79938	-8.3387	-9.81386	-0.673958396108462
371	RPS27L	NA	-10.2949	-7.68194	-8.98843	-10.4105	-10.1409	-8.49027	-9.68057	-0.692133594223247
372	AKAP8	NA	-12.2368	-11.7232	-11.98	-12.1487	-12.3773	-13.4937	-12.6732	-0.693273422020004
373	RFX1	NA	-11.9584	-11.6476	-11.803	-13.9298	-11.9887	-11.5934	-12.504	-0.701007537812655
374	RPS15A	NA	-11.2068	-10.2181	-10.7124	-11.3025	-11.1869	-11.7612	-11.4168	-0.704390156833519
375	RNF40	NA	-8.9909	-10.5074	-9.74914	-10.9852	-9.92574	NA	-10.4555	-0.706314
376	ZNF592	NA	-12.5527	-13.6791	-13.1159	-14.6406	-12.7582	-14.1382	-13.8456	-0.729725754440068
377	SNRNP70	-8.40322	-9.03043	-8.78666	-8.7401	-9.90621	-8.98868	-9.51655	-9.47048	-0.730377947043705
378	RPS3	NA	-8.99864	-9.1242	-9.06142	-11.2239	-9.49409	-8.69903	-9.80568	-0.744258963544826
379	SMC3	NA	-11.8935	-12.2989	-12.0962	-13.2228	-12.5983	-12.7274	-12.8495	-0.753285073935833
380	ZNF638	-11.2989	-12.1415	-12.328	-11.9228	-12.9832	-12.7678	-12.2925	-12.6812	-0.758350651237599
381	RAC2.RAC1.RAC3	NA	-9.6544	-9.71631	-9.68535	-10.6129	-9.80969	-11.0421	-10.4882	-0.802883
382	POP1	-13.6108	-14.5971	NA	-14.104	-15.2563	-14.5687	NA	-14.9125	-0.808511693581368
383	GATAD2B	-9.0875	-9.37796	-10.1916	-9.55234	-10.8954	-9.33297	-10.8562	-10.3615	-0.809169934803274
384	FBL	NA	-8.26174	-8.48051	-8.37113	-9.23895	-8.93191	-9.3993	-9.19005	-0.818927389498311
385	DDX54	NA	-12.508	-11.9029	-12.2054	-14.106	-11.8642	-13.1612	-13.0438	-0.838350235018844
386	EWSR1	NA	-7.77514	-9.30299	-8.53907	-10.1977	-8.65901	-9.29035	-9.38235	-0.843280647388339
387	RPL19	NA	-8.89308	-7.29158	-8.09233	-10.2177	-8.81665	-7.80183	-8.9454	-0.853070250488789
388	RBM14	-7.90222	-6.24189	-6.64579	-6.92997	-9.31899	-6.85679	-7.18366	-7.78648	-0.856507481905043
389	GTF3C4	NA	-13.4941	-13.294	-13.394	-15.5268	-13.8011	-13.4262	-14.2514	-0.857339347190745
390	RUVBL2	-9.83207	-11.2314	-9.61696	-10.2268	-10.6183	NA	-11.6001	-11.1092	-0.882402
391	RRP12	-14.6116	NA	-8.78248	-11.697	-13.9185	-14.9607	-8.86341	-12.5809	-0.883839489663945
392	ZFR	-9.63923	-9.69647	-9.98858	-9.77476	-10.964	-10.1809	-10.8637	-10.6695	-0.894756980730774
393	RBM12B	-12.9831	-18.7509	-14.3237	-15.3526	NA	-17.8329	-14.7885	-16.3107	-0.958073215945001
394	ZC3H14	-12.7621	-12.616	-12.1546	-12.5109	-13.8788	-12.7986	-13.7398	-13.4724	-0.961529681937312
395	SLC25A5	-7.92317	-9.12265	-7.25224	-8.09935	-10.3152	-9.331	-7.54045	-9.06221	-0.962858121724992
396	TRIP12	-12.7047	-14.1476	-14.2995	-13.7172	-14.5955	-14.2753	-15.2389	-14.7033	-0.986010866493469
397	KIF4A.KIF4B	-12.1033	-12.8903	-13.6404	-12.878	NA	-12.8118	-14.9166	-13.8642	-0.986247087561388
398	DMAP1	-9.41078	-10.9543	-11.1575	-10.5075	-11.7326	-10.8136	-11.9708	-11.5057	-0.998133311224828
399	MTA1	-10.583	-10.5268	-11.8685	-10.9928	-12.7675	-11.7819	-11.5898	-12.0464	-1.05364
400	PHC3	NA	-12.1456	-11.7944	-11.97	-14.2614	-12.1178	-12.6975	-13.0255	-1.05557
401	ZNF326	-8.9438	-9.80394	-9.21725	-9.32166	-11.5219	-9.89622	-9.74051	-10.3862	-1.06454
402	BUB3	NA	-8.02721	-8.09681	-8.06201	-10.4481	-8.2598	-8.82003	-9.17598	-1.11397
403	RBM4.RBM4B	NA	-9.82253	-9.44948	-9.636	-12.3179	-10.2525	-9.8692	-10.8132	-1.17719
404	PPP1CC	-8.35622	NA	-12.2116	-10.2839	-11.9383	NA	-10.998	-11.4681	-1.18423
405	RAVER1	-12.6664	-15.7897	-13.0877	-13.8479	-15.775	-15.7327	-13.7272	-15.0783	-1.23038
406	ZNF687	-11.1773	NA	-11.0413	-11.1093	-12.1611	NA	-12.5286	-12.3449	-1.23559
407	BRD8	NA	-12.3377	-12.8395	-12.5886	-13.8059	-12.6293	-15.0951	-13.8434	-1.25486
408	SRRT	-11.0187	-12.0538	-13.6611	-12.2445	-14.4181	-11.9453	-14.2124	-13.5253	-1.28072
409	NOC3L	NA	-13.3033	-11.0638	-12.1835	-15.5258	NA	-11.4563	-13.4911	-1.30755
410	SP1	-9.7234	NA	-10.0813	-9.90236	-12.7345	NA	-9.85746	-11.296	-1.3936
411	WAPAL	NA	-11.9008	-12.1052	-12.003	NA	-13.5782	-13.2187	-13.3985	-1.39546
412	TOP1	NA	-10.6548	-11.9218	-11.2883	-12.8058	-11.7234	-13.6176	-12.7156	-1.42726
413	FOXA1.FOXA3	-8.79303	-12.1418	-9.35243	-10.0958	-11.8518	-11.7203	-11.0127	-11.5283	-1.43254
414	GTPBP4	NA	-11.8015	-10.7291	-11.2653	NA	-12.1758	-13.2793	-12.7276	-1.46224
415	SMC1A	-10.0386	-11.1222	-10.6535	-10.6048	-12.7945	-12.1084	-11.3484	-12.0838	-1.47898
416	EIF4A3	-5.99239	-9.99686	-9.72924	-8.57283	-8.67491	-12.3657	-9.41134	-10.1506	-1.57781
417	SEC61A1.SEC61A2	-11.1995	-10.6712	-10.2355	-10.7021	-12.5277	-12.8383	-11.5428	-12.3029	-1.60082
418	ARID2	-9.94084	-12.1795	-10.0166	-10.7123	-12.9458	-14.2484	-10.7377	-12.644	-1.93167
419	NUP205	-12.1909	NA	-13.1219	-12.6564	-14.8883	-15.7991	-15.2678	-15.3184	-2.66204

## Sheet: Table S5 -+IR interactomes
Supplementary Table S5. Raw values for -/+ IR interactome
Protein	riBAQ_MinusIR_Rep1	riBAQ_MinusIR_Rep2	riBAQ_MinusIR_Rep3	MinusIR_mean		Protein	riBAQ_PlusIR_Rep1	riBAQ_PlusIR_Rep2	riBAQ_PlusIR_Rep3	PlusIR_mean		Non-overlapping and overlapping AR-V7-interacting protein lists minus- and plus-IR
HIST1H1E.HIST1H1D	-3.819	-4.29639	-4.57386	-4.22975		HIST1H1E.HIST1H1D	-3.73708	-4.49923	-5.28007	-4.50546		plus IR only	minus IR only	Shared
HIST1H1B	-3.90993	-4.60276	-4.89616	-4.46962		HIST1H1B	-3.72839	-4.70783	-6.30248	-4.9129		ALYREF	BAZ1A	ACACA
HNRNPC	-4.22085	-5.23177	-4.38925	-4.61395		HNRNPC	-5.28994	-5.2134	-4.71566	-5.073		ATP5B	C9orf114	ACIN1
AR	-4.93818	-5.44696	-4.75492	-5.04669		AR	-5.53302	-5.22682	-4.5064	-5.08875		BRD7	CDK12	ACTG1.ACTG2.ACTA1.ACTC1.ACTA2
HNRNPA2B1	-5.88371	-4.93302	-5.35914	-5.39196		HNRNPH1	-6.00966	-5.14405	-5.43391	-5.52921		CAND1	DAZAP1	ACTL6A
HNRNPH1	-4.98068	-5.15009	-6.36641	-5.49906		HNRNPA2B1	-6.07065	-5.06876	-5.71423	-5.61788		CBX4	DDX56	ACTN4
RPS27A.UBB.UBC	-5.74417	-4.92776	-6.28636	-5.65276		ACTG1.ACTG2.ACTA1.ACTC1.ACTA2	-5.84103	-5.68325	-5.51738	-5.68056		CCDC12	FOXK2	ADAR
SNRPD1	-3.70653	-5.05215	-8.40814	-5.72227		SNRPD1	-5.92389	-5.09933	-6.52436	-5.8492		CTCF	HLTF	ADNP
ACTG1.ACTG2.ACTA1.ACTC1.ACTA2	-6.68259	-5.89543	-5.44843	-6.00882		RPS27A.UBB.UBC	-5.78967	-6.18462	-5.69179	-5.88869		CUX1	HSP90AA1	AHCTF1
LMNA	-6.20194	-5.93669	-6.45742	-6.19869		RPS8	-6.25128	-6.10845	-6.12284	-6.16086		DDB1	HSPD1	AHNAK
NONO	-6.06631	-6.44818	-6.10682	-6.2071		PARP1	-6.87937	-5.60274	-6.02614	-6.16942		DDX3X.DDX3Y	ISY1	AKAP17A
KHSRP	-6.57483	-6.12931	-6.12522	-6.27645		SRSF7	-5.98979	-6.50594	-6.64252	-6.37942		DDX50	NUP160	AKAP8
PARP1	-6.97673	-5.74494	-6.41345	-6.37837		LMNA	-6.64821	-5.91028	-6.70312	-6.42054		DPY30	SMARCD3	ALDH3A2
SFPQ	-6.27144	-5.96395	-6.90682	-6.38074		ERH	-5.90013	-6.43678	-6.98743	-6.44145		DSG1	TCERG1	ANXA7
KHDRBS1	-5.55479	-7.26836	-6.39873	-6.40729		RPL29	-5.24262	-6.97119	-7.25087	-6.48823		DYNLL1	THOC3	API5
ERH	-6.5632	-6.37985	-6.73247	-6.55851		RPL27A	-5.6768	-7.1047	-6.7483	-6.50993		EEF2		AQR
RPS8	-6.73357	-6.59141	-6.46425	-6.59641		SFPQ	-6.89606	-5.97858	-6.73497	-6.53654		ESRP1		AR
RPL29	-6.33772	-6.92845	-6.75182	-6.67266		SRRM2	-5.92589	-6.11856	-7.75113	-6.59853		FAM98B		ARID2
HNRNPK	-7.37539	-6.30836	-6.36925	-6.68433		KHSRP	-6.66548	-6.69108	-6.46623	-6.6076		GLTSCR2		ATP5A1
TRIM28	-6.74229	-6.4733	-6.89386	-6.70315		SNRPE	-6.08905	-7.72142	-6.09824	-6.63624		GZF1		ATP5C1
SRRM2	-7.03191	-6.40842	-6.8803	-6.77354		TRIM28	-7.07106	-6.27202	-6.7019	-6.68166		LMNB2		BAZ2A
RPL18	-5.64714	-8.02804	-6.75357	-6.80958		HNRNPK	-7.84528	-6.0274	-6.21243	-6.69504		LUC7L		BBX
RAN	-7.04556	-6.86406	-6.57016	-6.82659		NONO	-7.25871	-6.52718	-6.47597	-6.75396		MCM4		BCAS2
RBM14	-7.90222	-6.24189	-6.64579	-6.92997		HSPA8	-6.90752	-6.63933	-6.90637	-6.81774		MED1		BCLAF1
TRA2B	NA	-7.18665	-6.69779	-6.94222		FUBP1	-7.33595	-6.22907	-6.9593	-6.84144		MLH1		BOD1L1
SNRPE	-4.75065	-7.94299	-8.25125	-6.98163		RPL18	-6.41029	-7.54446	-6.76399	-6.90625		MORF4L1		BRD8
RPL27A	-6.63696	-7.05422	-7.34665	-7.01261		HIST1H1C	-5.89732	-6.93813	-7.93155	-6.92233		MSL1		BUB3
HNRNPF	-5.76653	-7.56251	-7.74891	-7.02598		TRA2B	-7.80722	-6.92346	-6.31981	-7.01683		NAMPT		C14orf166
SRSF7	-7.10012	-6.66087	-7.42472	-7.0619		KHDRBS1	-6.7941	-7.35074	-6.93017	-7.025		NKRF		CACYBP
HSPA8	-7.39304	-6.96427	-6.92208	-7.09313		HNRNPU	-7.6426	-6.46899	-7.09257	-7.06805		PYGM		CAMK2D.CAMK2B.CAMK2G
H3F3B.H3F3A.HIST2H3A.HIST3H3.HIST1H3A.HIST2H3PS2.H3F3C	NA	-6.95098	-7.26606	-7.10852		HIST1H2BL.HIST1H2BM.HIST1H2BN.HIST1H2BH.HIST3H2BB.HIST2H2BF.HIST2H2BE.HIST1H2BC.HIST1H2BD.H2BFS.HIST1H2BB.HIST1H2BO.HIST1H2BJ.HIST1H2BK.HIST1H2BA	-6.83654	-7.02394	-7.60693	-7.1558		RPA1		CAPZA1
HIST1H2AJ.HIST1H2AH.H2AFJ.HIST2H2AC.HIST2H2AA3.HIST1H2AD.HIST1H2AG.HIST1H2AC.HIST3H2A	-6.61616	-7.11948	-7.75639	-7.16401		HIST1H2AJ.HIST1H2AH.H2AFJ.HIST2H2AC.HIST2H2AA3.HIST1H2AD.HIST1H2AG.HIST1H2AC.HIST3H2A	-6.18657	-6.88821	-8.47591	-7.18356		RPL10A		CBX3
HIST1H1C	-7.5271	-6.91468	-7.47099	-7.30425		FUS	-7.92568	-6.1211	-7.64668	-7.23115		RPL27		CBX8
HNRNPU	-8.44588	-6.41055	-7.06355	-7.30666		SRSF10	-7.31287	-7.36375	-7.17441	-7.28368		RPS14		CCAR1
DDX5	-8.25413	-6.67409	-7.14769	-7.35864		HNRNPD	-8.19819	-6.46038	-7.26438	-7.30765		RPS16		CCAR2
FUBP1	-8.80529	-6.48145	-6.82484	-7.37053		DDX5	-7.75192	-7.04421	-7.2456	-7.34724		SART3		CDC5L
RPL18A	-7.28861	-8.88045	-5.96186	-7.37697		RAN	-8.21525	-6.76227	-7.23363	-7.40372		SKIV2L2		CDC73
MATR3	-7.07648	-7.64425	-7.58847	-7.4364		SRSF1	-6.86966	-7.81159	-7.55821	-7.41315		SNRNP40.DKFZp434D199		CDK13
RALY	-7.48727	-7.18559	-7.79857	-7.49048		SRRM2.2	-7.17839	-7.39117	-7.89644	-7.48866		SNRPA1		CDKN2AIP
RUVBL2.1	NA	-6.88477	-8.12146	-7.50312		RALY	-7.49133	-7.23537	-7.79228	-7.50632		SNRPG.SNRPGP15		CEBPZ
SRRM2.2	NA	-7.86045	-7.20158	-7.53101		TUBA1B.TUBA1A.TUBA1C.TUBA4A	-8.12095	-7.87077	-6.57032	-7.52068		TOP2A		CFL1
HIST1H4A	-8.34871	-6.77558	-7.54654	-7.55694		RUVBL2.1	-7.57756	-6.94801	-8.05801	-7.52786		TRIM27		CHD4
FUS	-8.71379	-6.14856	-7.82311	-7.56182		RPL13	-6.91786	-8.98121	-6.69849	-7.53252		USP7		CHERP
RPL6	-6.41507	-9.036	-7.26011	-7.5704		SNRPD3	-7.20347	-7.42716	-8.06463	-7.56509		XAB2		CLTC
PCBP2.PCBP3	-7.71551	-8.07141	-7.28332	-7.69008		CPSF6	-8.00026	-7.16467	-7.66151	-7.60882		XRCC1		CMAS
SRSF3	-4.90956	-8.84968	-9.36006	-7.70643		HNRNPF	-7.79145	-8.22476	-6.83625	-7.61749		YBX1		COIL
CPSF6	NA	-7.44927	-8.06296	-7.75612		SRSF6	-6.01534	-7.5809	-9.41292	-7.66972		ZFP91		CPSF1
SRSF1	-7.77904	-7.45825	-8.07416	-7.77048		H3F3B.H3F3A.HIST2H3A.HIST3H3.HIST1H3A.HIST2H3PS2.H3F3C	-7.44214	-7.80287	-7.9713	-7.73877				CPSF6
HNRNPD	-9.12495	-6.59429	-7.59847	-7.77257		SUPT4H1	-7.15037	NA	-8.37688	-7.76362				CPSF7
SNRPF	NA	-8.71908	-6.84911	-7.7841		RPS6	-7.29351	-8.42979	-7.58242	-7.76857				DBT
PRPF19	-7.91527	-7.44508	-8.08371	-7.81469		NUDT21	-7.59538	-7.89092	-7.82961	-7.77197				DDX1
CBX3	NA	-7.0232	-8.77506	-7.89913		RBM14	-9.31899	-6.85679	-7.18366	-7.78648				DDX21
SRSF6	-6.90975	-8.00749	-8.91669	-7.94464		RBBP4.RBBP7	-8.14541	-7.17406	-8.06447	-7.79465				DDX23
RBBP4.RBBP7	-8.66844	-7.3351	-7.97655	-7.99336		RPL7A.1	-6.81162	-8.00194	-8.79263	-7.86873				DDX24
SNRPD3	-6.18481	-7.61244	-10.1908	-7.996		RPL18A	-7.64809	-9.6988	-6.28887	-7.87859				DDX39A.DDX39B
SS18L1	-8.08308	-8.42848	-7.50926	-8.00694		PRPF19	-7.8202	-7.84432	-8.07112	-7.91188				DDX42
RPS6	-7.50079	-8.49503	-8.04621	-8.01401		RPL6	-6.91693	-8.97963	-7.90528	-7.93395				DDX5
BUB3	NA	-8.02721	-8.09681	-8.06201		MATR3	-8.36782	-7.82632	-7.70002	-7.96472				DDX54
HNRNPA1.HNRNPA1L2	-9.03743	-7.67845	-7.51382	-8.07657		HNRNPA1.HNRNPA1L2	-9.09349	-7.50698	-7.48714	-8.0292				DHX15
RPL19	NA	-8.89308	-7.29158	-8.09233		CBX3	-8.84539	-7.5481	-7.71253	-8.03534				DHX9
SLC25A5	-7.92317	-9.12265	-7.25224	-8.09935		PCBP2.PCBP3	-8.06654	-8.5937	-7.44792	-8.03606				DKC1
DHX9	-8.99578	-7.87202	-7.58085	-8.14955		DYNLL1	NA	-8.01686	-8.10595	-8.06141				DMAP1
TUBA1B.TUBA1A.TUBA1C.TUBA4A	-8.49722	-8.03649	-7.91545	-8.14972		HIST1H4A	-6.50922	-8.22196	-9.58341	-8.10486				DPF2
SMARCC2	-8.62908	-8.50775	-7.43562	-8.19082		RPL21	-7.36395	-9.47998	-7.48498	-8.10964				DSG2
RPL13	-9.05861	-8.961	-6.58221	-8.20061		SS18L1	-7.76703	-8.511	-8.13104	-8.13636				DSP
SRSF10	-8.3033	-7.66093	-8.63774	-8.20065		HNRNPR	-8.68641	-7.62374	-8.13417	-8.14811				DYNC1H1
CACYBP	-5.29815	-9.22266	-10.1352	-8.21866		CACYBP	-8.80817	-8.96363	-6.71719	-8.16299				EEF1A1P5.EEF1A2
SUPT4H1	-6.70749	-9.40396	-8.57023	-8.22722		HSPB1	-7.76566	-8.65989	-8.21209	-8.21255				EEF1D
NUDT21	-9.1657	-7.70807	-7.84693	-8.24023		DHX9	-9.12899	-7.85075	-7.68329	-8.22101				EFTUD2
ILF3	-8.51032	-7.66175	-8.66891	-8.28033		SMARCC2	-8.8659	-8.37132	-7.45016	-8.22913				EIF4A3
TARDBP	-7.87461	-8.33332	-8.73609	-8.31467		SNRPF	NA	-8.95428	-7.56009	-8.25719				ELAVL1
ILF2	-7.85773	-7.4974	-9.66033	-8.33849		PRKDC	-9.11446	-7.89122	-7.97904	-8.32824				EMSY.C11orf30
FBL	NA	-8.26174	-8.48051	-8.37113		TARDBP	-8.47055	-8.00207	-8.56546	-8.34603				EP400
RPL11	NA	-8.70616	-8.05802	-8.38209		RBMX	-7.74054	-6.94165	-10.3642	-8.34881				EPM2AIP1
HNRNPA0	-9.06319	-7.63027	-8.49065	-8.39471		RPL11	-8.24663	-8.87491	-7.97216	-8.36457				EPRS
RPL7A.1	-8.95444	-8.04098	-8.29473	-8.43005		SRSF3	-7.46132	-8.53658	-9.13786	-8.37858				ERH
HIST1H2BL.HIST1H2BM.HIST1H2BN.HIST1H2BH.HIST3H2BB.HIST2H2BF.HIST2H2BE.HIST1H2BC.HIST1H2BD.H2BFS.HIST1H2BB.HIST1H2BO.HIST1H2BJ.HIST1H2BK.HIST1H2BA	-9.51866	-7.29699	-8.47917	-8.43161		HSPA1B.HSPA1A	-8.58293	-8.38638	-8.19262	-8.38731				EWSR1
EWSR1	NA	-7.77514	-9.30299	-8.53907		ILF3	-8.88798	-7.5247	-8.76094	-8.39121				FASN
HNRNPR	-8.90383	-7.98712	-8.8081	-8.56635		ILF2	-9.42713	-7.35519	-8.45419	-8.41217				FAU
EIF4A3	-5.99239	-9.99686	-9.72924	-8.57283		HNRNPA0	-9.35346	-7.79312	-8.33112	-8.49257				FBL
ACTL6A	NA	-8.8178	-8.37022	-8.59401		RPL4	-8.82316	-10.0809	-6.61484	-8.5063				FIP1L1
RPL4	-8.14265	-11.1565	-6.49495	-8.59804		TMPO	-8.92903	-7.91833	-8.74434	-8.53057				FLNB
RPL14	NA	-10.1499	-7.10876	-8.62934		PPIA	-9.44908	-8.47332	-7.6756	-8.53267				FOXA1.FOXA3
PTBP1	-8.48868	-8.92683	-8.54124	-8.65225		SNRPG.SNRPGP15	-9.1791	NA	-7.9142	-8.54665				FTSJ3
NPM1	-8.08228	-10.548	-7.51268	-8.71433		PRDX1	-8.30475	-8.31963	-9.08942	-8.57127				FUBP1
PRKDC	-9.86432	-8.01668	-8.30336	-8.72812		EEF1A1P5.EEF1A2	-9.03976	-7.66445	-9.19398	-8.63273				FUBP3
RPL7A	-8.79058	NA	-8.68504	-8.73781		RPL13A	-9.20659	-9.8761	-6.89226	-8.65831				FUS
SNRNP70	-8.40322	-9.03043	-8.78666	-8.7401		RPL17	-8.23951	NA	-9.09451	-8.66701				FXR1
GAPDH	-8.22923	-9.1093	-9.09329	-8.81061		GTF3C3	NA	-8.29775	-9.05652	-8.67714				FYTTD1
ELAVL1	NA	-8.38721	-9.292	-8.8396		RPL24	-7.9779	-9.40166	-8.65816	-8.67924				GAPDH
MCCC1	-7.38965	-9.48	-9.85161	-8.90708		RPL23	-8.72007	-10.5268	-6.79361	-8.68017				GATAD2B
RPL21	-8.787	-10.1414	-7.7987	-8.90902		ACTL6A	-9.3703	-8.64917	-8.11907	-8.71285				GNAI2
RPL22	NA	-9.85282	-7.98011	-8.91646		PTBP1	-8.79232	-8.59733	-8.771	-8.72022				GNL3
RPL23	NA	-10.511	-7.36523	-8.93809		SMARCE1	-8.50747	-8.82683	-8.82676	-8.72035				GPATCH4
RPS27L	NA	-10.2949	-7.68194	-8.98843		RPL7A	-9.15497	NA	-8.31661	-8.73579				GTF2IRD2B
RPL3	-8.39738	-9.92206	-8.75031	-9.02325		GAPDH	-8.86762	-8.82594	-8.54942	-8.74766				GTF3C1
HNRNPAB	-8.84696	-8.70603	-9.56667	-9.03988		RPS14	-8.52001	-9.68804	-8.06101	-8.75635				GTF3C2
RPS3	NA	-8.99864	-9.1242	-9.06142		SNRPD2	-11.7518	-7.307	-7.35347	-8.80409				GTF3C3
SMARCB1	NA	-9.45176	-8.77774	-9.11475		RPL28	-9.41987	NA	-8.22269	-8.82128				GTF3C3.1
SMARCE1	-8.94589	-7.8206	-10.5943	-9.12028		SMARCA4	-10.2576	-8.05544	-8.39817	-8.90373				GTF3C4
TMPO	-10.6335	-8.09841	-8.63724	-9.12305		RPL10	-9.14556	-9.46038	-8.16409	-8.92334				GTF3C5
LBR	NA	-10.0522	-8.22757	-9.1399		RPL22	-9.0633	-9.41988	-8.29886	-8.92734				GTPBP4
SRSF9	-7.81644	-10.2273	-9.40134	-9.14837		RPL19	-10.2177	-8.81665	-7.80183	-8.9454				H1FX
MYL6.MYL6B	-8.84232	-8.43212	-10.1864	-9.15361		ELAVL1	-8.77923	-8.2457	-9.82098	-8.94864				H3F3B.H3F3A.HIST2H3A.HIST3H3.HIST1H3A.HIST2H3PS2.H3F3C
PRDX1	NA	-8.72964	-9.78956	-9.2596		PSME3	-8.82822	-8.93553	-9.10182	-8.95519				HCFC1
SMARCA4	-9.89638	-8.94848	-8.97761	-9.27416		BCAS2	-8.41429	-9.20192	-9.30476	-8.97366				HIST1H1B
GNL3	-9.4292	-9.11957	-9.32309	-9.29062		H1FX	-7.9746	NA	-9.98459	-8.97959				HIST1H1C
SMARCD2	-10.0224	-8.8115	-9.08647	-9.30679		DHX15	-9.55638	-8.37792	-9.032	-8.98877				HIST1H1E.HIST1H1D
ZNF326	-8.9438	-9.80394	-9.21725	-9.32166		RPL14	-8.88679	-10.1815	-8.03495	-9.03443				HIST1H2AJ.HIST1H2AH.H2AFJ.HIST2H2AC.HIST2H2AA3.HIST1H2AD.HIST1H2AG.HIST1H2AC.HIST3H2A
SNRPD2	-10.7434	-10.9214	-6.32782	-9.33086		MCCC2	-8.79009	-9.84403	-8.51016	-9.0481				HIST1H2BL.HIST1H2BM.HIST1H2BN.HIST1H2BH.HIST3H2BB.HIST2H2BF.HIST2H2BE.HIST1H2BC.HIST1H2BD.H2BFS.HIST1H2BB.HIST1H2BO.HIST1H2BJ.HIST1H2BK.HIST1H2BA
RPS2	NA	-9.59274	-9.07252	-9.33263		SMARCD2	-9.60263	-8.66577	-8.88491	-9.05111				HIST1H4A
RPS23	-9.75363	-10.9245	-7.32874	-9.33561		SLC25A5	-10.3152	-9.331	-7.54045	-9.06221				HNRNPA0
SNRPN.SNRPB	NA	-9.09938	-9.62318	-9.36128		CPSF7	-10.0831	-7.68722	-9.48662	-9.08566				HNRNPA1.HNRNPA1L2
GNAI2	NA	-9.29138	-9.44708	-9.36923		RPL8	-8.50463	-10.375	-8.39249	-9.09072				HNRNPA2B1
DDX39A.DDX39B	-9.84556	-8.27109	-10.1176	-9.41142		SF3B3	-9.56187	-8.42864	-9.33233	-9.10761				HNRNPA3
DHX15	-10.2878	-8.73089	-9.33351	-9.45073		PABPC1	-8.49874	-9.79008	-9.07948	-9.12277				HNRNPAB
HNRNPL	-10.6921	-10.4276	-7.28801	-9.46922		MCCC1	-9.1407	-9.2995	-8.95264	-9.13095				HNRNPC
EEF1A1P5.EEF1A2	-10.4785	-8.2856	-9.74899	-9.50436		RPL7	-8.8543	-9.77027	-8.79024	-9.13827				HNRNPD
BCLAF1	NA	-9.75855	-9.26501	-9.51178		RPL3	-8.72489	-9.7302	-9.0241	-9.15973				HNRNPDL
ZBTB10	NA	-9.22409	-9.80321	-9.51365		BUB3	-10.4481	-8.2598	-8.82003	-9.17598				HNRNPF
PSME3	NA	-9.14076	-9.89255	-9.51666		HNRNPM	-7.57936	-10.7361	-9.23249	-9.18267				HNRNPH1
H1FX	NA	-9.37968	-9.67636	-9.52802		FBL	-9.23895	-8.93191	-9.3993	-9.19005				HNRNPH3
RBBP7	-9.95873	-9.53827	-9.11921	-9.53874		RPS23	-8.25827	-11.2142	-8.10575	-9.19275				HNRNPK
PPIA	NA	-9.32378	-9.77714	-9.55046		DDX39A.DDX39B	-8.8252	-9.79747	-9.05232	-9.225				HNRNPL
GATAD2B	-9.0875	-9.37796	-10.1916	-9.55234		PABPN1	-7.62975	-9.54205	-10.5699	-9.24722				HNRNPM
GTF3C3	NA	-8.31604	-10.8427	-9.57936		FAU	-7.80789	-9.71229	-10.2324	-9.25088				HNRNPM.1
ATP5A1	NA	-8.92041	-10.2725	-9.59644		NPM1	-9.94805	-10.0397	-7.78725	-9.25832				HNRNPM.2
SF1	-9.36535	-9.58861	-9.84364	-9.5992		MYL6.MYL6B	-8.26627	-8.39784	-11.1379	-9.26732				HNRNPR
PPP1CB	NA	-10.0707	-9.13556	-9.60312		ZNF207	-8.88255	-8.96402	-10.0447	-9.29707				HNRNPU
CCAR1	-10.4645	-8.86386	-9.50222	-9.61019		GTF3C3.1	-9.37701	-9.11878	-9.5036	-9.33313				HNRNPUL1
SMARCC1	-9.12035	-10.2923	-9.42267	-9.61176		RPL34	-8.55996	-9.74299	-9.71818	-9.34038				HP1BP3
HSPB1	NA	-8.38891	-10.8506	-9.61977		SRSF9	-9.85387	-9.20221	-9.04832	-9.36813				HSP90AB1
PGAM5	-9.69201	-9.57639	-9.59383	-9.62075		RPS11	-9.61441	-10.6567	-7.86326	-9.37813				HSPA1B.HSPA1A
SRRM2.1	-9.91883	-9.74217	-9.22191	-9.62764		EWSR1	-10.1977	-8.65901	-9.29035	-9.38235				HSPA8
RPL8	-10.8586	-10.4744	-7.5542	-9.62907		CCAR1	-9.65423	-8.81788	-9.71112	-9.39441				HSPA9
RBM4.RBM4B	NA	-9.82253	-9.44948	-9.636		GNL3	-9.86183	-9.44137	-8.89328	-9.39883				HSPB1
RAC2.RAC1.RAC3	NA	-9.6544	-9.71631	-9.68535		RPS2	-9.16026	-9.70589	-9.36782	-9.41133				IK
FAU	NA	-8.7528	-10.6318	-9.69231		HNRNPH3	-10.3348	-8.46577	-9.44405	-9.41489				ILF2
HNRNPM	-9.7904	-11.1807	-8.14909	-9.70673		GNAI2	-8.93739	-9.69375	-9.61518	-9.41544				ILF3
RPS11	-10.3735	-10.7162	-8.07929	-9.72299		SRRM2.1	-9.84278	-9.25098	-9.15678	-9.41685				INTS7
RPL34	-9.55403	-9.62692	-10.0055	-9.7288		SNRNP70	-9.90621	-8.98868	-9.51655	-9.47048				JUP
ZNF207	NA	-9.03239	-10.4289	-9.73065		RPS9	-9.02145	-11.0237	-8.46798	-9.50436				KHDRBS1
RNF40	NA	-8.9909	-10.5074	-9.74914		HNRNPAB	-10.4126	-8.62524	-9.52087	-9.51957				KHSRP
HNRNPM.2	-9.25057	-10.6266	-9.40962	-9.76225		HNRNPL	-10.0652	-10.467	-8.13278	-9.55498				KIAA1429
EFTUD2	-10.4657	-9.40869	-9.43116	-9.76853		EFTUD2	-9.98827	-9.65793	-9.07137	-9.57252				KIF4A.KIF4B
MMTAG2	NA	-9.62202	-9.92003	-9.77103		NUMA1	-10.6878	-8.76019	-9.38954	-9.6125				KMT2A
ZFR	-9.63923	-9.69647	-9.98858	-9.77476		PGAM5	-9.4194	-9.5394	-9.90582	-9.62154				KMT2D
ANXA7	NA	-9.88253	-9.69487	-9.7887		SNRPN.SNRPB	-9.71295	-9.23388	-9.92338	-9.6234				KPNB1
RPL28	NA	-11.7276	-7.85854	-9.79307		RBM39	-10.0352	-9.1449	-9.71585	-9.632				LBR
RPL17	-9.66889	-11.401	-8.32408	-9.79798		MEF2D	-9.46286	-9.2049	-10.2681	-9.64528				LIG3
SF3B3	-11.4382	-8.44411	-9.54202	-9.80812		SF3B6	-9.99881	-10.636	-8.39473	-9.6765				LMNA
MCCC2	NA	-9.72424	-9.90696	-9.8156		RPS27L	-10.4105	-10.1409	-8.49027	-9.68057				LMNB1
GTF3C3.1	-10.742	-9.13263	-9.60491	-9.82651		PRDX2	-9.28185	-10.2693	-9.49243	-9.68118				LUC7L3
RPL13A	-12.2354	-10.9473	-6.39877	-9.86048		RAB13	-10.2211	-9.70046	-9.12827	-9.68328				LYAR
PABPN1	-8.30548	-10.0579	-11.2376	-9.86698		HCFC1	-9.91247	-9.25181	-9.88601	-9.68343				MAP4
SP1	-9.7234	NA	-10.0813	-9.90236		SMARCB1	-11.3271	-8.97827	-8.84272	-9.71602				MATR3
NAT10	NA	-10.472	-9.39115	-9.93159		CDC5L	-9.81657	-9.52424	-9.82355	-9.72145				MBD2
CPSF7	-11.7174	-8.4176	-9.69593	-9.94365		RBMXL1	-9.4875	-9.95655	-9.93825	-9.7941				MCCC1
HNRNPH3	-11.2499	-8.49138	-10.1126	-9.95129		RPS3	-11.2239	-9.49409	-8.69903	-9.80568				MCCC2
RPL7	NA	-10.5557	-9.37771	-9.96672		LBR	-11.3035	-9.79938	-8.3387	-9.81386				MCM7
PRDX2	NA	-9.95615	-9.99223	-9.97419		BCLAF1	-9.50582	-10.1953	-9.93598	-9.87903				MDC1
RBMX	-11.264	-7.21322	-11.573	-10.0167		SMARCA5	-10.8996	-8.75041	-10.0196	-9.88986				MDN1
HSPA1B.HSPA1A	-12.0863	-8.82679	-9.14819	-10.0204		MMTAG2	-10.2704	-9.30485	-10.1452	-9.90682				MED12
HCFC1	-10.8035	-9.54618	-9.72958	-10.0264		PPP1CB	NA	-10.0015	-9.8491	-9.92532				MED17
NUMA1	-11.5645	-9.10728	-9.45654	-10.0428		RBBP7	-10.9858	-9.44184	-9.3875	-9.9384				MED4
RBM39	NA	-9.35852	-10.811	-10.0848		DPY30	-9.03754	NA	-10.8599	-9.9487				MEF2D
FOXA1.FOXA3	-8.79303	-12.1418	-9.35243	-10.0958		RPL27	-10.1392	NA	-9.83283	-9.98604				MEPCE
RPL26.RPL26L1	-7.4556	-11.8259	-11.0147	-10.0987		SF3B2	-9.80982	-9.14246	-11.0239	-9.99205				MKI67
ADAR	NA	-10.1989	-10.032	-10.1154		PRCC	-9.85394	-9.60179	-10.6477	-10.0345				MMTAG2
BCAS2	NA	-10.1783	-10.0995	-10.1389		ATP5A1	-10.7014	-9.50141	-9.94024	-10.0477				MTA1
MTA2	-10.6602	-9.34292	-10.4998	-10.1676		ZBTB10	-10.8846	-9.27813	-9.99984	-10.0542				MTA2
LMNB1	-8.54802	-10.964	-11.0152	-10.1757		TPM3	-9.88179	-9.75665	-10.6142	-10.0842				MYBBP1A
CDC5L	NA	-10.0034	-10.3633	-10.1834		MTA2	-10.8271	-9.26484	-10.3114	-10.1344				MYH14
YWHAZ	NA	-9.67676	-10.6994	-10.1881		PSPC1	-10.8741	-10.4036	-9.16279	-10.1468				MYL6.MYL6B
RPL24	NA	-11.0163	-9.37542	-10.1959		EIF4A3	-8.67491	-12.3657	-9.41134	-10.1506				MYO1C
SF3B6	-8.34059	-10.0603	-12.2647	-10.2219		SF1	-11.1316	-9.36609	-10.0223	-10.1734				MYO1D
FYTTD1	-9.94731	-10.9754	-9.74313	-10.222		SMARCC1	-11.7832	-9.52126	-9.4345	-10.2463				NAT10
RUVBL2	-9.83207	-11.2314	-9.61696	-10.2268		THRAP3	-9.72567	-9.60224	-11.4773	-10.2684				NCL
RPL10	NA	-10.6703	-9.78797	-10.2291		SF3A1	-9.86841	-9.3398	-11.6003	-10.2695				NCOR1
SMARCA2	NA	-10.0561	-10.4487	-10.2524		ANXA7	-11.1229	-10.4805	-9.22312	-10.2755				NFIX
RAB13	NA	-11.6253	-8.88432	-10.2548		HNRNPM.2	-11.614	-10.1021	-9.19212	-10.3027				NO66
U2SURP	-10.0912	-9.82425	-10.8757	-10.2637		PC	-9.92164	-10.8943	-10.1515	-10.3225				NOC3L
DAZAP1	NA	-10.9322	-9.60222	-10.2672		REPIN1	-10.5229	-10.5049	-9.9916	-10.3398				NOM1
PPP1CC	-8.35622	NA	-12.2116	-10.2839		TLE3	-10.7627	-9.30278	-10.9763	-10.3473				NONO
REPIN1	NA	-10.195	-10.3824	-10.2887		YWHAZ	-10.5397	-9.58013	-10.9368	-10.3522				NOP2
TPM3	NA	-9.98272	-10.6044	-10.2936		SURF6	-10.139	-10.1048	-10.8254	-10.3564				NOP56
TP53BP1	-12.1512	-9.41075	-9.56345	-10.3751		GATAD2B	-10.8954	-9.33297	-10.8562	-10.3615				NOP58
TLE3	-11.4662	-9.74015	-9.93571	-10.3807		YWHAQ	NA	-9.71462	-11.0284	-10.3715				NPM1
SNRPA	NA	-10.8438	-9.9278	-10.3858		PPP1CA	-10.1977	-11.1345	-9.81264	-10.3816				NUDT21
FIP1L1	-11.8	-9.25838	-10.1717	-10.41		ZNF326	-11.5219	-9.89622	-9.74051	-10.3862				NUMA1
MEF2D	NA	-9.45203	-11.4414	-10.4467		SNRNP200	-10.8188	-9.9751	-10.369	-10.3876				NUP107
PSPC1	-11.4719	-10.021	-9.85046	-10.4478		MLH1	-10.7187	NA	-10.0666	-10.3926				NUP153
TFG	NA	-10.4623	-10.4471	-10.4547		HNRNPA3	NA	-9.88532	-10.9812	-10.4333				NUP205
MED4	-9.267	-10.8591	-11.3339	-10.4866		FIP1L1	-12.1749	-9.2392	-9.88991	-10.4347				OGT
SF3A1	-11.0036	-9.52603	-10.9734	-10.501		ADAR	-11.4886	-10.0911	-9.74724	-10.4423				PABPC1
DMAP1	-9.41078	-10.9543	-11.1575	-10.5075		RNF40	-10.9852	-9.92574	NA	-10.4555				PABPC4
SMARCA5	-13.387	-9.01682	-9.19663	-10.5335		RPL26.RPL26L1	-9.16	NA	-11.7811	-10.4706				PABPN1
HNRNPUL1	NA	-10.8486	-10.3258	-10.5872		RPL10A	-10.4038	-11.2734	-9.7386	-10.4719				PAF1
PABPC1	-11.3055	-10.712	-9.75914	-10.5922		RAC2.RAC1.RAC3	-10.6129	-9.80969	-11.0421	-10.4882				PAICS
YWHAQ	-11.625	-9.82003	-10.3586	-10.6012		NAT10	-12.4808	-9.79375	-9.22946	-10.5013				PARP1
SMC1A	-10.0386	-11.1222	-10.6535	-10.6048		HNRNPM.1	-9.21494	-11.8051	-10.4914	-10.5038				PATZ1
HNRNPM.1	-10.2953	-11.9364	-9.62084	-10.6175		TPR	-11.0277	-10.0376	-10.4749	-10.5134				PBRM1
GPATCH4	NA	-10.7171	-10.5548	-10.6359		FYTTD1	-10.6547	-11.326	-9.62242	-10.5344				PC
SF3B2	-10.7541	-9.19774	-11.9664	-10.6394		SNRPA	-8.82291	-10.9793	-11.8503	-10.5508				PCBP2.PCBP3
CMAS	-11.3387	-10.7051	-10.0232	-10.689		LMNB1	-10.5116	-9.83781	-11.3065	-10.552				PDS5A
WDR5	NA	-10.9184	-10.4703	-10.6944		XRCC6	-10.8915	-9.89994	-10.8881	-10.5598				PGAM5
SEC61A1.SEC61A2	-11.1995	-10.6712	-10.2355	-10.7021		TFG	-10.4074	-10.2177	-11.0573	-10.5608				PHC3
SMARCD1	-10.0954	-11.0505	-10.9816	-10.7092		RPS16	-10.8268	-11.1252	-9.83877	-10.5969				PHF10
ARID2	-9.94084	-12.1795	-10.0166	-10.7123		CFL1	NA	-11.0102	-10.1967	-10.6035				PHF2
RPS15A	NA	-11.2068	-10.2181	-10.7124		DBT	-10.8524	-11.3532	-9.6171	-10.6075				PLEC
HNRNPDL	NA	-9.89114	-11.6001	-10.7456		HNRNPDL	NA	-9.95578	-11.2814	-10.6186				PLRG1
MCM7	NA	-10.5936	-10.9153	-10.7544		SMARCA2	-11.455	-10.08	-10.4128	-10.6493				POLR2B
EEF1D	-10.7921	-10.3546	-11.1302	-10.759		MED4	-10.5805	-10.1395	-11.2669	-10.6623				POM121C.POM121
DDX56	NA	-11.5085	-10.0384	-10.7735		ZFR	-10.964	-10.1809	-10.8637	-10.6695				POP1
SURF6	NA	-10.5998	-11.0058	-10.8028		NOP58	-12.1759	-10.0312	-9.80635	-10.6712				PPIA
NOP58	-12.396	-10.1818	-9.84037	-10.8061		VDAC2	-10.3542	-10.7342	-10.9688	-10.6857				PPIL4
ZNF24	-9.88483	-11.3074	-11.3077	-10.8333		MCM7	-10.3767	-11.007	-10.7029	-10.6955				PPP1CA
FTSJ3	NA	-11.1758	-10.5226	-10.8492		NCL	-9.53924	-11.1412	-11.4598	-10.7134				PPP1CB
DBT	-9.62658	-12.4471	-10.4901	-10.8546		RRP1B	-12.0988	-10.9414	-9.1497	-10.73				PPP1CC
RUVBL1	NA	-10.6024	-11.1164	-10.8594		RBM17	-10.1623	-10.2278	-11.8109	-10.7337				PPP1R10
CBX8	NA	-10.7981	-10.9977	-10.8979		SNRNP40.DKFZp434D199	-10.2758	NA	-11.1972	-10.7365				PRCC
RNF2	NA	-10.0543	-11.7483	-10.9013		SF3B1	-10.8171	-9.90003	-11.5006	-10.7393				PRDX1
PRCC	NA	-10.3361	-11.4718	-10.9039		TP53BP1	-11.6016	-9.8992	-10.7638	-10.7549				PRDX2
TOX4	NA	-10.6193	-11.2275	-10.9234		WTAP	-10.3304	-10.7893	-11.1647	-10.7615				PRKDC
SF3B1	-10.6039	-10.1111	-12.0763	-10.9304		ATP5C1	-11.3899	-10.5237	-10.3741	-10.7626				PRMT1
PPP1CA	NA	-11.1504	-10.7195	-10.935		RNF2	-11.4857	-10.9828	-9.86559	-10.778				PRPF19
RRP1B	-12.6893	-10.9299	-9.32859	-10.9826		GTF3C5	-11.2582	-11.4308	-9.65405	-10.781				PRPF40A
COIL	-10.9828	-11.543	-10.4371	-10.9876		U2SURP	-11.5796	-9.89428	-10.8797	-10.7845				PRPF6
MTA1	-10.583	-10.5268	-11.8685	-10.9928		RBM4.RBM4B	-12.3179	-10.2525	-9.8692	-10.8132				PRPF8
TPR	-12.564	-10.095	-10.3959	-11.0183		CMAS	-11.2932	-10.396	-10.7717	-10.8203				PSMD2
CEBPZ	NA	-11.2513	-10.7854	-11.0183		CAPZA1	-10.7025	-10.7814	-11.0073	-10.8304				PSME3
XRCC6	NA	-10.4269	-11.6961	-11.0615		FTSJ3	-10.7495	-11.2441	-10.583	-10.8589				PSPC1
ATP5C1	NA	-11.1191	-11.0622	-11.0906		RUVBL1	-11.0548	-10.4977	-11.0254	-10.8593				PTBP1
ZNF687	-11.1773	NA	-11.0413	-11.1093		EEF1D	-10.6297	-9.66025	-12.3038	-10.8646				PUF60
PRPF6	-11.6611	-10.4914	-11.2076	-11.1201		VCP	-11.6128	-11.1231	-9.95213	-10.896				RAB13
TCOF1	-12.2255	-10.9174	-10.2404	-11.1278		NOP56	-11.4775	-10.9554	-10.265	-10.8993				RAC2.RAC1.RAC3
VCP	-12.2292	-11.191	-10.0458	-11.1553		CCDC12	-10.3637	NA	-11.4454	-10.9045				RALY
RNF20	-12.2914	-10.0633	-11.1262	-11.1603		PBRM1	-11.4729	-10.6031	-10.6777	-10.9179				RAN
XRN2	NA	-11.3853	-10.984	-11.1846		DDX21	-10.4857	-10.5012	-11.8269	-10.9379				RANBP2
GTF3C5	NA	-10.7073	-11.6667	-11.187		RTCB	-10.4304	-11.9794	-10.4071	-10.939				RAVER1
VGF	-9.50435	-11.9598	-12.0974	-11.1872		GTF3C1	-12.5992	-10.6953	-9.59037	-10.9616				RBBP4.RBBP7
VDAC2	NA	-10.8153	-11.563	-11.1891		SAFB	-10.3224	-10.0184	-12.5745	-10.9718				RBBP6
PBRM1	-12.8391	-10.537	-10.2146	-11.1969		TAF15	NA	-10.6112	-11.3588	-10.985				RBBP7
DKC1	-10.9583	-11.1739	-11.5003	-11.2108		SMCHD1	-11.6428	-10.3885	-10.9265	-10.9859				RBM10
RPS9	NA	-10.4143	-12.0459	-11.2301		PRPF6	-11.0724	-10.2141	-11.7176	-11.0014				RBM12B
AHCTF1	-11.7095	-11.6956	-10.3363	-11.2471		SNW1	-9.78838	-12.4724	-10.7662	-11.009				RBM14
MED17	-11.5193	-11.2122	-11.0548	-11.2621		VGF	-9.12067	-12.8533	-11.0723	-11.0154				RBM15
GTPBP4	NA	-11.8015	-10.7291	-11.2653		JUP	-9.93367	-11.6297	-11.5319	-11.0318				RBM17
SNRNP200	-13.1475	-10.1087	-10.5667	-11.2743		HNRNPUL1	-12.3629	-10.757	-10.0956	-11.0718				RBM25
CFL1	NA	-11.873	-10.6804	-11.2767		C14orf166	-12.6018	-11.0053	-9.67253	-11.0932				RBM27
BAZ2A	-11.9682	-10.689	-11.1972	-11.2848		CEBPZ	-11.7599	-11.1552	-10.3821	-11.0991				RBM39
TOP1	NA	-10.6548	-11.9218	-11.2883		TCOF1	-12.0422	-10.5921	-10.69	-11.1081				RBM4.RBM4B
NOM1	NA	-12.4416	-10.1381	-11.2898		RUVBL2	-10.6183	NA	-11.6001	-11.1092				RBMX
RBM17	-12.3422	-10.3401	-11.3085	-11.3303		SON	-11.2575	-11.3756	-10.7152	-11.1161				RBMXL1
WTAP	-11.444	-10.8294	-11.846	-11.3732		RPRD1B	-11.4831	-10.8232	NA	-11.1531				RCOR3
PC	NA	-12.0376	-10.7447	-11.3911		HP1BP3	-11.1202	-10.6021	-11.758	-11.1601				REPIN1
SMCHD1	-13.2803	-10.2098	-10.864	-11.4514		SMARCD1	-11.4435	-10.8836	NA	-11.1636				RFX1
GTF3C2	NA	-11.8934	-11.0115	-11.4525		PAICS	-10.703	-11.3653	-11.4371	-11.1684				RIF1
HSP90AB1	NA	-11.2087	-11.7259	-11.4673		DKC1	-10.8001	-11.0456	-11.8476	-11.2311				RNF2
PAICS	NA	-11.4011	-11.5537	-11.4774		SART1	-10.7513	-10.618	-12.3667	-11.2453				RNF20
RPRD1B	NA	-11.3812	-11.5846	-11.4829		PATZ1	NA	-9.79155	-12.7003	-11.2459				RNF40
MDC1	-12.4897	-10.3298	-11.6375	-11.4857		PRPF8	-11.2741	-11.3878	-11.0915	-11.2511				RPL10
RTCB	NA	-12.3997	-10.6434	-11.5216		LUC7L	-11.5904	NA	-10.9247	-11.2575				RPL11
SIN3A	-11.6424	-11.7991	-11.158	-11.5332		WDR5	-12.2781	-10.8153	-10.6896	-11.261				RPL13
API5	NA	-10.8821	-12.2038	-11.5429		TOX4	-11.1568	NA	-11.3826	-11.2697				RPL13A
BAZ1A	NA	-13.645	-9.44411	-11.5446		EP400	-11.2697	-10.6835	-11.8605	-11.2713				RPL14
HP1BP3	-12.4924	-11.1181	-11.0343	-11.5483		COIL	-12.5564	-10.9768	-10.2965	-11.2766				RPL17
WDR18	-10.7087	NA	-12.3938	-11.5512		GPATCH4	-12.0584	-11.2586	-10.5611	-11.2927				RPL18
THRAP3	-11.4636	-9.5379	-13.7055	-11.569		SP1	-12.7345	NA	-9.85746	-11.296				RPL18A
SON	NA	-12.0352	-11.1251	-11.5802		CBX8	NA	-10.8666	-11.8243	-11.3455				RPL19
C14orf166	NA	-11.092	-12.1535	-11.6228		ZNF24	-10.8316	-11.7856	-11.4618	-11.3597				RPL21
SNW1	-12.0688	-12.0656	-10.8458	-11.6601		PUF60	-11.7183	-10.3645	-11.9985	-11.3604				RPL22
PRMT1	NA	-11.5491	-11.808	-11.6785		BAZ2A	-11.7024	-10.6489	-11.7607	-11.3706				RPL23
CAPZA1	NA	-11.0276	-12.3434	-11.6855		RPS15A	-11.3025	-11.1869	-11.7612	-11.4168				RPL24
CHD4	-12.1869	-11.4517	-11.4331	-11.6906		DPF2	-11.6979	-11.2869	-11.2732	-11.4194				RPL26.RPL26L1
RRP12	-14.6116	NA	-8.78248	-11.697		HSP90AB1	-12.8533	-10.8939	-10.5581	-11.4351				RPL27A
CPSF1	NA	-11.1147	-12.2943	-11.7045		MDC1	-12.1696	-10.0653	-12.1526	-11.4625				RPL28
PUF60	NA	-11.364	-12.0513	-11.7076		PRMT1	-12.3757	-11.257	-10.758	-11.4636				RPL29
SLC25A22	NA	-11.4549	-12.1147	-11.7848		PPP1CC	-11.9383	NA	-10.998	-11.4681				RPL3
RFX1	NA	-11.9584	-11.6476	-11.803		NOM1	-11.628	-12.7123	-10.095	-11.4784				RPL34
NOP56	-14.0499	-10.7115	-10.6521	-11.8045		DMAP1	-11.7326	-10.8136	-11.9708	-11.5057				RPL4
LUC7L3	NA	-11.3792	-12.3091	-11.8442		GTF3C2	NA	-11.9248	-11.1223	-11.5236				RPL6
NCL	-9.53871	-11.3949	-14.6418	-11.8585		YBX1	-9.52286	-13.5298	NA	-11.5263				RPL7
TCP1	-11.8825	-11.6691	-12.0377	-11.8631		FOXA1.FOXA3	-11.8518	-11.7203	-11.0127	-11.5283				RPL7A
RBMXL1	NA	-10.1365	-13.5911	-11.8638		SF3A3	-11.3515	-10.7185	-12.518	-11.5294				RPL7A.1
PHF2	-11.9113	-12.5123	-11.2216	-11.8817		API5	-11.6283	-11.7833	-11.351	-11.5875				RPL8
TOP2B	NA	-10.8619	-12.9108	-11.8864		SLC25A22	-11.2891	-10.8391	-12.6409	-11.5897				RPN1
SLTM	-11.4574	-11.7427	-12.488	-11.8961		ALYREF	-11.2743	-11.2437	-12.2951	-11.6043				RPRD1B
PHF10	NA	-12.7042	-11.0925	-11.8983		RNF20	-13.3518	-9.94994	-11.5454	-11.6157				RPRD2
GTF3C1	NA	-10.5067	-13.3374	-11.922		PRPF40A	NA	-11.1186	-12.1563	-11.6374				RPS11
ZNF638	-11.2989	-12.1415	-12.328	-11.9228		NFIX	-10.7088	-11.419	-12.8475	-11.6584				RPS15A
LYAR	NA	-13.9684	-9.90692	-11.9377		U2AF2	-12.2304	-11.0953	-11.6943	-11.6733				RPS2
MYH14	NA	-11.1444	-12.7501	-11.9472		CHD4	-11.527	-11.5042	-12.0261	-11.6858				RPS23
SENP3	NA	-11.5529	-12.3708	-11.9618		AHCTF1	-12.5203	-11.8669	-10.6798	-11.689				RPS27A.UBB.UBC
ALDH3A2	NA	-12.3253	-11.6111	-11.9682		MBD2	-12.5954	-11.4408	-11.042	-11.6927				RPS27L
PHC3	NA	-12.1456	-11.7944	-11.97		MED17	-11.9468	NA	-11.4649	-11.7058				RPS3
AKAP8	NA	-12.2368	-11.7232	-11.98		TOP2B	-13.1754	-10.4266	-11.5456	-11.7159				RPS6
WAPAL	NA	-11.9008	-12.1052	-12.003		FAM98B	-11.8897	-11.6772	-11.5928	-11.7199				RPS8
AKAP17A	NA	-11.9055	-12.107	-12.0063		ZFP91	NA	-11.253	-12.2085	-11.7308				RPS9
OGT	-12.6111	-12.001	-11.4972	-12.0364		SENP3	NA	-11.5684	-11.9302	-11.7493				RRP12
SMARCD3	-11.7194	-12.428	-11.9859	-12.0445		TAF4	-11.7477	-11.28	-12.2814	-11.7697				RRP1B
DPF2	NA	-11.8027	-12.3494	-12.076		XRN2	-13.1985	-11.4477	-10.6693	-11.7718				RSL1D1
RSL1D1	NA	-12.1068	-12.077	-12.0919		MYH14	-12.4082	-10.9736	-11.9468	-11.7762				RTCB
SMC3	NA	-11.8935	-12.2989	-12.0962		SNRPA1	-11.9753	-10.306	-13.0549	-11.7787				RUVBL1
TAF4	NA	-11.9444	-12.2531	-12.0988		CPSF1	-12.5853	-11.027	-11.7938	-11.802				RUVBL2
IK	-12.3824	-11.8276	NA	-12.105		NUP153	-12.5364	-11.1699	-11.7355	-11.8139				RUVBL2.1
ZKSCAN1	NA	-12.3238	-11.8872	-12.1055		MYBBP1A	-12.2087	-12.4688	-10.8401	-11.8392				SAFB
NUP153	-12.9074	-11.0376	-12.3844	-12.1098		GTF2IRD2B	-11.695	-11.3001	-12.5756	-11.8569				SAFB2
FOXK2	-11.6044	NA	-12.6275	-12.116		SIN3A	-11.8374	-11.6964	-12.067	-11.8669				SART1
RBM10	-12.9814	-10.6139	-12.7536	-12.1163		EPM2AIP1	-12.3124	-10.9854	-12.3767	-11.8915				SEC61A1.SEC61A2
JUP	-12.4727	-12.6427	-11.2615	-12.1256		CBX4	NA	-11.6193	-12.1721	-11.8957				SENP3
PDS5A	-13.1716	-11.0832	-12.1857	-12.1468		GLTSCR2	-12.4097	NA	-11.3996	-11.9047				SF1
EP400	-14.4037	-11.0405	-11.0652	-12.1698		NAMPT	-11.7407	NA	-12.0853	-11.913				SF3A1
NOC3L	NA	-13.3033	-11.0638	-12.1835		PDS5A	-12.3904	-11.5541	-11.8204	-11.9216				SF3A3
CCAR2	-12.81	-12.0014	-11.7472	-12.1862		FXR1	-11.4944	-11.5001	-12.7837	-11.9261				SF3B1
CAMK2D.CAMK2B.CAMK2G	NA	-12.3531	-12.0249	-12.189		CAMK2D.CAMK2B.CAMK2G	-12.4243	-11.4786	-11.9146	-11.9391				SF3B2
DDX21	-12.6607	-10.7731	-13.1692	-12.201		YLPM1.1	-12.5807	-10.9137	-12.4046	-11.9663				SF3B3
DDX54	NA	-12.508	-11.9029	-12.2054		RSL1D1	-11.0188	-11.5113	-13.3843	-11.9715				SF3B6
DDX1	NA	-12.9215	-11.4906	-12.2061		MORF4L1	-11.8072	-12.1489	NA	-11.9781				SFPQ
ACTN4	-11.5126	-12.2394	-12.8813	-12.2111		HSPA9	-10.9894	-12.2793	-12.7177	-11.9955				SIN3A
MYO1D	NA	-11.5665	-12.8701	-12.2183		NO66	-10.9812	-11.9607	-13.0966	-12.0128				SLC25A22
SF3A3	NA	-11.2345	-13.22	-12.2273		LUC7L3	-12.9191	-10.7459	-12.3755	-12.0135				SLC25A5
GTF2IRD2B	NA	-11.8771	-12.6052	-12.2411		TBL1XR1.TBL1Y.TBL1X	-11.8758	-12.2426	-11.95	-12.0228				SLTM
SRRT	-11.0187	-12.0538	-13.6611	-12.2445		RBM10	-12.0526	-10.6217	-13.4536	-12.0427				SMARCA2
PLRG1	NA	-13.1492	-11.341	-12.2451		PHF2	-11.9102	-12.3321	-11.8892	-12.0438				SMARCA4
SAFB	NA	-10.3532	-14.1533	-12.2533		WHSC1L1	-12.3111	-11.5893	-12.232	-12.0441				SMARCA5
FUBP3	-12.3014	-12.4145	-12.0469	-12.2543		MTA1	-12.7675	-11.7819	-11.5898	-12.0464				SMARCB1
U2AF2	NA	-11.5533	-12.9653	-12.2593		TCP1	-12.0905	-12.1298	-12.0108	-12.077				SMARCC1
RBM27	-11.9286	-12.1242	-12.7372	-12.2633		SMC1A	-12.7945	-12.1084	-11.3484	-12.0838				SMARCC2
SART1	-13.5782	-11.2564	-12.0317	-12.2887		PAF1	-11.8457	NA	-12.3225	-12.0841				SMARCD1
FXR1	NA	-12.3143	-12.2682	-12.2912		PHF10	NA	-12.7331	-11.4985	-12.1158				SMARCD2
NFIX	NA	-11.1127	-13.493	-12.3029		NOP2	-11.2046	-12.6264	-12.5281	-12.1197				SMARCE1
MYBBP1A	-13.9749	-12.2536	-10.6805	-12.303		BRD7	NA	-11.8147	-12.4379	-12.1263				SMC1A
DDX24	-13.98	-11.3859	-11.6089	-12.3249		IK	-11.9159	-11.4122	-13.0582	-12.1288				SMC3
C9orf114	-12.0998	-12.6387	-12.2728	-12.3371		DSP	-10.3293	-13.6459	-12.4686	-12.1479				SMCHD1
TBL1XR1.TBL1Y.TBL1X	NA	-12.4459	-12.2989	-12.3724		BBX	NA	-12.6471	-11.6876	-12.1674				SNRNP200
NO66	NA	-12.0683	-12.6885	-12.3784		WDR18	-12.1207	-11.9049	-12.4784	-12.168				SNRNP70
MBD2	NA	-11.6273	-13.1376	-12.3824		CTCF	-13.9192	NA	-10.4226	-12.1709				SNRPA
RBBP6	NA	-12.2674	-12.5129	-12.3901		CLTC	-12.4887	-12.1326	-11.9437	-12.1884				SNRPD1
ZHX2	NA	-11.4517	-13.3439	-12.3978		ALDH3A2	-13.1438	-10.637	-12.8404	-12.2071				SNRPD2
YLPM1.1	-13.8267	-10.7814	-12.6551	-12.4211		ACTN4	-12.3904	-11.5991	-12.6919	-12.2271				SNRPD3
SUPT5H	-12.383	-11.8939	-13.0225	-12.4331		OGT	-12.2457	-12.7396	-11.8265	-12.2706				SNRPE
PRPF8	-14.7576	-11.2388	-11.3327	-12.443		DDX24	-14.3561	-10.8847	-11.5853	-12.2754				SNRPF
POLR2B	-12.1553	-12.7666	NA	-12.461		SLTM	-11.9089	-11.9769	-12.9434	-12.2764				SNRPN.SNRPB
RBM25	NA	-12.4973	-12.4391	-12.4682		AKAP17A	-12.8262	-11.5619	-12.4991	-12.2957				SNW1
NOP2	-12.2568	NA	-12.7149	-12.4859		SEC61A1.SEC61A2	-12.5277	-12.8383	-11.5428	-12.3029				SON
RCOR3	NA	-12.7582	-12.2465	-12.5024		CCAR2	-11.8617	-12.5746	-12.5163	-12.3175				SP1
ZC3H14	-12.7621	-12.616	-12.1546	-12.5109		ZNF687	-12.1611	NA	-12.5286	-12.3449				SRRM2
UBN2	NA	-12.3465	-12.7017	-12.5241		TRIM27	-12.605	-12.2253	-12.2445	-12.3583				SRRM2.1
DDX23	-11.3349	-13.0275	-13.2208	-12.5277		XRCC5	-13.2552	-12.4463	-11.3903	-12.3639				SRRM2.2
THOC3	NA	-12.7758	-12.2992	-12.5375		ZKSCAN1	-13.5528	-12.0144	-11.6235	-12.3969				SRRT
CDK13	NA	-12.3728	-12.7268	-12.5498		EMSY.C11orf30	-12.684	-11.7149	-12.7954	-12.3981				SRSF1
TLK2	NA	-12.3668	-12.7989	-12.5828		CDC73	-12.3068	-12.1418	-12.9003	-12.4496				SRSF10
ZC3H4	-12.7053	-12.4641	-12.5925	-12.5873		RBBP6	-12.6766	-12.1986	-12.5072	-12.4608				SRSF3
BRD8	NA	-12.3377	-12.8395	-12.5886		FUBP3	-12.3147	-11.4773	-13.6447	-12.4789				SRSF6
CDC73	NA	-12.4278	-12.7861	-12.607		SUPT5H	-13.3971	-11.4277	-12.6362	-12.487				SRSF7
HSPA9	-11.7722	-12.772	-13.2925	-12.6122		RFX1	-13.9298	-11.9887	-11.5934	-12.504				SRSF9
CDKN2AIP	-12.2869	-13.2227	-12.3713	-12.627		DDX1	-13.4795	-12.7843	-11.3456	-12.5365				SS18L1
SAFB2	NA	-11.6872	-13.5835	-12.6354		LYAR	NA	-13.5221	-11.5532	-12.5376				SUPT4H1
NUP205	-12.1909	NA	-13.1219	-12.6564		DSG2	-10.704	-13.5797	-13.3879	-12.5572				SUPT5H
BBX	NA	-13.023	-12.374	-12.6985		CDKN2AIP	NA	-12.386	-12.7366	-12.5613				SURF6
DSP	-11.7762	-13.4413	-12.9552	-12.7242		ATP5B	-13.01	NA	-12.1245	-12.5672				TAF15
EMSY.C11orf30	NA	-12.0822	-13.4051	-12.7436		ZHX2	-13.235	-11.6258	-12.8487	-12.5698				TAF4
THOC1	-12.8139	-11.7911	-13.7523	-12.7858		RRP12	-13.9185	-14.9607	-8.86341	-12.5809				TARDBP
TUFM	-11.7552	-14.2381	-12.4513	-12.8149		RPN1	-13.0528	-13.4368	-11.2602	-12.5833				TBL1XR1.TBL1Y.TBL1X
HNRNPA3	NA	-12.5849	-13.0543	-12.8196		UBN2	-12.687	-12.6677	-12.4038	-12.5862				TCOF1
KIF4A.KIF4B	-12.1033	-12.8903	-13.6404	-12.878		EEF2	-13.2309	-12.3288	-12.3261	-12.6286				TCP1
EPM2AIP1	NA	-12.8736	-12.9082	-12.8909		ARID2	-12.9458	-14.2484	-10.7377	-12.644				TEX10
PATZ1	NA	-12.647	-13.1633	-12.9051		AKAP8	-12.1487	-12.3773	-13.4937	-12.6732				TFG
PRPF40A	NA	-11.55	-14.2609	-12.9055		ZNF638	-12.9832	-12.7678	-12.2925	-12.6812				THOC1
TAF15	NA	-13.9625	-11.8796	-12.9211		PLRG1	-11.9235	-12.9841	-13.1466	-12.6847				THOC2
AQR	NA	-12.7687	-13.099	-12.9339		RPA1	NA	-13.3472	-12.0759	-12.7116				THOC5
ISY1	NA	-12.9512	-12.9688	-12.96		TOP1	-12.8058	-11.7234	-13.6176	-12.7156				THRAP3
RPN1	NA	-13.5678	-12.3985	-12.9831		TLK2	NA	-11.9929	-13.4443	-12.7186				TLE3
DDX42	NA	-12.8146	-13.1659	-12.9902		GTPBP4	NA	-12.1758	-13.2793	-12.7276				TLK2
PABPC4	-12.9674	NA	-13.051	-13.0092		RBM27	-12.9504	-11.6568	-13.5868	-12.7313				TMPO
MEPCE	NA	-13.2582	-12.8005	-13.0294		THOC1	-12.3086	-12.8726	-13.0405	-12.7406				TNKS1BP1
ZC3H11A	NA	-14.7302	-11.3809	-13.0555		ZC3H4	-12.7412	-12.3738	-13.2035	-12.7728				TNRC18
MED12	-13.3608	-12.3046	-13.5043	-13.0566		DDX42	-12.6015	-12.7071	-13.1736	-12.8274				TOP1
POM121C.POM121	NA	-12.6723	-13.5246	-13.0985		SAFB2	-13.4375	-12.1341	-12.9296	-12.8337				TOP2B
ZNF592	NA	-12.5527	-13.6791	-13.1159		MYO1D	-13.1773	-11.6763	-13.6716	-12.8417				TOX4
MKI67	-13.7977	-12.2784	-13.3089	-13.1283		XAB2	-12.4255	NA	-13.2643	-12.8449				TP53BP1
LIG3	-11.6498	-13.6113	-14.133	-13.1314		SMC3	-13.2228	-12.5983	-12.7274	-12.8495				TPM3
NUP107	NA	-13.1226	-13.1453	-13.1339		NKRF	-12.5975	NA	-13.1068	-12.8521				TPR
TRRAP	-13.0636	-13.2486	-13.124	-13.1454		MED12	-12.9235	-12.2197	-13.5396	-12.8943				TRA2B
PAF1	NA	-12.1882	-14.1038	-13.146		POM121C.POM121	-13.3079	NA	-12.5007	-12.9043				TRIM28
KPNB1	-13.4053	-13.8279	-12.2147	-13.1493		CDK13	-12.8982	-12.1006	-13.7143	-12.9043				TRIP12
YLPM1	-13.3392	-12.275	-13.8672	-13.1604		DDX23	-12.6621	-12.7553	-13.3253	-12.9142				TRRAP
CHERP	NA	-11.7483	-14.5949	-13.1716		MSL1	NA	-11.4611	-14.3924	-12.9267				TUBA1B.TUBA1A.TUBA1C.TUBA4A
MAP4	-13.2185	-13.2321	-13.3316	-13.2607		PYGM	NA	-12.8239	-13.0533	-12.9386				TUFM
HSPD1	-12.4695	NA	-14.0866	-13.278		POLR2B	-13.131	-12.7945	NA	-12.9628				U2AF2
HSP90AA1	-13.3384	NA	-13.4096	-13.374		USP7	NA	-13.1179	-12.8485	-12.9832				U2SURP
GTF3C4	NA	-13.4941	-13.294	-13.394		KPNB1	NA	-14.4828	-11.4895	-12.9861				UBN2
THOC2	NA	-12.9379	-13.89	-13.4139		TRRAP	-13.3835	-13.0242	-12.5572	-12.9883				VCP
ZNF217	NA	-13.0443	-13.8642	-13.4542		RBM25	-13.5723	-12.2395	-13.1684	-12.9934				VDAC2
ACIN1	-13.3682	-12.8715	-14.1821	-13.4739		RCOR3	-13.8138	-11.5473	-13.6417	-13.001				VGF
WHSC1L1	NA	-11.8849	-15.0815	-13.4832		PSMD2	-11.9523	-13.1433	-13.9258	-13.0071				WAPAL
MYO1C	-12.0538	-13.458	-14.9397	-13.4838		LIG3	NA	-13.175	-12.8715	-13.0233				WDR18
TCERG1	-13.2074	NA	-13.7801	-13.4938		ESRP1	NA	-12.2473	-13.8034	-13.0253				WDR5
RPRD2	NA	-12.9356	-14.1127	-13.5241		PHC3	-14.2614	-12.1178	-12.6975	-13.0255				WHSC1L1
XRCC5	NA	-12.9667	-14.1163	-13.5415		NUP107	-12.6965	-13.1122	-13.282	-13.0302				WTAP
THOC5	NA	-12.1601	-14.9281	-13.5441		DDX54	-14.106	-11.8642	-13.1612	-13.0438				XRCC5
CLTC	-12.559	-13.2297	-15.0426	-13.6104		MEPCE	NA	-12.6251	-13.4726	-13.0489				XRCC6
CDK12	-12.8542	NA	-14.3893	-13.6217		DDB1	-12.6413	-12.6665	-13.9094	-13.0724				XRN2
PSMD2	NA	-13.2215	-14.1186	-13.67		AQR	-13.3923	-12.2772	-13.5674	-13.079				YLPM1
TRIP12	-12.7047	-14.1476	-14.2995	-13.7172		RPRD2	-13.1151	-12.7335	-13.4649	-13.1045				YLPM1.1
RBM15	NA	-14.5191	-12.937	-13.7281		MKI67	-14.4762	-12.1562	-12.7328	-13.1218				YWHAQ
DSG2	NA	-13.2502	-14.2277	-13.739		ZC3H11A	-13.7721	-14.0799	-11.5298	-13.1273				YWHAZ
PPP1R10	NA	-13.772	-13.9145	-13.8432		MAP4	-13.2088	-12.8109	-13.458	-13.1592				ZBTB10
ZC3H13	NA	-13.6048	-14.0834	-13.8441		PABPC4	-12.1411	NA	-14.1919	-13.1665				ZC3H11A
RAVER1	-12.6664	-15.7897	-13.0877	-13.8479		CHERP	NA	-11.5737	-14.7898	-13.1818				ZC3H13
PPIL4	-13.0509	-14.6871	NA	-13.869		TUFM	NA	-13.2966	-13.1236	-13.2101				ZC3H14
NCOR1	-13.5363	-13.5975	-14.6393	-13.9244		MYO1C	-11.6332	-13.6323	-14.5603	-13.2753				ZC3H4
TEX10	-12.5765	NA	-15.4235	-14		LMNB2	-12.2604	NA	-14.3105	-13.2855				ZFR
EPRS	NA	-13.2173	-14.8769	-14.0471		THOC2	-13.8701	-13.303	-12.7977	-13.3236				ZHX2
RIF1	-13.1261	-14.9823	NA	-14.0542		ZNF217	-12.9089	-13.1757	-13.9146	-13.3331				ZKSCAN1
POP1	-13.6108	-14.5971	NA	-14.104		WAPAL	NA	-13.5782	-13.2187	-13.3985				ZNF207
INTS7	-12.7322	-14.0478	-15.6907	-14.1569		TEX10	NA	-14.6679	-12.1369	-13.4024				ZNF217
BOD1L1	-13.4278	-14.6599	-14.803	-14.2969		DDX3X.DDX3Y	-13.5117	-13.9012	-12.8442	-13.4191				ZNF24
KIAA1429	NA	-13.726	-15.0256	-14.3758		MED1	NA	-13.8262	-13.0402	-13.4332				ZNF326
NUP160	-12.6716	-16.2179	NA	-14.4447		ZC3H14	-13.8788	-12.7986	-13.7398	-13.4724				ZNF592
TNKS1BP1	NA	-13.6728	-15.3192	-14.496		NOC3L	-15.5258	NA	-11.4563	-13.4911				ZNF638
PLEC	-12.836	-15.5299	-15.4079	-14.5912		CUX1	-13.6896	NA	-13.294	-13.4918				ZNF687
ADNP	NA	-14.5949	-14.5973	-14.5961		SRRT	-14.4181	-11.9453	-14.2124	-13.5253
RANBP2	-14.3682	-15.3905	-14.2779	-14.6789		YLPM1	NA	-12.3429	-14.7529	-13.5479
HLTF	-12.8408	-16.4553	-14.749	-14.6817		ACIN1	-13.287	-12.4133	-15.0841	-13.5948
FLNB	-14.2761	-14.744	-15.2523	-14.7575		PLEC	-12.1682	-14.6554	-14.5037	-13.7758
FASN	-15.3231	-15.0146	-14.3348	-14.8909		SART3	-13.7226	NA	-13.8799	-13.8012
RBM12B	-12.9831	-18.7509	-14.3237	-15.3526		BRD8	-13.8059	-12.6293	-15.0951	-13.8434
TNRC18	NA	-15.1073	-16.7131	-15.9102		ZNF592	-14.6406	-12.7582	-14.1382	-13.8456
KMT2D	NA	-15.5322	-16.7745	-16.1533		PPP1R10	-13.278	-13.5839	-14.6784	-13.8467
AHNAK	NA	-14.2021	-18.1326	-16.1674		RBM15	-13.5155	-14.4387	-13.6017	-13.852
DYNC1H1	NA	-17.6313	-15.1005	-16.3659		KIF4A.KIF4B	NA	-12.8118	-14.9166	-13.8642
MDN1	NA	-16.2003	-17.0004	-16.6004		DSG1	-13.3357	NA	-14.4348	-13.8852
KMT2A	NA	-17.4368	-18.1158	-17.7763		THOC5	-15.3135	-12.7615	NA	-14.0375
						PPIL4	NA	-15.3125	-12.9017	-14.1071
						SKIV2L2	-13.3003	NA	-15.0684	-14.1844
						TNKS1BP1	-15.1237	-13.1887	-14.3056	-14.206
						GTF3C4	-15.5268	-13.8011	-13.4262	-14.2514
						MCM4	NA	-12.3985	-16.2652	-14.3319
						ZC3H13	-15.2968	-13.167	-14.5672	-14.3437
						INTS7	-13.6711	-14.087	-15.3511	-14.3697
						FASN	-13.6479	-14.7326	-14.8598	-14.4134
						NCOR1	-14.2985	-14.1957	-15.0818	-14.5254
						FLNB	-13.6944	-13.9856	-15.9246	-14.5349
						RIF1	-14.7165	-14.5544	-14.4189	-14.5633
						KIAA1429	-15.0229	-14.0625	-14.6113	-14.5656
						EPRS	NA	-13.2591	-15.9718	-14.6155
						TRIP12	-14.5955	-14.2753	-15.2389	-14.7033
						BOD1L1	-15.5832	-13.8714	NA	-14.7273
						ADNP	-15.0474	-13.9867	-15.2295	-14.7545
						XRCC1	NA	-14.315	-15.267	-14.791
						DYNC1H1	-14.8796	-15.7964	-13.9004	-14.8588
						POP1	-15.2563	-14.5687	NA	-14.9125
						RANBP2	-15.0291	-15.442	-14.283	-14.918
						DDX50	-15.3844	NA	-14.4921	-14.9382
						CAND1	-14.8756	NA	-15.0838	-14.9797
						TOP2A	NA	-15.8157	-14.1662	-14.9909
						RAVER1	-15.775	-15.7327	-13.7272	-15.0783
						TNRC18	-15.6852	-14.2575	-15.8463	-15.263
						NUP205	-14.8883	-15.7991	-15.2678	-15.3184
						AHNAK	-16.2569	-13.474	-16.8605	-15.5305
						MDN1	NA	-15.7266	-15.3503	-15.5385
						GZF1	-16.3867	-14.8518	NA	-15.6193
						KMT2D	NA	-15.285	-17.1453	-16.2152
						RBM12B	NA	-17.8329	-14.7885	-16.3107
						KMT2A	-19.3684	-17.6486	-16.0201	-17.679

## Sheet: Table S6 -IR GO
Supplementary Table S6: Gene ontology analysis of minus-IR AR-V7 intertacting proteins
Analysis Type:	PANTHER Overrepresentation Test (Released 20220712)
Annotation Version and Release Date:	GO Ontology database DOI: 10.5281/zenodo.6799722 Released 2022-07-01
Analyzed List:	upload_1 (Homo sapiens)
Reference List:	Homo sapiens (all genes in database)
Test Type:	FISHER
Correction:	FDR
GO biological process complete	Homo sapiens - REFLIST (20589)	upload_1 (405)	upload_1 (expected)	upload_1 (over/under)	upload_1 (fold Enrichment)	upload_1 (raw P-value)	upload_1 (FDR)
nucleic acid metabolic process (GO:0090304)	2276	223	44.77	+	4.98	2.5e-100	3.92e-96
gene expression (GO:0010467)	2314	219	45.52	+	4.81	3.42e-95	2.68e-91
cellular nitrogen compound metabolic process (GO:0034641)	3573	259	70.28	+	3.69	1.3e-93	6.81e-90
RNA metabolic process (GO:0016070)	1635	188	32.16	+	5.85	7.16e-92	2.81e-88
nucleobase-containing compound metabolic process (GO:0006139)	2825	230	55.57	+	4.14	9.1e-89	2.85e-85
RNA processing (GO:0006396)	868	145	17.07	+	8.49	1.47e-87	3.85e-84
heterocycle metabolic process (GO:0046483)	2999	231	58.99	+	3.92	1.27e-84	2.84e-81
cellular aromatic compound metabolic process (GO:0006725)	3050	231	60	+	3.85	3.28e-83	6.42e-80
organic cyclic compound metabolic process (GO:1901360)	3292	233	64.76	+	3.6	1.67e-78	2.91e-75
mRNA processing (GO:0006397)	451	108	8.87	+	12.17	1.23e-77	1.93e-74
mRNA metabolic process (GO:0016071)	607	117	11.94	+	9.8	2.69e-75	3.84e-72
RNA splicing (GO:0008380)	368	94	7.24	+	12.99	2.81e-69	3.68e-66
macromolecule metabolic process (GO:0043170)	5941	287	116.86	+	2.46	8.68e-67	1.05e-63
cellular metabolic process (GO:0044237)	6606	289	129.94	+	2.22	2.25e-57	2.52e-54
nitrogen compound metabolic process (GO:0006807)	6710	290	131.99	+	2.2	1.02e-56	1.07e-53
metabolic process (GO:0008152)	8131	310	159.94	+	1.94	6.54e-51	6.41e-48
regulation of nucleobase-containing compound metabolic process (GO:0019219)	4067	218	80	+	2.72	8.36e-51	7.71e-48
primary metabolic process (GO:0044238)	7228	292	142.18	+	2.05	1.5e-50	1.31e-47
RNA splicing, via transesterification reactions (GO:0000375)	247	66	4.86	+	13.58	2.95e-49	2.43e-46
organic substance metabolic process (GO:0071704)	7697	299	151.41	+	1.97	5.21e-49	4.08e-46
RNA splicing, via transesterification reactions with bulged adenosine as nucleophile (GO:0000377)	243	65	4.78	+	13.6	1.58e-48	1.13e-45
mRNA splicing, via spliceosome (GO:0000398)	243	65	4.78	+	13.6	1.58e-48	1.18e-45
regulation of RNA metabolic process (GO:0051252)	3752	200	73.8	+	2.71	8.58e-45	5.85e-42
regulation of gene expression (GO:0010468)	4855	228	95.5	+	2.39	5.23e-44	3.42e-41
ribonucleoprotein complex biogenesis (GO:0022613)	449	75	8.83	+	8.49	2.14e-43	1.34e-40
regulation of macromolecule metabolic process (GO:0060255)	6214	258	122.23	+	2.11	7e-43	4.22e-40
regulation of nitrogen compound metabolic process (GO:0051171)	5709	244	112.3	+	2.17	1.92e-41	1.12e-38
regulation of primary metabolic process (GO:0080090)	5872	246	115.51	+	2.13	2.64e-40	1.48e-37
regulation of cellular metabolic process (GO:0031323)	5647	240	111.08	+	2.16	6.88e-40	3.72e-37
regulation of metabolic process (GO:0019222)	6754	263	132.86	+	1.98	5.62e-39	2.94e-36
regulation of mRNA metabolic process (GO:1903311)	301	60	5.92	+	10.13	1.92e-38	9.7e-36
regulation of mRNA processing (GO:0050684)	140	46	2.75	+	16.7	9.5e-38	4.66e-35
regulation of RNA splicing (GO:0043484)	181	49	3.56	+	13.76	8.17e-37	3.88e-34
ribonucleoprotein complex subunit organization (GO:0071826)	209	49	4.11	+	11.92	2.69e-34	1.24e-31
ribonucleoprotein complex assembly (GO:0022618)	201	48	3.95	+	12.14	6.35e-34	2.85e-31
regulation of macromolecule biosynthetic process (GO:0010556)	3938	185	77.46	+	2.39	4.2e-33	1.83e-30
regulation of biosynthetic process (GO:0009889)	4163	187	81.89	+	2.28	6.35e-31	2.69e-28
positive regulation of nucleobase-containing compound metabolic process (GO:0045935)	2058	126	40.48	+	3.11	7.24e-31	2.99e-28
regulation of cellular biosynthetic process (GO:0031326)	4102	185	80.69	+	2.29	7.95e-31	3.2e-28
regulation of mRNA splicing, via spliceosome (GO:0048024)	110	35	2.16	+	16.18	1.6e-28	6.28e-26
negative regulation of nucleobase-containing compound metabolic process (GO:0045934)	1562	105	30.73	+	3.42	2.34e-28	8.94e-26
negative regulation of macromolecule metabolic process (GO:0010605)	2764	143	54.37	+	2.63	3.65e-28	1.36e-25
negative regulation of cellular metabolic process (GO:0031324)	2264	127	44.53	+	2.85	1.13e-27	4.12e-25
regulation of DNA metabolic process (GO:0051052)	541	62	10.64	+	5.83	1.58e-27	5.63e-25
macromolecule biosynthetic process (GO:0009059)	1487	100	29.25	+	3.42	6.29e-27	2.19e-24
negative regulation of nitrogen compound metabolic process (GO:0051172)	2409	130	47.39	+	2.74	7.09e-27	2.42e-24
regulation of nucleic acid-templated transcription (GO:1903506)	3456	160	67.98	+	2.35	7.68e-27	2.56e-24
regulation of RNA biosynthetic process (GO:2001141)	3465	160	68.16	+	2.35	9.86e-27	3.16e-24
positive regulation of RNA metabolic process (GO:0051254)	1848	112	36.35	+	3.08	9.84e-27	3.21e-24
regulation of DNA-templated transcription (GO:0006355)	3454	159	67.94	+	2.34	3.18e-26	9.98e-24
positive regulation of macromolecule biosynthetic process (GO:0010557)	1943	114	38.22	+	2.98	4.15e-26	1.28e-23
chromatin organization (GO:0006325)	585	62	11.51	+	5.39	7.52e-26	2.27e-23
protein-containing complex organization (GO:0043933)	1423	95	27.99	+	3.39	2.78e-25	8.22e-23
negative regulation of metabolic process (GO:0009892)	2988	144	58.78	+	2.45	2.88e-25	8.38e-23
cellular macromolecule metabolic process (GO:0044260)	2518	130	49.53	+	2.62	3.81e-25	1.09e-22
positive regulation of cellular biosynthetic process (GO:0031328)	2048	115	40.29	+	2.85	8.2e-25	2.3e-22
negative regulation of RNA metabolic process (GO:0051253)	1435	94	28.23	+	3.33	1.94e-24	5.34e-22
cellular nitrogen compound biosynthetic process (GO:0044271)	1588	99	31.24	+	3.17	2.82e-24	7.63e-22
positive regulation of biosynthetic process (GO:0009891)	2087	115	41.05	+	2.8	3.72e-24	9.9e-22
cytoplasmic translation (GO:0002181)	124	32	2.44	+	13.12	8.55e-24	2.23e-21
positive regulation of macromolecule metabolic process (GO:0010604)	3542	156	69.67	+	2.24	1.15e-23	2.96e-21
cellular process (GO:0009987)	15044	376	295.93	+	1.27	1.28e-23	3.25e-21
chromatin remodeling (GO:0006338)	323	45	6.35	+	7.08	3.41e-23	8.49e-21
positive regulation of cellular metabolic process (GO:0031325)	3122	143	61.41	+	2.33	6.82e-23	1.67e-20
positive regulation of nitrogen compound metabolic process (GO:0051173)	3174	144	62.43	+	2.31	8.29e-23	2e-20
regulation of response to DNA damage stimulus (GO:2001020)	314	43	6.18	+	6.96	6.13e-22	1.46e-19
positive regulation of metabolic process (GO:0009893)	3858	160	75.89	+	2.11	9.12e-22	2.13e-19
regulation of chromosome organization (GO:0033044)	252	39	4.96	+	7.87	1.15e-21	2.64e-19
positive regulation of DNA-templated transcription (GO:0045893)	1715	98	33.74	+	2.9	2.12e-21	4.75e-19
positive regulation of nucleic acid-templated transcription (GO:1903508)	1715	98	33.74	+	2.9	2.12e-21	4.81e-19
spliceosomal complex assembly (GO:0000245)	73	25	1.44	+	17.41	2.44e-21	5.39e-19
positive regulation of RNA biosynthetic process (GO:1902680)	1721	98	33.85	+	2.89	2.69e-21	5.85e-19
cellular component organization or biogenesis (GO:0071840)	5727	203	112.65	+	1.8	9.96e-21	2.14e-18
positive regulation of DNA metabolic process (GO:0051054)	305	41	6	+	6.83	1.08e-20	2.29e-18
negative regulation of mRNA metabolic process (GO:1903312)	92	26	1.81	+	14.37	2.18e-20	4.55e-18
positive regulation of response to DNA damage stimulus (GO:2001022)	168	32	3.3	+	9.68	2.49e-20	5.14e-18
DNA-templated transcription (GO:0006351)	613	55	12.06	+	4.56	7.24e-20	1.47e-17
RNA localization (GO:0006403)	190	33	3.74	+	8.83	7.61e-20	1.53e-17
nucleic acid-templated transcription (GO:0097659)	614	55	12.08	+	4.55	7.75e-20	1.54e-17
positive regulation of double-strand break repair (GO:2000781)	89	25	1.75	+	14.28	1.35e-19	2.64e-17
RNA biosynthetic process (GO:0032774)	624	55	12.27	+	4.48	1.53e-19	2.96e-17
negative regulation of biological process (GO:0048519)	5314	190	104.53	+	1.82	1.89e-19	3.61e-17
protein-containing complex assembly (GO:0065003)	1270	79	24.98	+	3.16	3.69e-19	6.9e-17
positive regulation of DNA repair (GO:0045739)	130	28	2.56	+	10.95	3.68e-19	6.95e-17
negative regulation of cellular process (GO:0048523)	4732	175	93.08	+	1.88	5.8e-19	1.07e-16
cellular component biogenesis (GO:0044085)	2633	120	51.79	+	2.32	1.13e-18	2.06e-16
regulation of DNA repair (GO:0006282)	212	33	4.17	+	7.91	1.46e-18	2.63e-16
ribosome biogenesis (GO:0042254)	303	38	5.96	+	6.38	2.51e-18	4.47e-16
negative regulation of macromolecule biosynthetic process (GO:0010558)	1533	86	30.16	+	2.85	3.29e-18	5.8e-16
regulation of transcription by RNA polymerase II (GO:0006357)	2606	118	51.26	+	2.3	5.38e-18	9.38e-16
regulation of double-strand break repair (GO:2000779)	135	27	2.66	+	10.17	8.32e-18	1.43e-15
DNA metabolic process (GO:0006259)	794	59	15.62	+	3.78	1.22e-17	2.09e-15
biological_process (GO:0008150)	17864	399	351.4	+	1.14	2.73e-17	4.56e-15
Unclassified (UNCLASSIFIED)	2725	6	53.6	-	0.11	2.73e-17	4.61e-15
negative regulation of biosynthetic process (GO:0009890)	1624	86	31.95	+	2.69	9.29e-17	1.53e-14
negative regulation of cellular biosynthetic process (GO:0031327)	1594	85	31.36	+	2.71	9.91e-17	1.62e-14
ncRNA metabolic process (GO:0034660)	536	47	10.54	+	4.46	1.01e-16	1.63e-14
histone modification (GO:0016570)	365	39	7.18	+	5.43	1.26e-16	2.01e-14
DNA-templated transcription elongation (GO:0006354)	185	29	3.64	+	7.97	1.59e-16	2.52e-14
post-transcriptional regulation of gene expression (GO:0010608)	498	45	9.8	+	4.59	1.7e-16	2.67e-14
rRNA metabolic process (GO:0016072)	254	33	5	+	6.6	1.83e-16	2.84e-14
regulation of cell cycle (GO:0051726)	1122	68	22.07	+	3.08	5.83e-16	8.96e-14
nucleobase-containing compound biosynthetic process (GO:0034654)	1007	63	19.81	+	3.18	2.02e-15	3.08e-13
nucleic acid transport (GO:0050657)	168	26	3.3	+	7.87	7.99e-15	1.19e-12
RNA transport (GO:0050658)	168	26	3.3	+	7.87	7.99e-15	1.2e-12
regulation of biological process (GO:0050789)	11806	308	232.23	+	1.33	8.49e-15	1.26e-12
establishment of RNA localization (GO:0051236)	170	26	3.34	+	7.78	1.03e-14	1.5e-12
translation (GO:0006412)	379	37	7.46	+	4.96	1.07e-14	1.56e-12
regulation of cell cycle process (GO:0010564)	715	51	14.06	+	3.63	1.13e-14	1.62e-12
negative regulation of mRNA processing (GO:0050686)	26	14	0.51	+	27.37	1.16e-14	1.66e-12
negative regulation of DNA-templated transcription (GO:0045892)	1323	72	26.02	+	2.77	1.35e-14	1.9e-12
negative regulation of nucleic acid-templated transcription (GO:1903507)	1325	72	26.06	+	2.76	1.45e-14	2.03e-12
organic substance biosynthetic process (GO:1901576)	2534	108	49.85	+	2.17	1.5e-14	2.08e-12
negative regulation of RNA biosynthetic process (GO:1902679)	1327	72	26.1	+	2.76	1.56e-14	2.14e-12
regulation of nucleotide-excision repair (GO:2000819)	28	14	0.55	+	25.42	2.56e-14	3.49e-12
cellular component organization (GO:0016043)	5523	181	108.64	+	1.67	2.79e-14	3.78e-12
regulation of cellular response to stress (GO:0080135)	709	50	13.95	+	3.59	3.18e-14	4.26e-12
heterocycle biosynthetic process (GO:0018130)	1079	63	21.22	+	2.97	4.07e-14	5.4e-12
aromatic compound biosynthetic process (GO:0019438)	1089	63	21.42	+	2.94	6.03e-14	7.95e-12
biosynthetic process (GO:0009058)	2603	108	51.2	+	2.11	6.47e-14	8.45e-12
mRNA transport (GO:0051028)	138	23	2.71	+	8.47	7.3e-14	9.46e-12
peptide biosynthetic process (GO:0043043)	408	37	8.03	+	4.61	8.73e-14	1.12e-11
cellular biosynthetic process (GO:0044249)	2464	104	48.47	+	2.15	8.83e-14	1.13e-11
negative regulation of mRNA splicing, via spliceosome (GO:0048025)	24	13	0.47	+	27.54	9.91e-14	1.25e-11
regulation of cellular process (GO:0050794)	11187	294	220.06	+	1.34	1.02e-13	1.27e-11
negative regulation of gene expression (GO:0010629)	902	56	17.74	+	3.16	1.21e-13	1.5e-11
regulation of chromosome segregation (GO:0051983)	131	22	2.58	+	8.54	2.24e-13	2.77e-11
regulation of sister chromatid segregation (GO:0033045)	107	20	2.1	+	9.5	4.88e-13	5.98e-11
rRNA processing (GO:0006364)	223	27	4.39	+	6.16	5.01e-13	6.09e-11
regulation of G0 to G1 transition (GO:0070316)	37	14	0.73	+	19.24	5.35e-13	6.45e-11
ncRNA processing (GO:0034470)	413	36	8.12	+	4.43	5.68e-13	6.8e-11
nucleobase-containing compound transport (GO:0015931)	225	27	4.43	+	6.1	6.07e-13	7.21e-11
negative regulation of RNA splicing (GO:0033119)	29	13	0.57	+	22.79	6.51e-13	7.67e-11
organic cyclic compound biosynthetic process (GO:1901362)	1216	65	23.92	+	2.72	6.98e-13	8.17e-11
regulation of alternative mRNA splicing, via spliceosome (GO:0000381)	62	16	1.22	+	13.12	1.58e-12	1.84e-10
regulation of cell cycle phase transition (GO:1901987)	431	36	8.48	+	4.25	1.81e-12	2.08e-10
positive regulation of transcription by RNA polymerase II (GO:0045944)	1259	65	24.77	+	2.62	3.03e-12	3.47e-10
regulation of mitotic metaphase/anaphase transition (GO:0030071)	92	18	1.81	+	9.95	3.7e-12	4.21e-10
positive regulation of mRNA processing (GO:0050685)	35	13	0.69	+	18.88	4.43e-12	5e-10
regulation of metaphase/anaphase transition of cell cycle (GO:1902099)	95	18	1.87	+	9.63	5.94e-12	6.66e-10
regulation of chromosome separation (GO:1905818)	111	19	2.18	+	8.7	7.39e-12	8.21e-10
regulation of mitotic sister chromatid separation (GO:0010965)	98	18	1.93	+	9.34	9.39e-12	1.04e-09
positive regulation of biological process (GO:0048518)	6304	189	124	+	1.52	2.31e-11	2.54e-09
positive regulation of cellular process (GO:0048522)	5670	175	111.53	+	1.57	2.51e-11	2.73e-09
nuclear transport (GO:0051169)	248	26	4.88	+	5.33	2.62e-11	2.8e-09
amide biosynthetic process (GO:0043604)	527	38	10.37	+	3.67	2.59e-11	2.8e-09
nucleocytoplasmic transport (GO:0006913)	248	26	4.88	+	5.33	2.62e-11	2.81e-09
U2-type prespliceosome assembly (GO:1903241)	24	11	0.47	+	23.3	3.31e-11	3.51e-09
biological regulation (GO:0065007)	12544	310	246.75	+	1.26	4.41e-11	4.65e-09
positive regulation of myoblast differentiation (GO:0045663)	45	13	0.89	+	14.69	6.08e-11	6.36e-09
RNA export from nucleus (GO:0006405)	84	16	1.65	+	9.68	8.42e-11	8.74e-09
cellular component assembly (GO:0022607)	2394	94	47.09	+	2	9.52e-11	9.82e-09
nuclear export (GO:0051168)	133	19	2.62	+	7.26	1.2e-10	1.23e-08
peptide metabolic process (GO:0006518)	537	37	10.56	+	3.5	1.6e-10	1.63e-08
rhythmic process (GO:0048511)	272	26	5.35	+	4.86	1.69e-10	1.71e-08
protein-DNA complex disassembly (GO:0032986)	21	10	0.41	+	24.21	1.97e-10	1.99e-08
protein-DNA complex subunit organization (GO:0071824)	233	24	4.58	+	5.24	2.15e-10	2.15e-08
positive regulation of mRNA metabolic process (GO:1903313)	122	18	2.4	+	7.5	2.33e-10	2.31e-08
positive regulation of histone modification (GO:0031058)	107	17	2.1	+	8.08	2.67e-10	2.63e-08
nucleosome organization (GO:0034728)	125	18	2.46	+	7.32	3.32e-10	3.25e-08
mRNA splice site selection (GO:0006376)	32	11	0.63	+	17.48	3.98e-10	3.87e-08
regulation of mRNA catabolic process (GO:0061013)	181	21	3.56	+	5.9	4.15e-10	4.01e-08
regulation of G1/S transition of mitotic cell cycle (GO:2000045)	164	20	3.23	+	6.2	4.93e-10	4.74e-08
DNA repair (GO:0006281)	508	35	9.99	+	3.5	5.14e-10	4.92e-08
alternative mRNA splicing, via spliceosome (GO:0000380)	24	10	0.47	+	21.18	5.54e-10	5.27e-08
regulation of translation (GO:0006417)	410	31	8.06	+	3.84	6.56e-10	6.19e-08
regulation of stem cell population maintenance (GO:2000036)	70	14	1.38	+	10.17	7.36e-10	6.91e-08
regulation of telomere maintenance (GO:0032204)	101	16	1.99	+	8.05	9.34e-10	8.72e-08
positive regulation of mRNA splicing, via spliceosome (GO:0048026)	26	10	0.51	+	19.55	1.04e-09	9.64e-08
chromosome organization (GO:0051276)	444	32	8.73	+	3.66	1.05e-09	9.64e-08
cell cycle (GO:0007049)	1249	59	24.57	+	2.4	1.06e-09	9.71e-08
regulation of cell cycle G1/S phase transition (GO:1902806)	192	21	3.78	+	5.56	1.1e-09	1e-07
positive regulation of stem cell population maintenance (GO:1902459)	47	12	0.92	+	12.98	1.12e-09	1.01e-07
G protein-coupled receptor signaling pathway (GO:0007186)	1223	1	24.06	-	0.04	1.16e-09	1.04e-07
regulation of RNA stability (GO:0043487)	175	20	3.44	+	5.81	1.38e-09	1.24e-07
cellular response to DNA damage stimulus (GO:0006974)	756	43	14.87	+	2.89	1.4e-09	1.25e-07
nucleosome disassembly (GO:0006337)	19	9	0.37	+	24.08	1.69e-09	1.5e-07
spliceosomal snRNP assembly (GO:0000387)	38	11	0.75	+	14.72	1.82e-09	1.6e-07
ribosomal large subunit biogenesis (GO:0042273)	76	14	1.49	+	9.36	1.89e-09	1.65e-07
regulation of response to stress (GO:0080134)	1373	62	27.01	+	2.3	1.94e-09	1.69e-07
negative regulation of cellular catabolic process (GO:0031330)	242	23	4.76	+	4.83	2.16e-09	1.87e-07
regulation of mRNA stability (GO:0043488)	163	19	3.21	+	5.93	2.66e-09	2.29e-07
positive regulation of RNA splicing (GO:0033120)	40	11	0.79	+	13.98	2.87e-09	2.46e-07
negative regulation of RNA catabolic process (GO:1902369)	79	14	1.55	+	9.01	2.94e-09	2.51e-07
RNA stabilization (GO:0043489)	65	13	1.28	+	10.17	3e-09	2.53e-07
mRNA export from nucleus (GO:0006406)	65	13	1.28	+	10.17	3e-09	2.54e-07
regulation of cellular macromolecule biosynthetic process (GO:2000112)	493	33	9.7	+	3.4	3.22e-09	2.7e-07
positive regulation of gene expression (GO:0010628)	1151	55	22.64	+	2.43	3.4e-09	2.83e-07
regulation of cellular amide metabolic process (GO:0034248)	469	32	9.23	+	3.47	3.66e-09	3.03e-07
negative regulation of mRNA catabolic process (GO:1902373)	67	13	1.32	+	9.86	4.14e-09	3.42e-07
mRNA stabilization (GO:0048255)	56	12	1.1	+	10.89	6.21e-09	5.1e-07
regulation of DNA-templated transcription elongation (GO:0032784)	103	15	2.03	+	7.4	8.74e-09	7.14e-07
regulation of double-strand break repair via homologous recombination (GO:0010569)	72	13	1.42	+	9.18	8.89e-09	7.23e-07
positive regulation of chromosome organization (GO:2001252)	106	15	2.09	+	7.19	1.24e-08	1e-06
regulation of histone modification (GO:0031056)	181	19	3.56	+	5.34	1.27e-08	1.02e-06
regulation of myoblast differentiation (GO:0045661)	77	13	1.51	+	8.58	1.81e-08	1.45e-06
negative regulation of DNA metabolic process (GO:0051053)	148	17	2.91	+	5.84	2.24e-08	1.78e-06
negative regulation of catabolic process (GO:0009895)	326	25	6.41	+	3.9	2.39e-08	1.89e-06
regulation of nucleocytoplasmic transport (GO:0046822)	112	15	2.2	+	6.81	2.41e-08	1.9e-06
positive regulation of lymphocyte differentiation (GO:0045621)	131	16	2.58	+	6.21	2.67e-08	2.09e-06
positive regulation of double-strand break repair via homologous recombination (GO:1905168)	39	10	0.77	+	13.04	2.68e-08	2.09e-06
macromolecule methylation (GO:0043414)	280	23	5.51	+	4.18	2.73e-08	2.12e-06
negative regulation of transcription by RNA polymerase II (GO:0000122)	974	47	19.16	+	2.45	3.31e-08	2.56e-06
regulation of mitotic cell cycle phase transition (GO:1901990)	332	25	6.53	+	3.83	3.34e-08	2.56e-06
cellular macromolecule biosynthetic process (GO:0034645)	773	40	15.21	+	2.63	6.37e-08	4.87e-06
positive regulation of DNA recombination (GO:0045911)	72	12	1.42	+	8.47	7.3e-08	5.56e-06
positive regulation of protein localization to nucleus (GO:1900182)	89	13	1.75	+	7.43	8.37e-08	6.34e-06
sensory perception (GO:0007600)	997	1	19.61	-	0.05	9.16e-08	6.91e-06
histone acetylation (GO:0016573)	126	15	2.48	+	6.05	9.89e-08	7.42e-06
positive regulation of transcription by RNA polymerase I (GO:0045943)	34	9	0.67	+	13.46	1.07e-07	7.98e-06
histone deacetylation (GO:0016575)	60	11	1.18	+	9.32	1.09e-07	8.1e-06
methylation (GO:0032259)	329	24	6.47	+	3.71	1.1e-07	8.11e-06
cellular response to stress (GO:0033554)	1599	64	31.45	+	2.03	1.15e-07	8.49e-06
histone H4 acetylation (GO:0043967)	61	11	1.2	+	9.17	1.27e-07	9.27e-06
ribosome assembly (GO:0042255)	62	11	1.22	+	9.02	1.46e-07	1.07e-05
biological process involved in symbiotic interaction (GO:0044403)	261	21	5.13	+	4.09	1.53e-07	1.11e-05
internal peptidyl-lysine acetylation (GO:0018393)	132	15	2.6	+	5.78	1.72e-07	1.24e-05
positive regulation of nucleocytoplasmic transport (GO:0046824)	64	11	1.26	+	8.74	1.95e-07	1.39e-05
protein deacetylation (GO:0006476)	64	11	1.26	+	8.74	1.95e-07	1.4e-05
internal protein amino acid acetylation (GO:0006475)	134	15	2.64	+	5.69	2.05e-07	1.46e-05
cellular amide metabolic process (GO:0043603)	802	40	15.78	+	2.54	2.14e-07	1.52e-05
protein acetylation (GO:0006473)	155	16	3.05	+	5.25	2.23e-07	1.57e-05
peptidyl-lysine acetylation (GO:0018394)	135	15	2.66	+	5.65	2.24e-07	1.58e-05
positive regulation of T cell differentiation (GO:0045582)	117	14	2.3	+	6.08	2.5e-07	1.75e-05
epigenetic regulation of gene expression (GO:0040029)	118	14	2.32	+	6.03	2.75e-07	1.91e-05
positive regulation of histone methylation (GO:0031062)	52	10	1.02	+	9.78	2.81e-07	1.95e-05
cell division (GO:0051301)	514	30	10.11	+	2.97	2.89e-07	1.99e-05
regulation of circadian rhythm (GO:0042752)	120	14	2.36	+	5.93	3.31e-07	2.28e-05
nervous system process (GO:0050877)	1465	6	28.82	-	0.21	3.43e-07	2.35e-05
system process (GO:0003008)	2079	13	40.9	-	0.32	3.5e-07	2.38e-05
DNA replication (GO:0006260)	205	18	4.03	+	4.46	3.65e-07	2.48e-05
positive regulation of hemopoiesis (GO:1903708)	183	17	3.6	+	4.72	3.72e-07	2.5e-05
regulation of protein localization to nucleus (GO:1900180)	141	15	2.77	+	5.41	3.74e-07	2.51e-05
positive regulation of leukocyte differentiation (GO:1902107)	183	17	3.6	+	4.72	3.72e-07	2.51e-05
mRNA 3'-end processing (GO:0031124)	54	10	1.06	+	9.41	3.82e-07	2.55e-05
telomere organization (GO:0032200)	103	13	2.03	+	6.42	3.86e-07	2.56e-05
regulation of mitotic cell cycle (GO:0007346)	493	29	9.7	+	2.99	3.93e-07	2.6e-05
RNA 3'-end processing (GO:0031123)	109	13	2.14	+	6.06	6.94e-07	4.57e-05
regulation of transcription by RNA polymerase I (GO:0006356)	44	9	0.87	+	10.4	7.08e-07	4.65e-05
non-membrane-bounded organelle assembly (GO:0140694)	316	22	6.22	+	3.54	7.8e-07	5.09e-05
protein localization to nucleus (GO:0034504)	194	17	3.82	+	4.45	7.91e-07	5.12e-05
RNA methylation (GO:0001510)	92	12	1.81	+	6.63	7.89e-07	5.14e-05
protein deacylation (GO:0035601)	75	11	1.48	+	7.46	8.04e-07	5.19e-05
positive regulation of DNA-templated transcription, elongation (GO:0032786)	60	10	1.18	+	8.47	9.04e-07	5.81e-05
telomere maintenance (GO:0000723)	94	12	1.85	+	6.49	9.71e-07	6.21e-05
biological process involved in interaction with symbiont (GO:0051702)	113	13	2.22	+	5.85	1.01e-06	6.42e-05
regulation of mRNA 3'-end processing (GO:0031440)	22	7	0.43	+	16.18	1.02e-06	6.48e-05
regulation of DNA recombination (GO:0000018)	133	14	2.62	+	5.35	1.03e-06	6.5e-05
regulation of RNA export from nucleus (GO:0046831)	13	6	0.26	+	23.46	1.09e-06	6.86e-05
5S class rRNA transcription by RNA polymerase III (GO:0042791)	6	5	0.12	+	42.36	1.09e-06	6.87e-05
protein-containing complex disassembly (GO:0032984)	134	14	2.64	+	5.31	1.12e-06	6.97e-05
heterochromatin organization (GO:0070828)	62	10	1.22	+	8.2	1.18e-06	7.35e-05
macromolecule deacylation (GO:0098732)	79	11	1.55	+	7.08	1.28e-06	7.91e-05
RNA modification (GO:0009451)	179	16	3.52	+	4.54	1.31e-06	8.03e-05
histone H2A acetylation (GO:0043968)	23	7	0.45	+	15.47	1.31e-06	8.06e-05
mRNA cis splicing, via spliceosome (GO:0045292)	23	7	0.45	+	15.47	1.31e-06	8.09e-05
circadian rhythm (GO:0007623)	138	14	2.71	+	5.16	1.54e-06	9.39e-05
activation of innate immune response (GO:0002218)	65	10	1.28	+	7.82	1.73e-06	0.000105
regulation of stem cell differentiation (GO:2000736)	82	11	1.61	+	6.82	1.78e-06	0.000108
regulation of organelle organization (GO:0033043)	1189	49	23.39	+	2.1	1.79e-06	0.000108
tRNA transcription by RNA polymerase III (GO:0042797)	7	5	0.14	+	36.31	1.85e-06	0.000111
regulation of cellular catabolic process (GO:0031329)	786	37	15.46	+	2.39	1.86e-06	0.000111
positive regulation of telomere maintenance (GO:0032206)	66	10	1.3	+	7.7	1.96e-06	0.000117
modulation by host of symbiont process (GO:0051851)	83	11	1.63	+	6.74	1.98e-06	0.000117
regulation of catabolic process (GO:0009894)	987	43	19.41	+	2.21	2.04e-06	0.000121
osteoblast differentiation (GO:0001649)	142	14	2.79	+	5.01	2.1e-06	0.000124
regulation of lymphocyte differentiation (GO:0045619)	210	17	4.13	+	4.12	2.17e-06	0.000127
regulation of histone methylation (GO:0031060)	84	11	1.65	+	6.66	2.2e-06	0.000129
heterochromatin formation (GO:0031507)	52	9	1.02	+	8.8	2.42e-06	0.000141
regulation of hemopoiesis (GO:1903706)	398	24	7.83	+	3.07	2.69e-06	0.000156
positive regulation of translation (GO:0045727)	146	14	2.87	+	4.87	2.83e-06	0.000164
regulation of nucleobase-containing compound transport (GO:0032239)	16	6	0.31	+	19.06	2.85e-06	0.000164
tRNA transcription (GO:0009304)	8	5	0.16	+	31.77	2.95e-06	0.000169
7-methylguanosine cap hypermethylation (GO:0036261)	8	5	0.16	+	31.77	2.95e-06	0.00017
regulation of programmed cell death (GO:0043067)	1498	57	29.47	+	1.93	3.02e-06	0.000172
protein acylation (GO:0043543)	195	16	3.84	+	4.17	3.67e-06	0.000209
regulation of apoptotic process (GO:0042981)	1468	56	28.88	+	1.94	3.91e-06	0.000221
positive regulation of cellular amide metabolic process (GO:0034250)	173	15	3.4	+	4.41	3.97e-06	0.000224
translocation of molecules into host (GO:0044417)	9	5	0.18	+	28.24	4.52e-06	0.000254
positive regulation of protein import into nucleus (GO:0042307)	42	8	0.83	+	9.68	4.73e-06	0.000265
regulation of protein metabolic process (GO:0051246)	2587	84	50.89	+	1.65	5.2e-06	0.00029
regulation of T cell differentiation (GO:0045580)	179	15	3.52	+	4.26	5.83e-06	0.000324
regulation of protein stability (GO:0031647)	333	21	6.55	+	3.21	5.96e-06	0.00033
regulation of chromatin organization (GO:1902275)	44	8	0.87	+	9.24	6.41e-06	0.000354
positive regulation of transcription by RNA polymerase III (GO:0045945)	19	6	0.37	+	16.05	6.45e-06	0.000355
vesicle-mediated transport (GO:0016192)	1382	7	27.18	-	0.26	6.51e-06	0.000357
regulation of DNA replication (GO:0006275)	136	13	2.68	+	4.86	6.61e-06	0.000361
ion transport (GO:0006811)	1202	5	23.64	-	0.21	6.84e-06	0.000372
peptidyl-lysine modification (GO:0018205)	311	20	6.12	+	3.27	7.57e-06	0.000411
ribosomal small subunit biogenesis (GO:0042274)	79	10	1.55	+	6.44	8.37e-06	0.000452
regulation of mRNA polyadenylation (GO:1900363)	11	5	0.22	+	23.11	9.55e-06	0.000515
protein metabolic process (GO:0019538)	3920	114	77.11	+	1.48	1.02e-05	0.000549
negative regulation of chromosome organization (GO:2001251)	82	10	1.61	+	6.2	1.13e-05	0.000603
nucleus organization (GO:0006997)	146	13	2.87	+	4.53	1.34e-05	0.000714
negative regulation of gene expression, epigenetic (GO:0045814)	66	9	1.3	+	6.93	1.38e-05	0.000734
transmembrane transport (GO:0055085)	1225	6	24.1	-	0.25	1.55e-05	0.000818
transcription by RNA polymerase II (GO:0006366)	356	21	7	+	3	1.55e-05	0.000821
regulation of histone acetylation (GO:0035065)	68	9	1.34	+	6.73	1.72e-05	0.000903
positive regulation of response to stimulus (GO:0048584)	2223	73	43.73	+	1.67	1.74e-05	0.000911
pre-mRNA cleavage required for polyadenylation (GO:0098789)	13	5	0.26	+	19.55	1.82e-05	0.000946
DNA conformation change (GO:0071103)	107	11	2.1	+	5.23	1.81e-05	0.000948
positive regulation of histone acetylation (GO:0035066)	37	7	0.73	+	9.62	1.95e-05	0.00101
transcription elongation by RNA polymerase II promoter (GO:0006368)	37	7	0.73	+	9.62	1.95e-05	0.00101
rRNA transcription (GO:0009303)	24	6	0.47	+	12.71	1.99e-05	0.00103
regulation of protein modification by small protein conjugation or removal (GO:1903320)	253	17	4.98	+	3.42	2.15e-05	0.00111
circadian regulation of gene expression (GO:0032922)	71	9	1.4	+	6.44	2.34e-05	0.0012
mRNA cleavage involved in mRNA processing (GO:0098787)	14	5	0.28	+	18.16	2.42e-05	0.00123
nuclear pore organization (GO:0006999)	14	5	0.28	+	18.16	2.42e-05	0.00124
mRNA 3'-splice site recognition (GO:0000389)	6	4	0.12	+	33.89	2.61e-05	0.00133
detection of stimulus involved in sensory perception (GO:0050906)	560	0	11.02	-	< 0.01	2.95e-05	0.00148
regulation of cell fate specification (GO:0042659)	26	6	0.51	+	11.73	2.94e-05	0.00148
ribosomal large subunit assembly (GO:0000027)	26	6	0.51	+	11.73	2.94e-05	0.00149
regulation of cell death (GO:0010941)	1654	58	32.54	+	1.78	3e-05	0.0015
detection of stimulus (GO:0051606)	686	1	13.49	-	0.07	3.02e-05	0.00151
DNA-templated transcription initiation (GO:0006352)	114	11	2.24	+	4.91	3.12e-05	0.00155
protein import into nucleus (GO:0006606)	115	11	2.26	+	4.86	3.36e-05	0.00167
regulation of protein ubiquitination (GO:0031396)	211	15	4.15	+	3.61	3.57e-05	0.00177
RNA catabolic process (GO:0006401)	162	13	3.19	+	4.08	3.7e-05	0.00182
regulation of peptidyl-lysine acetylation (GO:2000756)	77	9	1.51	+	5.94	4.2e-05	0.00206
maturation of LSU-rRNA (GO:0000470)	28	6	0.55	+	10.89	4.23e-05	0.00207
import into nucleus (GO:0051170)	119	11	2.34	+	4.7	4.48e-05	0.00219
positive regulation of peptidyl-lysine acetylation (GO:2000758)	43	7	0.85	+	8.28	4.61e-05	0.00225
sensory perception of chemical stimulus (GO:0007606)	551	0	10.84	-	< 0.01	4.74e-05	0.0023
negative regulation of cell cycle process (GO:0010948)	272	17	5.35	+	3.18	5.08e-05	0.00246
positive regulation by host of viral transcription (GO:0043923)	17	5	0.33	+	14.95	5.24e-05	0.00253
negative regulation of translation (GO:0017148)	170	13	3.34	+	3.89	5.88e-05	0.00283
regulation of protein import into nucleus (GO:0042306)	62	8	1.22	+	6.56	5.95e-05	0.00283
viral mRNA export from host cell nucleus (GO:0046784)	8	4	0.16	+	25.42	5.97e-05	0.00284
regulation of transcription by RNA polymerase III (GO:0006359)	30	6	0.59	+	10.17	5.93e-05	0.00284
regulation of telomere maintenance via telomere lengthening (GO:1904356)	62	8	1.22	+	6.56	5.95e-05	0.00284
detection of chemical stimulus (GO:0009593)	526	0	10.35	-	< 0.01	6.72e-05	0.00318
adaptive immune response (GO:0002250)	659	1	12.96	-	0.08	6.72e-05	0.00318
negative regulation of protein ubiquitination (GO:0031397)	83	9	1.63	+	5.51	7.17e-05	0.00336
negative regulation of response to DNA damage stimulus (GO:2001021)	83	9	1.63	+	5.51	7.17e-05	0.00337
positive regulation of T cell activation (GO:0050870)	253	16	4.98	+	3.21	7.38e-05	0.00346
intracellular transport (GO:0046907)	1360	49	26.75	+	1.83	7.47e-05	0.00349
biological process involved in interspecies interaction between organisms (GO:0044419)	1602	55	31.51	+	1.75	7.88e-05	0.00367
regulation of cellular component organization (GO:0051128)	2364	74	46.5	+	1.59	8e-05	0.00371
response to organic substance (GO:0010033)	2704	82	53.19	+	1.54	8.05e-05	0.00372
nuclear pore complex assembly (GO:0051292)	9	4	0.18	+	22.59	8.5e-05	0.00392
positive regulation of intracellular transport (GO:0032388)	203	14	3.99	+	3.51	8.76e-05	0.00402
double-strand break repair (GO:0006302)	203	14	3.99	+	3.51	8.76e-05	0.00403
regulation of transcription elongation by RNA polymerase II (GO:0034243)	86	9	1.69	+	5.32	9.21e-05	0.00421
regulation of leukocyte differentiation (GO:1902105)	316	18	6.22	+	2.9	9.5e-05	0.00433
mRNA cleavage (GO:0006379)	20	5	0.39	+	12.71	0.000101	0.00456
3'-UTR-mediated mRNA stabilization (GO:0070935)	20	5	0.39	+	12.71	0.000101	0.00458
regulation of cell differentiation (GO:0045595)	1581	54	31.1	+	1.74	0.000106	0.00479
regulation of telomerase activity (GO:0051972)	50	7	0.98	+	7.12	0.000109	0.0049
regulation of protein acetylation (GO:1901983)	89	9	1.75	+	5.14	0.000117	0.00525
histone H2B ubiquitination (GO:0033523)	10	4	0.2	+	20.33	0.000117	0.00526
negative regulation of ubiquitin-dependent protein catabolic process (GO:2000059)	51	7	1	+	6.98	0.000122	0.00543
RNA capping (GO:0036260)	21	5	0.41	+	12.1	0.000123	0.00545
negative regulation of DNA-templated transcription, elongation (GO:0032785)	21	5	0.41	+	12.1	0.000123	0.00547
messenger ribonucleoprotein complex assembly (GO:1990120)	3	3	0.06	+	50.84	0.000136	0.00605
mRNA polyadenylation (GO:0006378)	36	6	0.71	+	8.47	0.000145	0.00639
stem cell population maintenance (GO:0019827)	114	10	2.24	+	4.46	0.000148	0.00651
detection of chemical stimulus involved in sensory perception (GO:0050907)	489	0	9.62	-	< 0.01	0.000152	0.00664
positive regulation of protein acetylation (GO:1901985)	53	7	1.04	+	6.71	0.000151	0.00664
CRD-mediated mRNA stabilization (GO:0070934)	11	4	0.22	+	18.49	0.000157	0.00687
cellular response to leukemia inhibitory factor (GO:1990830)	93	9	1.83	+	4.92	0.00016	0.00695
negative regulation of proteasomal ubiquitin-dependent protein catabolic process (GO:0032435)	37	6	0.73	+	8.24	0.000166	0.00719
negative regulation of cellular macromolecule biosynthetic process (GO:2000113)	190	13	3.74	+	3.48	0.000167	0.00725
response to leukemia inhibitory factor (GO:1990823)	94	9	1.85	+	4.87	0.000172	0.00743
lipid metabolic process (GO:0006629)	1234	8	24.27	-	0.33	0.000174	0.0075
regulation of ncRNA transcription (GO:0140747)	23	5	0.45	+	11.05	0.000178	0.00763
negative regulation of cellular amide metabolic process (GO:0034249)	192	13	3.78	+	3.44	0.000184	0.0079
negative regulation of protein modification by small protein conjugation or removal (GO:1903321)	95	9	1.87	+	4.82	0.000185	0.00791
RNA polyadenylation (GO:0043631)	38	6	0.75	+	8.03	0.000189	0.00804
positive regulation of leukocyte cell-cell adhesion (GO:1903039)	276	16	5.43	+	2.95	0.000191	0.0081
maintenance of cell number (GO:0098727)	118	10	2.32	+	4.31	0.000192	0.00814
macromolecule localization (GO:0033036)	2345	72	46.13	+	1.56	0.0002	0.00844
negative regulation of nuclear-transcribed mRNA catabolic process, deadenylation-dependent decay (GO:1900152)	12	4	0.24	+	16.95	0.000207	0.00871
regulation of developmental process (GO:0050793)	2489	75	48.96	+	1.53	0.000217	0.00911
positive regulation of innate immune response (GO:0045089)	144	11	2.83	+	3.88	0.000217	0.00913
sensory perception of smell (GO:0007608)	470	0	9.25	-	< 0.01	0.000227	0.00947
DNA geometric change (GO:0032392)	98	9	1.93	+	4.67	0.00023	0.00957
RNA import into nucleus (GO:0006404)	4	3	0.08	+	38.13	0.000235	0.00979
regulation of intracellular transport (GO:0032386)	342	18	6.73	+	2.68	0.00024	0.00998
regulation of cell fate commitment (GO:0010453)	40	6	0.79	+	7.63	0.000242	0.01
protein refolding (GO:0042026)	25	5	0.49	+	10.17	0.00025	0.0103
ion transmembrane transport (GO:0034220)	891	4	17.53	-	0.23	0.000249	0.0103
protein localization to organelle (GO:0033365)	694	29	13.65	+	2.12	0.000253	0.0104
spliceosomal tri-snRNP complex assembly (GO:0000244)	13	4	0.26	+	15.64	0.000266	0.0109
regulation of DNA biosynthetic process (GO:2000278)	125	10	2.46	+	4.07	0.000296	0.0121
regulation of protein modification process (GO:0031399)	1563	52	30.75	+	1.69	0.000304	0.0124
ncRNA transcription (GO:0098781)	42	6	0.83	+	7.26	0.000307	0.0125
detection of chemical stimulus involved in sensory perception of smell (GO:0050911)	443	0	8.71	-	< 0.01	0.000319	0.0129
cation transport (GO:0006812)	854	4	16.8	-	0.24	0.000335	0.0135
histone exchange (GO:0043486)	14	4	0.28	+	14.52	0.000337	0.0136
positive regulation of histone H3-K4 methylation (GO:0051571)	27	5	0.53	+	9.41	0.000342	0.0137
double-strand break repair via nonhomologous end joining (GO:0006303)	43	6	0.85	+	7.09	0.000345	0.0138
positive regulation of cell-cell adhesion (GO:0022409)	324	17	6.37	+	2.67	0.000368	0.0147
positive regulation of RNA export from nucleus (GO:0046833)	5	3	0.1	+	30.5	0.000371	0.0148
mRNA alternative polyadenylation (GO:0110104)	5	3	0.1	+	30.5	0.000371	0.0148
regulation of post-transcriptional gene silencing by RNA (GO:1900368)	44	6	0.87	+	6.93	0.000385	0.0153
positive regulation of telomerase RNA localization to Cajal body (GO:1904874)	15	4	0.3	+	13.56	0.00042	0.0166
histone H4-K16 acetylation (GO:0043984)	15	4	0.3	+	13.56	0.00042	0.0166
positive regulation of cytoplasmic translation (GO:2000767)	15	4	0.3	+	13.56	0.00042	0.0166
regulation of post-transcriptional gene silencing (GO:0060147)	45	6	0.89	+	6.78	0.00043	0.0169
cell cycle checkpoint signaling (GO:0000075)	157	11	3.09	+	3.56	0.000434	0.017
regulation of innate immune response (GO:0045088)	240	14	4.72	+	2.97	0.000446	0.0174
regulation of heterochromatin formation (GO:0031445)	29	5	0.57	+	8.77	0.000457	0.0177
regulation of heterochromatin organization (GO:0120261)	29	5	0.57	+	8.77	0.000457	0.0178
regulation of oxidative stress-induced intrinsic apoptotic signaling pathway (GO:1902175)	29	5	0.57	+	8.77	0.000457	0.0178
regulation of cytoplasmic translation (GO:2000765)	29	5	0.57	+	8.77	0.000457	0.0178
anterograde trans-synaptic signaling (GO:0098916)	414	0	8.14	-	< 0.01	0.000464	0.0179
plasma membrane bounded cell projection assembly (GO:0120031)	418	0	8.22	-	< 0.01	0.000466	0.0179
chemical synaptic transmission (GO:0007268)	414	0	8.14	-	< 0.01	0.000464	0.0179
negative regulation of proteolysis involved in protein catabolic process (GO:1903051)	65	7	1.28	+	5.47	0.000473	0.0181
regulation of gene silencing by RNA (GO:0060966)	46	6	0.9	+	6.63	0.000478	0.0182
histone ubiquitination (GO:0016574)	46	6	0.9	+	6.63	0.000478	0.0182
histone H3-K4 methylation (GO:0051568)	46	6	0.9	+	6.63	0.000478	0.0183
regulation of apoptotic signaling pathway (GO:2001233)	364	18	7.16	+	2.51	0.000488	0.0185
cell projection assembly (GO:0030031)	430	0	8.46	-	< 0.01	0.000497	0.0188
trans-synaptic signaling (GO:0099537)	431	0	8.48	-	< 0.01	0.000501	0.0189
spindle organization (GO:0007051)	160	11	3.15	+	3.5	0.000504	0.019
signaling (GO:0023052)	5231	73	102.9	-	0.71	0.000521	0.0196
cellular lipid metabolic process (GO:0044255)	928	5	18.25	-	0.27	0.000542	0.0203
bundle of His cell-Purkinje myocyte adhesion involved in cell communication (GO:0086073)	6	3	0.12	+	25.42	0.000549	0.0204
positive regulation of nucleobase-containing compound transport (GO:0032241)	6	3	0.12	+	25.42	0.000549	0.0205
negative regulation of DNA damage checkpoint (GO:2000002)	6	3	0.12	+	25.42	0.000549	0.0205
positive regulation of response to biotic stimulus (GO:0002833)	189	12	3.72	+	3.23	0.000557	0.0207
positive regulation of lymphocyte activation (GO:0051251)	421	20	8.28	+	2.42	0.000565	0.0209
protein stabilization (GO:0050821)	218	13	4.29	+	3.03	0.000582	0.0215
metal ion transport (GO:0030001)	632	2	12.43	-	0.16	0.000619	0.0228
ion homeostasis (GO:0050801)	534	1	10.5	-	0.1	0.000625	0.023
negative regulation of proteasomal protein catabolic process (GO:1901799)	49	6	0.96	+	6.22	0.000648	0.0237
DNA-templated DNA replication (GO:0006261)	139	10	2.73	+	3.66	0.000647	0.0238
macromolecule modification (GO:0043412)	2883	82	56.71	+	1.45	0.000672	0.0246
mitotic cell cycle (GO:0000278)	627	26	12.33	+	2.11	0.000678	0.0247
transcription by RNA polymerase III (GO:0006383)	32	5	0.63	+	7.94	0.000683	0.0247
positive regulation of cell cycle phase transition (GO:1901989)	115	9	2.26	+	3.98	0.000682	0.0247
positive regulation of cell cycle process (GO:0090068)	251	14	4.94	+	2.84	0.000678	0.0247
organelle organization (GO:0006996)	3026	85	59.52	+	1.43	0.000682	0.0247
regulation of intrinsic apoptotic signaling pathway (GO:2001242)	167	11	3.29	+	3.35	0.000705	0.0254
DNA duplex unwinding (GO:0032508)	92	8	1.81	+	4.42	0.00071	0.0255
positive regulation of transcription elongation by RNA polymerase II (GO:0032968)	50	6	0.98	+	6.1	0.000714	0.0256
regulation of telomerase RNA localization to Cajal body (GO:1904872)	18	4	0.35	+	11.3	0.000758	0.0271
positive regulation of protein metabolic process (GO:0051247)	1515	49	29.8	+	1.64	0.000761	0.0272
transcription preinitiation complex assembly (GO:0070897)	71	7	1.4	+	5.01	0.000769	0.0274
cardiac muscle cell-cardiac muscle cell adhesion (GO:0086042)	7	3	0.14	+	21.79	0.000773	0.0275
mRNA transcription (GO:0009299)	51	6	1	+	5.98	0.000785	0.0279
regulation of cellular localization (GO:0060341)	962	35	18.92	+	1.85	0.000813	0.0288
cellular component disassembly (GO:0022411)	318	16	6.26	+	2.56	0.000831	0.0294
response to ionizing radiation (GO:0010212)	144	10	2.83	+	3.53	0.000835	0.0294
negative regulation of protein metabolic process (GO:0051248)	1042	37	20.5	+	1.81	0.000847	0.0298
cell communication (GO:0007154)	5342	76	105.08	-	0.72	0.000863	0.0303
miRNA processing (GO:0035196)	34	5	0.67	+	7.48	0.000875	0.0305
positive regulation of telomerase activity (GO:0051973)	34	5	0.67	+	7.48	0.000875	0.0306
cation homeostasis (GO:0055080)	506	1	9.95	-	0.1	0.000887	0.0309
protein-DNA complex assembly (GO:0065004)	200	12	3.93	+	3.05	0.00089	0.0309
regulation of intracellular steroid hormone receptor signaling pathway (GO:0033143)	73	7	1.44	+	4.87	0.000894	0.031
vesicle transport along actin filament (GO:0030050)	19	4	0.37	+	10.7	0.000903	0.0313
gene silencing by RNA (GO:0031047)	96	8	1.89	+	4.24	0.00092	0.0318
inorganic ion homeostasis (GO:0098771)	521	1	10.25	-	0.1	0.000946	0.0326
cell surface receptor signaling pathway (GO:0007166)	2174	23	42.76	-	0.54	0.000975	0.0335
mitotic spindle organization (GO:0007052)	97	8	1.91	+	4.19	0.000979	0.0336
histone monoubiquitination (GO:0010390)	35	5	0.69	+	7.26	0.000984	0.0336
negative regulation of DNA repair (GO:0045738)	35	5	0.69	+	7.26	0.000984	0.0337
regulation of telomere maintenance via telomerase (GO:0032210)	54	6	1.06	+	5.65	0.00103	0.0352
cellular response to ionizing radiation (GO:0071479)	75	7	1.48	+	4.74	0.00104	0.0352
transcription initiation at RNA polymerase III promoter (GO:0006384)	8	3	0.16	+	19.06	0.00105	0.0356
pore complex assembly (GO:0046931)	20	4	0.39	+	10.17	0.00107	0.0361
ribosomal small subunit assembly (GO:0000028)	20	4	0.39	+	10.17	0.00107	0.0362
inorganic ion transmembrane transport (GO:0098660)	701	3	13.79	-	0.22	0.00112	0.0378
regulation of ion transport (GO:0043269)	708	3	13.93	-	0.22	0.00116	0.039
regulation of mitotic sister chromatid segregation (GO:0033047)	56	6	1.1	+	5.45	0.00123	0.0412
positive regulation of cell differentiation (GO:0045597)	884	32	17.39	+	1.84	0.00124	0.0414
intracellular estrogen receptor signaling pathway (GO:0030520)	21	4	0.41	+	9.68	0.00125	0.0416
actin filament-based transport (GO:0099515)	21	4	0.41	+	9.68	0.00125	0.0417
regulation of transmembrane transport (GO:0034762)	593	2	11.66	-	0.17	0.00126	0.0417
telomere maintenance via telomerase (GO:0007004)	21	4	0.41	+	9.68	0.00125	0.0418
mRNA catabolic process (GO:0006402)	126	9	2.48	+	3.63	0.00125	0.0418
establishment of protein localization to organelle (GO:0072594)	334	16	6.57	+	2.44	0.00135	0.0448
nitrogen compound transport (GO:0071705)	1589	50	31.26	+	1.6	0.00136	0.0448
rRNA modification (GO:0000154)	38	5	0.75	+	6.69	0.00137	0.0451
small regulatory ncRNA processing (GO:0070918)	38	5	0.75	+	6.69	0.00137	0.0452
signal transduction (GO:0007165)	4887	69	96.13	-	0.72	0.00139	0.0455
cell projection organization (GO:0030030)	1161	9	22.84	-	0.39	0.0014	0.046
mitotic cell cycle process (GO:1903047)	533	22	10.48	+	2.1	0.00145	0.0473
microtubule cytoskeleton organization involved in mitosis (GO:1902850)	129	9	2.54	+	3.55	0.00146	0.0475
positive regulation of multicellular organismal process (GO:0051240)	1515	48	29.8	+	1.61	0.00148	0.0482
cilium organization (GO:0044782)	355	0	6.98	-	< 0.01	0.00152	0.0492
regulation of histone H3-K4 methylation (GO:0051569)	39	5	0.77	+	6.52	0.00152	0.0494
glycerolipid metabolic process (GO:0046486)	362	0	7.12	-	< 0.01	0.00154	0.0496
cation transmembrane transport (GO:0098655)	675	3	13.28	-	0.23	0.00155	0.0499

## Sheet: Table S7 +IR GO
Supplementary Table S7: Gene ontology analysis of plus-IR AR-V7 intertacting proteins
Analysis Type:	PANTHER Overrepresentation Test (Released 20220712)
Annotation Version and Release Date:	GO Ontology database DOI: 10.5281/zenodo.6799722 Released 2022-07-01
Analyzed List:	upload_1 (Homo sapiens)
Reference List:	Homo sapiens (all genes in database)
Test Type:	FISHER
Correction:	FDR
GO biological process complete	Homo sapiens - REFLIST (20589)	upload_1 (434)	upload_1 (expected)	upload_1 (over/under)	upload_1 (fold Enrichment)	upload_1 (raw P-value)	upload_1 (FDR)
nucleic acid metabolic process (GO:0090304)	2276	237	47.98	+	4.94	2.88e-105	4.52e-101
cellular nitrogen compound metabolic process (GO:0034641)	3573	274	75.32	+	3.64	7.76e-97	6.09e-93
gene expression (GO:0010467)	2314	226	48.78	+	4.63	1.04e-93	5.45e-90
RNA metabolic process (GO:0016070)	1635	196	34.46	+	5.69	6.7e-93	2.63e-89
nucleobase-containing compound metabolic process (GO:0006139)	2825	244	59.55	+	4.1	1.27e-92	3.98e-89
RNA processing (GO:0006396)	868	152	18.3	+	8.31	6.44e-90	1.68e-86
heterocycle metabolic process (GO:0046483)	2999	245	63.22	+	3.88	3.4e-88	7.62e-85
cellular aromatic compound metabolic process (GO:0006725)	3050	245	64.29	+	3.81	1.05e-86	2.06e-83
organic cyclic compound metabolic process (GO:1901360)	3292	247	69.39	+	3.56	1.25e-81	2.17e-78
mRNA processing (GO:0006397)	451	111	9.51	+	11.68	1.67e-77	2.62e-74
mRNA metabolic process (GO:0016071)	607	121	12.8	+	9.46	1.02e-75	1.45e-72
macromolecule metabolic process (GO:0043170)	5941	308	125.23	+	2.46	1.13e-71	1.47e-68
RNA splicing (GO:0008380)	368	98	7.76	+	12.63	9.09e-71	1.1e-67
nitrogen compound metabolic process (GO:0006807)	6710	311	141.44	+	2.2	1.08e-60	1.21e-57
cellular metabolic process (GO:0044237)	6606	306	139.25	+	2.2	6.47e-59	6.76e-56
primary metabolic process (GO:0044238)	7228	314	152.36	+	2.06	1.01e-54	9.91e-52
metabolic process (GO:0008152)	8131	331	171.4	+	1.93	2.12e-53	1.95e-50
regulation of nucleobase-containing compound metabolic process (GO:0019219)	4067	232	85.73	+	2.71	3.62e-53	3.16e-50
organic substance metabolic process (GO:0071704)	7697	320	162.25	+	1.97	3.44e-52	2.84e-49
RNA splicing, via transesterification reactions (GO:0000375)	247	70	5.21	+	13.44	1.2e-51	9.43e-49
RNA splicing, via transesterification reactions with bulged adenosine as nucleophile (GO:0000377)	243	69	5.12	+	13.47	6e-51	4.28e-48
mRNA splicing, via spliceosome (GO:0000398)	243	69	5.12	+	13.47	6e-51	4.48e-48
regulation of RNA metabolic process (GO:0051252)	3752	213	79.09	+	2.69	5.73e-47	3.91e-44
ribonucleoprotein complex biogenesis (GO:0022613)	449	81	9.46	+	8.56	7.89e-47	5.15e-44
regulation of gene expression (GO:0010468)	4855	242	102.34	+	2.36	1.09e-45	6.82e-43
regulation of macromolecule metabolic process (GO:0060255)	6214	275	130.99	+	2.1	5.98e-45	3.61e-42
regulation of nitrogen compound metabolic process (GO:0051171)	5709	260	120.34	+	2.16	2.41e-43	1.4e-40
regulation of cellular metabolic process (GO:0031323)	5647	257	119.03	+	2.16	1.58e-42	8.83e-40
regulation of primary metabolic process (GO:0080090)	5872	262	123.78	+	2.12	3.7e-42	2e-39
regulation of metabolic process (GO:0019222)	6754	281	142.37	+	1.97	4.63e-41	2.42e-38
regulation of mRNA metabolic process (GO:1903311)	301	61	6.34	+	9.61	1.1e-37	5.55e-35
ribonucleoprotein complex subunit organization (GO:0071826)	209	52	4.41	+	11.8	5.77e-36	2.83e-33
ribonucleoprotein complex assembly (GO:0022618)	201	51	4.24	+	12.04	1.23e-35	5.82e-33
regulation of mRNA processing (GO:0050684)	140	45	2.95	+	15.25	2.83e-35	1.31e-32
regulation of macromolecule biosynthetic process (GO:0010556)	3938	198	83.01	+	2.39	4.51e-35	2.02e-32
regulation of RNA splicing (GO:0043484)	181	48	3.82	+	12.58	2.51e-34	1.09e-31
regulation of biosynthetic process (GO:0009889)	4163	201	87.75	+	2.29	2.22e-33	9.41e-31
regulation of cellular biosynthetic process (GO:0031326)	4102	199	86.47	+	2.3	3.99e-33	1.65e-30
negative regulation of nucleobase-containing compound metabolic process (GO:0045934)	1562	115	32.93	+	3.49	9.89e-32	3.98e-29
positive regulation of nucleobase-containing compound metabolic process (GO:0045935)	2058	133	43.38	+	3.07	1.06e-31	4.14e-29
negative regulation of cellular metabolic process (GO:0031324)	2264	139	47.72	+	2.91	4.23e-31	1.62e-28
cellular macromolecule metabolic process (GO:0044260)	2518	147	53.08	+	2.77	7.05e-31	2.63e-28
negative regulation of macromolecule metabolic process (GO:0010605)	2764	154	58.26	+	2.64	2.08e-30	7.57e-28
negative regulation of nitrogen compound metabolic process (GO:0051172)	2409	141	50.78	+	2.78	1.54e-29	5.48e-27
regulation of DNA metabolic process (GO:0051052)	541	66	11.4	+	5.79	5.9e-29	2.06e-26
chromatin organization (GO:0006325)	585	68	12.33	+	5.51	1.06e-28	3.63e-26
regulation of nucleic acid-templated transcription (GO:1903506)	3456	172	72.85	+	2.36	1.12e-28	3.75e-26
regulation of RNA biosynthetic process (GO:2001141)	3465	172	73.04	+	2.35	1.27e-28	4.16e-26
regulation of DNA-templated transcription (GO:0006355)	3454	171	72.81	+	2.35	2.46e-28	7.88e-26
positive regulation of RNA metabolic process (GO:0051254)	1848	119	38.95	+	3.05	6.86e-28	2.15e-25
negative regulation of metabolic process (GO:0009892)	2988	156	62.98	+	2.48	1.17e-27	3.6e-25
positive regulation of macromolecule biosynthetic process (GO:0010557)	1943	121	40.96	+	2.95	3.72e-27	1.12e-24
cytoplasmic translation (GO:0002181)	124	36	2.61	+	13.77	4.14e-27	1.23e-24
macromolecule biosynthetic process (GO:0009059)	1487	104	31.34	+	3.32	8.65e-27	2.51e-24
negative regulation of RNA metabolic process (GO:0051253)	1435	102	30.25	+	3.37	9.18e-27	2.62e-24
regulation of mRNA splicing, via spliceosome (GO:0048024)	110	34	2.32	+	14.66	2.08e-26	5.81e-24
positive regulation of cellular biosynthetic process (GO:0031328)	2048	123	43.17	+	2.85	2.73e-26	7.5e-24
positive regulation of biosynthetic process (GO:0009891)	2087	123	43.99	+	2.8	1.37e-25	3.7e-23
positive regulation of macromolecule metabolic process (GO:0010604)	3542	167	74.66	+	2.24	4.57e-25	1.21e-22
cellular nitrogen compound biosynthetic process (GO:0044271)	1588	104	33.47	+	3.11	1.16e-24	3.04e-22
positive regulation of cellular metabolic process (GO:0031325)	3122	153	65.81	+	2.32	2.2e-24	5.66e-22
regulation of chromosome organization (GO:0033044)	252	43	5.31	+	8.09	4.19e-24	1.03e-21
cellular component organization or biogenesis (GO:0071840)	5727	222	120.72	+	1.84	4.12e-24	1.03e-21
positive regulation of nitrogen compound metabolic process (GO:0051173)	3174	154	66.91	+	2.3	4.29e-24	1.04e-21
protein-containing complex organization (GO:0043933)	1423	97	30	+	3.23	4.1e-24	1.04e-21
cellular process (GO:0009987)	15044	400	317.12	+	1.26	2.68e-23	6.37e-21
positive regulation of metabolic process (GO:0009893)	3858	171	81.32	+	2.1	5.04e-23	1.18e-20
chromatin remodeling (GO:0006338)	323	46	6.81	+	6.76	8.33e-23	1.92e-20
positive regulation of DNA-templated transcription (GO:0045893)	1715	105	36.15	+	2.9	9.26e-23	2.07e-20
positive regulation of nucleic acid-templated transcription (GO:1903508)	1715	105	36.15	+	2.9	9.26e-23	2.1e-20
positive regulation of RNA biosynthetic process (GO:1902680)	1721	105	36.28	+	2.89	1.19e-22	2.63e-20
regulation of response to DNA damage stimulus (GO:2001020)	314	45	6.62	+	6.8	1.99e-22	4.34e-20
spliceosomal complex assembly (GO:0000245)	73	26	1.54	+	16.9	9.43e-22	2.03e-19
DNA metabolic process (GO:0006259)	794	68	16.74	+	4.06	9.88e-22	2.09e-19
positive regulation of response to DNA damage stimulus (GO:2001022)	168	34	3.54	+	9.6	2.54e-21	5.3e-19
positive regulation of DNA metabolic process (GO:0051054)	305	43	6.43	+	6.69	3.18e-21	6.57e-19
negative regulation of macromolecule biosynthetic process (GO:0010558)	1533	95	32.31	+	2.94	7.81e-21	1.59e-18
negative regulation of biological process (GO:0048519)	5314	204	112.01	+	1.82	9.48e-21	1.91e-18
negative regulation of mRNA metabolic process (GO:1903312)	92	27	1.94	+	13.92	1.02e-20	2.02e-18
ribosome biogenesis (GO:0042254)	303	42	6.39	+	6.58	1.67e-20	3.27e-18
negative regulation of cellular process (GO:0048523)	4732	188	99.75	+	1.88	2.39e-20	4.62e-18
positive regulation of DNA repair (GO:0045739)	130	30	2.74	+	10.95	2.42e-20	4.62e-18
positive regulation of double-strand break repair (GO:2000781)	89	26	1.88	+	13.86	5.91e-20	1.12e-17
cellular component biogenesis (GO:0044085)	2633	129	55.5	+	2.32	6.26e-20	1.17e-17
regulation of DNA repair (GO:0006282)	212	35	4.47	+	7.83	2.12e-19	3.91e-17
histone modification (GO:0016570)	365	44	7.69	+	5.72	2.58e-19	4.71e-17
negative regulation of cellular biosynthetic process (GO:0031327)	1594	94	33.6	+	2.8	3.17e-19	5.72e-17
negative regulation of biosynthetic process (GO:0009890)	1624	95	34.23	+	2.78	3.27e-19	5.83e-17
regulation of transcription by RNA polymerase II (GO:0006357)	2606	126	54.93	+	2.29	4.62e-19	8.14e-17
RNA localization (GO:0006403)	190	33	4.01	+	8.24	6.05e-19	1.05e-16
protein-containing complex assembly (GO:0065003)	1270	82	26.77	+	3.06	6.25e-19	1.08e-16
rRNA metabolic process (GO:0016072)	254	37	5.35	+	6.91	8e-19	1.36e-16
ncRNA metabolic process (GO:0034660)	536	51	11.3	+	4.51	3.46e-18	5.83e-16
regulation of double-strand break repair (GO:2000779)	135	28	2.85	+	9.84	5.21e-18	8.69e-16
DNA-templated transcription (GO:0006351)	613	54	12.92	+	4.18	7.52e-18	1.24e-15
nucleic acid-templated transcription (GO:0097659)	614	54	12.94	+	4.17	8.04e-18	1.31e-15
RNA biosynthetic process (GO:0032774)	624	54	13.15	+	4.11	1.54e-17	2.49e-15
post-transcriptional regulation of gene expression (GO:0010608)	498	48	10.5	+	4.57	2.27e-17	3.63e-15
translation (GO:0006412)	379	42	7.99	+	5.26	2.82e-17	4.46e-15
Unclassified (UNCLASSIFIED)	2725	8	57.44	-	0.14	5.48e-17	8.5e-15
biological_process (GO:0008150)	17864	426	376.56	+	1.13	5.48e-17	8.59e-15
negative regulation of DNA-templated transcription (GO:0045892)	1323	80	27.89	+	2.87	6.6e-17	1.01e-14
negative regulation of nucleic acid-templated transcription (GO:1903507)	1325	80	27.93	+	2.86	7.16e-17	1.09e-14
negative regulation of RNA biosynthetic process (GO:1902679)	1327	80	27.97	+	2.86	7.77e-17	1.17e-14
cellular component organization (GO:0016043)	5523	197	116.42	+	1.69	2.75e-16	4.11e-14
peptide biosynthetic process (GO:0043043)	408	42	8.6	+	4.88	3.1e-16	4.58e-14
regulation of cell cycle (GO:0051726)	1122	71	23.65	+	3	5.63e-16	8.25e-14
rRNA processing (GO:0006364)	223	31	4.7	+	6.59	1.88e-15	2.73e-13
regulation of cell cycle process (GO:0010564)	715	54	15.07	+	3.58	3.37e-15	4.84e-13
regulation of biological process (GO:0050789)	11806	328	248.86	+	1.32	6.36e-15	9.06e-13
ncRNA processing (GO:0034470)	413	40	8.71	+	4.59	1.06e-14	1.5e-12
negative regulation of gene expression (GO:0010629)	902	60	19.01	+	3.16	1.79e-14	2.51e-12
DNA repair (GO:0006281)	508	44	10.71	+	4.11	1.83e-14	2.54e-12
organic substance biosynthetic process (GO:1901576)	2534	113	53.41	+	2.12	2.22e-14	3.05e-12
negative regulation of mRNA processing (GO:0050686)	26	14	0.55	+	25.54	2.95e-14	4.02e-12
regulation of cellular response to stress (GO:0080135)	709	52	14.95	+	3.48	3.42e-14	4.62e-12
nucleic acid transport (GO:0050657)	168	26	3.54	+	7.34	3.93e-14	5.23e-12
RNA transport (GO:0050658)	168	26	3.54	+	7.34	3.93e-14	5.27e-12
DNA-templated transcription elongation (GO:0006354)	185	27	3.9	+	6.92	4.49e-14	5.92e-12
establishment of RNA localization (GO:0051236)	170	26	3.58	+	7.26	5.04e-14	6.59e-12
nucleobase-containing compound biosynthetic process (GO:0034654)	1007	63	21.23	+	2.97	5.11e-14	6.63e-12
regulation of nucleotide-excision repair (GO:2000819)	28	14	0.59	+	23.72	6.47e-14	8.32e-12
regulation of G0 to G1 transition (GO:0070316)	37	15	0.78	+	19.23	9.25e-14	1.18e-11
cellular response to DNA damage stimulus (GO:0006974)	756	53	15.94	+	3.33	1.03e-13	1.3e-11
cellular biosynthetic process (GO:0044249)	2464	109	51.94	+	2.1	1.17e-13	1.47e-11
biosynthetic process (GO:0009058)	2603	113	54.87	+	2.06	1.49e-13	1.85e-11
regulation of cellular process (GO:0050794)	11187	312	235.81	+	1.32	1.56e-13	1.92e-11
negative regulation of mRNA splicing, via spliceosome (GO:0048025)	24	13	0.51	+	25.7	2.35e-13	2.88e-11
amide biosynthetic process (GO:0043604)	527	43	11.11	+	3.87	2.45e-13	2.98e-11
regulation of chromosome segregation (GO:0051983)	131	22	2.76	+	7.97	8.72e-13	1.05e-10
heterocycle biosynthetic process (GO:0018130)	1079	63	22.74	+	2.77	9.3e-13	1.11e-10
rhythmic process (GO:0048511)	272	30	5.73	+	5.23	1.28e-12	1.53e-10
aromatic compound biosynthetic process (GO:0019438)	1089	63	22.96	+	2.74	1.36e-12	1.6e-10
negative regulation of RNA splicing (GO:0033119)	29	13	0.61	+	21.27	1.53e-12	1.79e-10
regulation of sister chromatid segregation (GO:0033045)	107	20	2.26	+	8.87	1.7e-12	1.97e-10
peptide metabolic process (GO:0006518)	537	42	11.32	+	3.71	1.72e-12	1.98e-10
mRNA transport (GO:0051028)	138	22	2.91	+	7.56	2.2e-12	2.52e-10
nucleobase-containing compound transport (GO:0015931)	225	27	4.74	+	5.69	2.98e-12	3.38e-10
regulation of cell cycle phase transition (GO:1901987)	431	37	9.09	+	4.07	3.14e-12	3.54e-10
U2-type prespliceosome assembly (GO:1903241)	24	12	0.51	+	23.72	4.12e-12	4.61e-10
regulation of alternative mRNA splicing, via spliceosome (GO:0000381)	62	16	1.31	+	12.24	4.41e-12	4.91e-10
positive regulation of transcription by RNA polymerase II (GO:0045944)	1259	67	26.54	+	2.52	8.98e-12	9.92e-10
regulation of mitotic metaphase/anaphase transition (GO:0030071)	92	18	1.94	+	9.28	1.14e-11	1.25e-09
positive regulation of biological process (GO:0048518)	6304	201	132.88	+	1.51	1.26e-11	1.37e-09
positive regulation of cellular process (GO:0048522)	5670	186	119.52	+	1.56	1.3e-11	1.41e-09
positive regulation of histone modification (GO:0031058)	107	19	2.26	+	8.42	1.36e-11	1.46e-09
regulation of translation (GO:0006417)	410	35	8.64	+	4.05	1.44e-11	1.54e-09
organic cyclic compound biosynthetic process (GO:1901362)	1216	65	25.63	+	2.54	1.65e-11	1.74e-09
regulation of metaphase/anaphase transition of cell cycle (GO:1902099)	95	18	2	+	8.99	1.83e-11	1.92e-09
regulation of chromosome separation (GO:1905818)	111	19	2.34	+	8.12	2.38e-11	2.49e-09
biological regulation (GO:0065007)	12544	331	264.42	+	1.25	2.48e-11	2.57e-09
chromosome organization (GO:0051276)	444	36	9.36	+	3.85	2.83e-11	2.92e-09
regulation of mitotic sister chromatid separation (GO:0010965)	98	18	2.07	+	8.71	2.87e-11	2.95e-09
regulation of telomere maintenance (GO:0032204)	101	18	2.13	+	8.45	4.46e-11	4.51e-09
regulation of mRNA catabolic process (GO:0061013)	181	23	3.82	+	6.03	4.44e-11	4.52e-09
cellular component assembly (GO:0022607)	2394	100	50.46	+	1.98	5.04e-11	5.07e-09
nuclear transport (GO:0051169)	248	26	5.23	+	4.97	1.16e-10	1.15e-08
regulation of cellular amide metabolic process (GO:0034248)	469	36	9.89	+	3.64	1.17e-10	1.15e-08
nucleocytoplasmic transport (GO:0006913)	248	26	5.23	+	4.97	1.16e-10	1.15e-08
regulation of cellular macromolecule biosynthetic process (GO:2000112)	493	37	10.39	+	3.56	1.16e-10	1.16e-08
cell cycle (GO:0007049)	1249	64	26.33	+	2.43	1.37e-10	1.34e-08
positive regulation of myoblast differentiation (GO:0045663)	45	13	0.95	+	13.7	1.4e-10	1.35e-08
positive regulation of mRNA processing (GO:0050685)	35	12	0.74	+	16.27	1.4e-10	1.36e-08
regulation of RNA stability (GO:0043487)	175	22	3.69	+	5.96	1.42e-10	1.36e-08
regulation of mRNA stability (GO:0043488)	163	21	3.44	+	6.11	2.5e-10	2.37e-08
G protein-coupled receptor signaling pathway (GO:0007186)	1223	1	25.78	-	0.04	2.53e-10	2.39e-08
regulation of histone modification (GO:0031056)	181	22	3.82	+	5.77	2.55e-10	2.4e-08
spliceosomal snRNP assembly (GO:0000387)	38	12	0.8	+	14.98	3.08e-10	2.87e-08
ribosomal large subunit biogenesis (GO:0042273)	76	15	1.6	+	9.36	5.43e-10	5.04e-08
positive regulation of mRNA metabolic process (GO:1903313)	122	18	2.57	+	7	6.91e-10	6.38e-08
RNA stabilization (GO:0043489)	65	14	1.37	+	10.22	7.6e-10	6.97e-08
mRNA splice site selection (GO:0006376)	32	11	0.67	+	16.31	8.12e-10	7.41e-08
positive regulation of gene expression (GO:0010628)	1151	59	24.26	+	2.43	8.47e-10	7.63e-08
protein-DNA complex subunit organization (GO:0071824)	233	24	4.91	+	4.89	8.45e-10	7.66e-08
negative regulation of RNA catabolic process (GO:1902369)	79	15	1.67	+	9.01	8.7e-10	7.79e-08
negative regulation of mRNA catabolic process (GO:1902373)	67	14	1.41	+	9.91	1.07e-09	9.51e-08
alternative mRNA splicing, via spliceosome (GO:0000380)	24	10	0.51	+	19.77	1.07e-09	9.51e-08
negative regulation of transcription by RNA polymerase II (GO:0000122)	974	53	20.53	+	2.58	1.09e-09	9.61e-08
macromolecule methylation (GO:0043414)	280	26	5.9	+	4.41	1.28e-09	1.12e-07
mRNA stabilization (GO:0048255)	56	13	1.18	+	11.01	1.4e-09	1.22e-07
regulation of G1/S transition of mitotic cell cycle (GO:2000045)	164	20	3.46	+	5.79	1.59e-09	1.38e-07
negative regulation of cellular catabolic process (GO:0031330)	242	24	5.1	+	4.7	1.69e-09	1.46e-07
regulation of stem cell population maintenance (GO:2000036)	70	14	1.48	+	9.49	1.77e-09	1.51e-07
RNA export from nucleus (GO:0006405)	84	15	1.77	+	8.47	1.83e-09	1.56e-07
negative regulation of DNA metabolic process (GO:0051053)	148	19	3.12	+	6.09	1.9e-09	1.61e-07
positive regulation of stem cell population maintenance (GO:1902459)	47	12	0.99	+	12.11	2.4e-09	2.01e-07
nuclear export (GO:0051168)	133	18	2.8	+	6.42	2.39e-09	2.01e-07
positive regulation of DNA recombination (GO:0045911)	72	14	1.52	+	9.22	2.43e-09	2.02e-07
cellular macromolecule biosynthetic process (GO:0034645)	773	45	16.29	+	2.76	2.45e-09	2.02e-07
regulation of double-strand break repair via homologous recombination (GO:0010569)	72	14	1.52	+	9.22	2.43e-09	2.03e-07
cellular response to stress (GO:0033554)	1599	72	33.71	+	2.14	2.55e-09	2.09e-07
epigenetic regulation of gene expression (GO:0040029)	118	17	2.49	+	6.83	2.86e-09	2.33e-07
histone H4 acetylation (GO:0043967)	61	13	1.29	+	10.11	3.45e-09	2.81e-07
regulation of circadian rhythm (GO:0042752)	120	17	2.53	+	6.72	3.59e-09	2.9e-07
regulation of cell cycle G1/S phase transition (GO:1902806)	192	21	4.05	+	5.19	3.68e-09	2.96e-07
positive regulation of double-strand break repair via homologous recombination (GO:1905168)	39	11	0.82	+	13.38	4.63e-09	3.71e-07
protein-DNA complex disassembly (GO:0032986)	21	9	0.44	+	20.33	6.11e-09	4.86e-07
nucleosome organization (GO:0034728)	125	17	2.63	+	6.45	6.24e-09	4.92e-07
regulation of response to stress (GO:0080134)	1373	64	28.94	+	2.21	6.22e-09	4.93e-07
histone acetylation (GO:0016573)	126	17	2.66	+	6.4	6.95e-09	5.45e-07
cellular amide metabolic process (GO:0043603)	802	45	16.91	+	2.66	7.1e-09	5.54e-07
DNA replication (GO:0006260)	205	21	4.32	+	4.86	1.06e-08	8.24e-07
internal peptidyl-lysine acetylation (GO:0018393)	132	17	2.78	+	6.11	1.3e-08	1e-06
regulation of DNA recombination (GO:0000018)	133	17	2.8	+	6.06	1.44e-08	1.11e-06
internal protein amino acid acetylation (GO:0006475)	134	17	2.82	+	6.02	1.59e-08	1.22e-06
peptidyl-lysine acetylation (GO:0018394)	135	17	2.85	+	5.97	1.76e-08	1.34e-06
protein acetylation (GO:0006473)	155	18	3.27	+	5.51	2.1e-08	1.59e-06
regulation of DNA-templated transcription elongation (GO:0032784)	103	15	2.17	+	6.91	2.16e-08	1.62e-06
negative regulation of catabolic process (GO:0009895)	326	26	6.87	+	3.78	2.36e-08	1.77e-06
histone deacetylation (GO:0016575)	60	12	1.26	+	9.49	2.58e-08	1.93e-06
positive regulation of mRNA splicing, via spliceosome (GO:0048026)	26	9	0.55	+	16.42	2.75e-08	2.04e-06
methylation (GO:0032259)	329	26	6.94	+	3.75	2.8e-08	2.07e-06
positive regulation of chromosome organization (GO:2001252)	106	15	2.23	+	6.71	3.04e-08	2.24e-06
sensory perception (GO:0007600)	997	1	21.02	-	0.05	3.09e-08	2.26e-06
regulation of mitotic cell cycle phase transition (GO:1901990)	332	26	7	+	3.72	3.32e-08	2.42e-06
ribosome assembly (GO:0042255)	62	12	1.31	+	9.18	3.56e-08	2.57e-06
heterochromatin organization (GO:0070828)	62	12	1.31	+	9.18	3.56e-08	2.58e-06
system process (GO:0003008)	2079	13	43.82	-	0.3	3.67e-08	2.64e-06
peptidyl-lysine modification (GO:0018205)	311	25	6.56	+	3.81	3.82e-08	2.73e-06
regulation of myoblast differentiation (GO:0045661)	77	13	1.62	+	8.01	4.02e-08	2.87e-06
protein deacetylation (GO:0006476)	64	12	1.35	+	8.9	4.84e-08	3.44e-06
nucleosome disassembly (GO:0006337)	19	8	0.4	+	19.97	4.87e-08	3.44e-06
mRNA export from nucleus (GO:0006406)	65	12	1.37	+	8.76	5.63e-08	3.96e-06
nervous system process (GO:0050877)	1465	6	30.88	-	0.19	6.02e-08	4.2e-06
heterochromatin formation (GO:0031507)	52	11	1.1	+	10.04	6e-08	4.2e-06
positive regulation of RNA splicing (GO:0033120)	40	10	0.84	+	11.86	6.23e-08	4.32e-06
negative regulation of gene expression, epigenetic (GO:0045814)	66	12	1.39	+	8.63	6.53e-08	4.51e-06
positive regulation of lymphocyte differentiation (GO:0045621)	131	16	2.76	+	5.79	6.81e-08	4.68e-06
protein localization to nucleus (GO:0034504)	194	19	4.09	+	4.65	1.03e-07	7.02e-06
telomere organization (GO:0032200)	103	14	2.17	+	6.45	1.38e-07	9.39e-06
histone H2A acetylation (GO:0043968)	23	8	0.48	+	16.5	1.61e-07	1.09e-05
positive regulation of transcription by RNA polymerase I (GO:0045943)	34	9	0.72	+	12.56	1.9e-07	1.28e-05
non-membrane-bounded organelle assembly (GO:0140694)	316	24	6.66	+	3.6	1.91e-07	1.28e-05
double-strand break repair (GO:0006302)	203	19	4.28	+	4.44	1.97e-07	1.32e-05
DNA conformation change (GO:0071103)	107	14	2.26	+	6.21	2.1e-07	1.4e-05
protein deacylation (GO:0035601)	75	12	1.58	+	7.59	2.26e-07	1.5e-05
regulation of organelle organization (GO:0033043)	1189	54	25.06	+	2.15	2.59e-07	1.71e-05
positive regulation of translation (GO:0045727)	146	16	3.08	+	5.2	2.63e-07	1.74e-05
telomere maintenance (GO:0000723)	94	13	1.98	+	6.56	3.23e-07	2.12e-05
regulation of nucleocytoplasmic transport (GO:0046822)	112	14	2.36	+	5.93	3.49e-07	2.28e-05
ribosomal small subunit biogenesis (GO:0042274)	79	12	1.67	+	7.21	3.73e-07	2.41e-05
macromolecule deacylation (GO:0098732)	79	12	1.67	+	7.21	3.73e-07	2.42e-05
regulation of protein metabolic process (GO:0051246)	2587	93	54.53	+	1.71	4e-07	2.58e-05
positive regulation of cellular amide metabolic process (GO:0034250)	173	17	3.65	+	4.66	4.62e-07	2.97e-05
biological process involved in symbiotic interaction (GO:0044403)	261	21	5.5	+	3.82	4.67e-07	2.99e-05
protein acylation (GO:0043543)	195	18	4.11	+	4.38	4.97e-07	3.17e-05
positive regulation of histone methylation (GO:0031062)	52	10	1.1	+	9.12	5.23e-07	3.32e-05
regulation of mitotic cell cycle (GO:0007346)	493	30	10.39	+	2.89	5.3e-07	3.35e-05
negative regulation of chromosome organization (GO:2001251)	82	12	1.73	+	6.94	5.33e-07	3.36e-05
positive regulation of T cell differentiation (GO:0045582)	117	14	2.47	+	5.68	5.64e-07	3.54e-05
regulation of cellular catabolic process (GO:0031329)	786	40	16.57	+	2.41	6.01e-07	3.75e-05
regulation of histone acetylation (GO:0035065)	68	11	1.43	+	7.67	6.55e-07	4.07e-05
regulation of histone methylation (GO:0031060)	84	12	1.77	+	6.78	6.72e-07	4.17e-05
circadian rhythm (GO:0007623)	138	15	2.91	+	5.16	6.85e-07	4.23e-05
mRNA 3'-end processing (GO:0031124)	54	10	1.14	+	8.79	7.1e-07	4.36e-05
transmembrane transport (GO:0055085)	1225	5	25.82	-	0.19	8.29e-07	5.08e-05
regulation of protein localization to nucleus (GO:1900180)	141	15	2.97	+	5.05	8.78e-07	5.36e-05
regulation of catabolic process (GO:0009894)	987	46	20.81	+	2.21	9.12e-07	5.54e-05
osteoblast differentiation (GO:0001649)	142	15	2.99	+	5.01	9.53e-07	5.73e-05
positive regulation of hemopoiesis (GO:1903708)	183	17	3.86	+	4.41	9.51e-07	5.73e-05
positive regulation of leukocyte differentiation (GO:1902107)	183	17	3.86	+	4.41	9.51e-07	5.76e-05
positive regulation of protein localization to nucleus (GO:1900182)	89	12	1.88	+	6.4	1.17e-06	6.99e-05
cell division (GO:0051301)	514	30	10.83	+	2.77	1.2e-06	7.14e-05
regulation of transcription by RNA polymerase I (GO:0006356)	44	9	0.93	+	9.7	1.24e-06	7.38e-05
protein metabolic process (GO:0019538)	3920	125	82.63	+	1.51	1.36e-06	8.05e-05
RNA 3'-end processing (GO:0031123)	109	13	2.3	+	5.66	1.48e-06	8.71e-05
5S class rRNA transcription by RNA polymerase III (GO:0042791)	6	5	0.13	+	39.53	1.53e-06	8.97e-05
regulation of mRNA 3'-end processing (GO:0031440)	22	7	0.46	+	15.09	1.6e-06	9.35e-05
RNA methylation (GO:0001510)	92	12	1.94	+	6.19	1.6e-06	9.38e-05
regulation of RNA export from nucleus (GO:0046831)	13	6	0.27	+	21.9	1.62e-06	9.38e-05
positive regulation of DNA-templated transcription, elongation (GO:0032786)	60	10	1.26	+	7.91	1.66e-06	9.63e-05
ion transport (GO:0006811)	1202	5	25.34	-	0.2	1.74e-06	0.000101
regulation of peptidyl-lysine acetylation (GO:2000756)	77	11	1.62	+	6.78	1.96e-06	0.000113
mRNA cis splicing, via spliceosome (GO:0045292)	23	7	0.48	+	14.44	2.06e-06	0.000118
biological process involved in interaction with symbiont (GO:0051702)	113	13	2.38	+	5.46	2.13e-06	0.000122
tRNA transcription by RNA polymerase III (GO:0042797)	7	5	0.15	+	33.89	2.58e-06	0.000146
DNA recombination (GO:0006310)	245	19	5.16	+	3.68	2.72e-06	0.000154
regulation of programmed cell death (GO:0043067)	1498	60	31.58	+	1.9	2.74e-06	0.000155
regulation of hemopoiesis (GO:1903706)	398	25	8.39	+	2.98	2.81e-06	0.000157
positive regulation of nucleocytoplasmic transport (GO:0046824)	64	10	1.35	+	7.41	2.8e-06	0.000157
RNA modification (GO:0009451)	179	16	3.77	+	4.24	3.14e-06	0.000175
regulation of apoptotic process (GO:0042981)	1468	59	30.94	+	1.91	3.39e-06	0.000189
positive regulation of histone acetylation (GO:0035066)	37	8	0.78	+	10.26	3.41e-06	0.000189
positive regulation of telomere maintenance (GO:0032206)	66	10	1.39	+	7.19	3.59e-06	0.000198
modulation by host of symbiont process (GO:0051851)	83	11	1.75	+	6.29	3.79e-06	0.000209
tRNA transcription (GO:0009304)	8	5	0.17	+	29.65	4.11e-06	0.000224
regulation of cell fate specification (GO:0042659)	26	7	0.55	+	12.77	4.09e-06	0.000224
7-methylguanosine cap hypermethylation (GO:0036261)	8	5	0.17	+	29.65	4.11e-06	0.000225
regulation of nucleobase-containing compound transport (GO:0032239)	16	6	0.34	+	17.79	4.21e-06	0.000229
regulation of lymphocyte differentiation (GO:0045619)	210	17	4.43	+	3.84	5.36e-06	0.00029
nucleus organization (GO:0006997)	146	14	3.08	+	4.55	6.17e-06	0.000332
maturation of LSU-rRNA (GO:0000470)	28	7	0.59	+	11.86	6.21e-06	0.000334
translocation of molecules into host (GO:0044417)	9	5	0.19	+	26.36	6.29e-06	0.000337
circadian regulation of gene expression (GO:0032922)	71	10	1.5	+	6.68	6.44e-06	0.000344
regulation of protein acetylation (GO:1901983)	89	11	1.88	+	5.86	6.96e-06	0.00037
negative regulation of translation (GO:0017148)	170	15	3.58	+	4.19	7.36e-06	0.00039
double-strand break repair via nonhomologous end joining (GO:0006303)	43	8	0.91	+	8.83	9.05e-06	0.000476
positive regulation of peptidyl-lysine acetylation (GO:2000758)	43	8	0.91	+	8.83	9.05e-06	0.000478
positive regulation of transcription by RNA polymerase III (GO:0045945)	19	6	0.4	+	14.98	9.49e-06	0.000498
protein-containing complex disassembly (GO:0032984)	134	13	2.82	+	4.6	1.18e-05	0.000615
DNA-templated transcription initiation (GO:0006352)	114	12	2.4	+	4.99	1.2e-05	0.000625
regulation of T cell differentiation (GO:0045580)	179	15	3.77	+	3.98	1.3e-05	0.000675
protein import into nucleus (GO:0006606)	115	12	2.42	+	4.95	1.3e-05	0.000676
regulation of mRNA polyadenylation (GO:1900363)	11	5	0.23	+	21.56	1.33e-05	0.000682
CRD-mediated mRNA stabilization (GO:0070934)	11	5	0.23	+	21.56	1.33e-05	0.000684
detection of stimulus involved in sensory perception (GO:0050906)	560	0	11.8	-	< 0.01	1.34e-05	0.000685
regulation of DNA replication (GO:0006275)	136	13	2.87	+	4.53	1.36e-05	0.000695
detection of stimulus (GO:0051606)	686	1	14.46	-	0.07	1.44e-05	0.000734
DNA geometric change (GO:0032392)	98	11	2.07	+	5.32	1.6e-05	0.000811
regulation of protein stability (GO:0031647)	333	21	7.02	+	2.99	1.66e-05	0.00084
import into nucleus (GO:0051170)	119	12	2.51	+	4.78	1.78e-05	0.000899
RNA catabolic process (GO:0006401)	162	14	3.41	+	4.1	1.84e-05	0.000922
negative regulation of nuclear-transcribed mRNA catabolic process, deadenylation-dependent decay (GO:1900152)	12	5	0.25	+	19.77	1.85e-05	0.000925
regulation of stem cell differentiation (GO:2000736)	82	10	1.73	+	5.79	2.02e-05	0.00101
adaptive immune response (GO:0002250)	659	1	13.89	-	0.07	2.08e-05	0.00104
activation of innate immune response (GO:0002218)	65	9	1.37	+	6.57	2.11e-05	0.00105
sensory perception of chemical stimulus (GO:0007606)	551	0	11.61	-	< 0.01	2.13e-05	0.00106
negative regulation of response to DNA damage stimulus (GO:2001021)	83	10	1.75	+	5.72	2.22e-05	0.0011
spliceosomal tri-snRNP complex assembly (GO:0000244)	13	5	0.27	+	18.25	2.51e-05	0.00123
negative regulation of cellular macromolecule biosynthetic process (GO:2000113)	190	15	4.01	+	3.75	2.5e-05	0.00123
pre-mRNA cleavage required for polyadenylation (GO:0098789)	13	5	0.27	+	18.25	2.51e-05	0.00123
regulation of cell death (GO:0010941)	1654	61	34.87	+	1.75	2.68e-05	0.00131
negative regulation of ubiquitin-dependent protein catabolic process (GO:2000059)	51	8	1.08	+	7.44	2.73e-05	0.00132
negative regulation of cellular amide metabolic process (GO:0034249)	192	15	4.05	+	3.71	2.8e-05	0.00136
rRNA transcription (GO:0009303)	24	6	0.51	+	11.86	2.92e-05	0.00141
detection of chemical stimulus (GO:0009593)	526	0	11.09	-	< 0.01	3e-05	0.00144
negative regulation of proteasomal ubiquitin-dependent protein catabolic process (GO:0032435)	37	7	0.78	+	8.98	3.02e-05	0.00145
mRNA cleavage involved in mRNA processing (GO:0098787)	14	5	0.3	+	16.94	3.35e-05	0.00159
nuclear pore organization (GO:0006999)	14	5	0.3	+	16.94	3.35e-05	0.0016
positive regulation of response to stimulus (GO:0048584)	2223	76	46.86	+	1.62	3.35e-05	0.0016
positive regulation of protein acetylation (GO:1901985)	53	8	1.12	+	7.16	3.5e-05	0.00166
negative regulation of cell cycle process (GO:0010948)	272	18	5.73	+	3.14	3.68e-05	0.00174
ribosomal large subunit assembly (GO:0000027)	26	6	0.55	+	10.95	4.3e-05	0.00202
histone H4-K16 acetylation (GO:0043984)	15	5	0.32	+	15.81	4.4e-05	0.00206
positive regulation of cytoplasmic translation (GO:2000767)	15	5	0.32	+	15.81	4.4e-05	0.00206
regulation of cell fate commitment (GO:0010453)	40	7	0.84	+	8.3	4.69e-05	0.00219
DNA duplex unwinding (GO:0032508)	92	10	1.94	+	5.16	4.97e-05	0.00231
regulation of protein modification by small protein conjugation or removal (GO:1903320)	253	17	5.33	+	3.19	5.04e-05	0.00234
macromolecule modification (GO:0043412)	2883	92	60.77	+	1.51	5.09e-05	0.00235
regulation of cellular component organization (GO:0051128)	2364	79	49.83	+	1.59	5.35e-05	0.00247
vesicle-mediated transport (GO:0016192)	1382	10	29.13	-	0.34	5.42e-05	0.00248
cellular response to leukemia inhibitory factor (GO:1990830)	93	10	1.96	+	5.1	5.41e-05	0.00249
response to leukemia inhibitory factor (GO:1990823)	94	10	1.98	+	5.05	5.87e-05	0.00268
positive regulation of protein import into nucleus (GO:0042307)	42	7	0.89	+	7.91	6.19e-05	0.00282
detection of chemical stimulus involved in sensory perception (GO:0050907)	489	0	10.31	-	< 0.01	6.62e-05	0.00301
positive regulation by host of viral transcription (GO:0043923)	17	5	0.36	+	13.95	7.22e-05	0.00327
DNA-templated DNA replication (GO:0006261)	139	12	2.93	+	4.1	7.27e-05	0.00329
regulation of cytoplasmic translation (GO:2000765)	29	6	0.61	+	9.82	7.31e-05	0.00329
response to organic substance (GO:0010033)	2704	87	57	+	1.53	7.66e-05	0.00344
viral mRNA export from host cell nucleus (GO:0046784)	8	4	0.17	+	23.72	7.77e-05	0.00348
protein localization to organelle (GO:0033365)	694	32	14.63	+	2.19	7.99e-05	0.00357
regulation of chromatin organization (GO:1902275)	44	7	0.93	+	7.55	8.05e-05	0.00358
regulation of transcription by RNA polymerase III (GO:0006359)	30	6	0.63	+	9.49	8.62e-05	0.00383
ion transmembrane transport (GO:0034220)	891	4	18.78	-	0.21	9.12e-05	0.00404
intracellular transport (GO:0046907)	1360	51	28.67	+	1.78	9.16e-05	0.00404
regulation of telomere maintenance via telomere lengthening (GO:1904356)	62	8	1.31	+	6.12	9.53e-05	0.0042
sensory perception of smell (GO:0007608)	470	0	9.91	-	< 0.01	9.81e-05	0.00431
negative regulation of protein metabolic process (GO:0051248)	1042	42	21.96	+	1.91	9.84e-05	0.00431
histone ubiquitination (GO:0016574)	46	7	0.97	+	7.22	0.000103	0.0045
histone H3-K4 methylation (GO:0051568)	46	7	0.97	+	7.22	0.000103	0.00452
nuclear pore complex assembly (GO:0051292)	9	4	0.19	+	21.08	0.00011	0.0048
positive regulation of viral genome replication (GO:0045070)	32	6	0.67	+	8.9	0.000118	0.00511
transcription by RNA polymerase II (GO:0006366)	356	20	7.5	+	2.67	0.000119	0.00515
negative regulation of protein ubiquitination (GO:0031397)	83	9	1.75	+	5.14	0.00012	0.00516
negative regulation of proteolysis involved in protein catabolic process (GO:1903051)	65	8	1.37	+	5.84	0.000129	0.00553
ribosomal small subunit assembly (GO:0000028)	20	5	0.42	+	11.86	0.000138	0.0059
mRNA cleavage (GO:0006379)	20	5	0.42	+	11.86	0.000138	0.00591
3'-UTR-mediated mRNA stabilization (GO:0070935)	20	5	0.42	+	11.86	0.000138	0.00593
positive regulation of DNA-templated transcription initiation (GO:2000144)	66	8	1.39	+	5.75	0.000142	0.00602
detection of chemical stimulus involved in sensory perception of smell (GO:0050911)	443	0	9.34	-	< 0.01	0.000142	0.00602
negative regulation of proteasomal protein catabolic process (GO:1901799)	49	7	1.03	+	6.78	0.000148	0.00624
regulation of developmental process (GO:0050793)	2489	80	52.47	+	1.52	0.000149	0.00629
histone H2B ubiquitination (GO:0033523)	10	4	0.21	+	18.98	0.000152	0.0064
messenger ribonucleoprotein complex assembly (GO:1990120)	3	3	0.06	+	47.44	0.000167	0.00698
regulation of protein modification process (GO:0031399)	1563	56	32.95	+	1.7	0.000167	0.00698
RNA capping (GO:0036260)	21	5	0.44	+	11.3	0.000168	0.00703
histone monoubiquitination (GO:0010390)	35	6	0.74	+	8.13	0.000182	0.00756
lipid metabolic process (GO:0006629)	1234	9	26.01	-	0.35	0.000183	0.00757
cation transport (GO:0006812)	854	4	18	-	0.22	0.000182	0.00758
regulation of cell differentiation (GO:0045595)	1581	56	33.33	+	1.68	0.000184	0.0076
cellular lipid metabolic process (GO:0044255)	928	5	19.56	-	0.26	0.000208	0.00858
mRNA polyadenylation (GO:0006378)	36	6	0.76	+	7.91	0.000209	0.00858
trans-synaptic signaling (GO:0099537)	431	0	9.09	-	< 0.01	0.000214	0.00875
regulation of leukocyte differentiation (GO:1902105)	316	18	6.66	+	2.7	0.00022	0.00898
transcription preinitiation complex assembly (GO:0070897)	71	8	1.5	+	5.35	0.000224	0.00913
cell motility (GO:0048870)	1061	7	22.37	-	0.31	0.000233	0.00949
transcription elongation by RNA polymerase II promoter (GO:0006368)	37	6	0.78	+	7.69	0.000239	0.00967
regulation of ncRNA transcription (GO:0140747)	23	5	0.48	+	10.31	0.000243	0.00983
chromosome segregation (GO:0007059)	291	17	6.13	+	2.77	0.000247	0.00997
spindle organization (GO:0007051)	160	12	3.37	+	3.56	0.000249	0.01
stem cell population maintenance (GO:0019827)	114	10	2.4	+	4.16	0.000255	0.0102
regulation of protein ubiquitination (GO:0031396)	211	14	4.45	+	3.15	0.000258	0.0103
regulation of intracellular steroid hormone receptor signaling pathway (GO:0033143)	73	8	1.54	+	5.2	0.000267	0.0106
positive regulation of intracellular estrogen receptor signaling pathway (GO:0033148)	12	4	0.25	+	15.81	0.000268	0.0107
RNA polyadenylation (GO:0043631)	38	6	0.8	+	7.49	0.000272	0.0108
biological process involved in interspecies interaction between organisms (GO:0044419)	1602	56	33.77	+	1.66	0.000284	0.0112
nuclear pore localization (GO:0051664)	4	3	0.08	+	35.58	0.000287	0.0113
RNA import into nucleus (GO:0006404)	4	3	0.08	+	35.58	0.000287	0.0114
ion homeostasis (GO:0050801)	534	1	11.26	-	0.09	0.000294	0.0116
negative regulation of protein modification by small protein conjugation or removal (GO:1903321)	95	9	2	+	4.49	0.000305	0.012
metal ion transport (GO:0030001)	632	2	13.32	-	0.15	0.000307	0.012
protein localization to chromosome (GO:0034502)	75	8	1.58	+	5.06	0.000316	0.0123
anterograde trans-synaptic signaling (GO:0098916)	414	0	8.73	-	< 0.01	0.00032	0.0124
chemical synaptic transmission (GO:0007268)	414	0	8.73	-	< 0.01	0.00032	0.0124
maintenance of cell number (GO:0098727)	118	10	2.49	+	4.02	0.000329	0.0128
signaling (GO:0023052)	5231	78	110.27	-	0.71	0.00034	0.0131
positive regulation of intracellular steroid hormone receptor signaling pathway (GO:0033145)	13	4	0.27	+	14.6	0.000344	0.0133
organelle organization (GO:0006996)	3026	92	63.79	+	1.44	0.000364	0.014
regulation of DNA-templated transcription initiation (GO:2000142)	77	8	1.62	+	4.93	0.000371	0.0142
positive regulation of innate immune response (GO:0045089)	144	11	3.04	+	3.62	0.000387	0.0148
inorganic ion transmembrane transport (GO:0098660)	701	3	14.78	-	0.2	0.000397	0.0151
regulation of nuclear-transcribed mRNA catabolic process, deadenylation-dependent decay (GO:1900151)	26	5	0.55	+	9.12	0.0004	0.0152
positive regulation of protein metabolic process (GO:0051247)	1515	53	31.94	+	1.66	0.000405	0.0154
positive regulation of transcription initiation by RNA polymerase II (GO:0060261)	59	7	1.24	+	5.63	0.000415	0.0157
histone exchange (GO:0043486)	14	4	0.3	+	13.55	0.000436	0.0165
ncRNA transcription (GO:0098781)	42	6	0.89	+	6.78	0.000441	0.0166
inorganic ion homeostasis (GO:0098771)	521	1	10.98	-	0.09	0.00044	0.0166
cell projection organization (GO:0030030)	1161	9	24.47	-	0.37	0.000445	0.0167
positive regulation of RNA export from nucleus (GO:0046833)	5	3	0.11	+	28.46	0.000453	0.0169
positive regulation of cell cycle process (GO:0090068)	251	15	5.29	+	2.84	0.000451	0.0169
mRNA alternative polyadenylation (GO:0110104)	5	3	0.11	+	28.46	0.000453	0.0169
positive regulation of histone H3-K4 methylation (GO:0051571)	27	5	0.57	+	8.79	0.000466	0.0173
cell communication (GO:0007154)	5342	81	112.61	-	0.72	0.000466	0.0173
positive regulation of T cell activation (GO:0050870)	253	15	5.33	+	2.81	0.000488	0.018
protein alkylation (GO:0008213)	149	11	3.14	+	3.5	0.000506	0.0186
protein methylation (GO:0006479)	149	11	3.14	+	3.5	0.000506	0.0187
protein-DNA complex assembly (GO:0065004)	200	13	4.22	+	3.08	0.00051	0.0187
mRNA catabolic process (GO:0006402)	126	10	2.66	+	3.77	0.000534	0.0196
transcription by RNA polymerase I (GO:0006360)	28	5	0.59	+	8.47	0.00054	0.0197
regulation of intracellular transport (GO:0032386)	342	18	7.21	+	2.5	0.000539	0.0197
nucleobase-containing compound catabolic process (GO:0034655)	284	16	5.99	+	2.67	0.000543	0.0197
positive regulation of telomerase RNA localization to Cajal body (GO:1904874)	15	4	0.32	+	12.65	0.000543	0.0198
regulation of protein import into nucleus (GO:0042306)	62	7	1.31	+	5.36	0.000546	0.0198
regulation of post-transcriptional gene silencing by RNA (GO:1900368)	44	6	0.93	+	6.47	0.000551	0.0199
erythrocyte homeostasis (GO:0034101)	104	9	2.19	+	4.11	0.000564	0.0203
regulation of cellular localization (GO:0060341)	962	37	20.28	+	1.82	0.000566	0.0204
positive regulation of intracellular transport (GO:0032388)	203	13	4.28	+	3.04	0.000582	0.0209
macromolecule localization (GO:0033036)	2345	74	49.43	+	1.5	0.000584	0.0209
negative regulation of organelle organization (GO:0010639)	345	18	7.27	+	2.48	0.000593	0.0212
regulation of post-transcriptional gene silencing (GO:0060147)	45	6	0.95	+	6.33	0.000614	0.0219
regulation of oxidative stress-induced intrinsic apoptotic signaling pathway (GO:1902175)	29	5	0.61	+	8.18	0.000622	0.0221
regulation of transmembrane transport (GO:0034762)	593	2	12.5	-	0.16	0.000624	0.0221
cell surface receptor signaling pathway (GO:0007166)	2174	25	45.83	-	0.55	0.000633	0.0224
cation homeostasis (GO:0055080)	506	1	10.67	-	0.09	0.000656	0.0232
mitotic cell cycle (GO:0000278)	627	27	13.22	+	2.04	0.000658	0.0232
bundle of His cell-Purkinje myocyte adhesion involved in cell communication (GO:0086073)	6	3	0.13	+	23.72	0.000669	0.0233
mRNA 3'-splice site recognition (GO:0000389)	6	3	0.13	+	23.72	0.000669	0.0234
positive regulation of nucleobase-containing compound transport (GO:0032241)	6	3	0.13	+	23.72	0.000669	0.0234
negative regulation of DNA damage checkpoint (GO:2000002)	6	3	0.13	+	23.72	0.000669	0.0235
regulation of telomere maintenance in response to DNA damage (GO:1904505)	16	4	0.34	+	11.86	0.000668	0.0235
regulation of gene silencing by RNA (GO:0060966)	46	6	0.97	+	6.19	0.000682	0.0237
lipid localization (GO:0010876)	370	0	7.8	-	< 0.01	0.000688	0.0239
positive regulation of viral process (GO:0048524)	65	7	1.37	+	5.11	0.000706	0.0245
histone methylation (GO:0016571)	108	9	2.28	+	3.95	0.000726	0.0251
regulation of transcription elongation by RNA polymerase II (GO:0034243)	86	8	1.81	+	4.41	0.000732	0.0252
cell cycle checkpoint signaling (GO:0000075)	157	11	3.31	+	3.32	0.000761	0.0262
regulation of viral genome replication (GO:0045069)	87	8	1.83	+	4.36	0.000785	0.0269
organonitrogen compound biosynthetic process (GO:1901566)	1333	47	28.1	+	1.67	0.000783	0.0269
cation transmembrane transport (GO:0098655)	675	3	14.23	-	0.21	0.000805	0.0275
negative regulation of protein catabolic process (GO:0042177)	110	9	2.32	+	3.88	0.00082	0.0279
regulation of transcription initiation by RNA polymerase II (GO:0060260)	67	7	1.41	+	4.96	0.000833	0.0283
regulation of innate immune response (GO:0045088)	240	14	5.06	+	2.77	0.000864	0.0293
cell cycle process (GO:0022402)	841	33	17.73	+	1.86	0.000893	0.0303
signal transduction (GO:0007165)	4887	74	103.01	-	0.72	0.000906	0.0306
transcription by RNA polymerase III (GO:0006383)	32	5	0.67	+	7.41	0.000927	0.0312
protein localization to cytoplasmic stress granule (GO:1903608)	7	3	0.15	+	20.33	0.000941	0.0316
cardiac muscle cell-cardiac muscle cell adhesion (GO:0086042)	7	3	0.15	+	20.33	0.000941	0.0317
regulation of telomerase RNA localization to Cajal body (GO:1904872)	18	4	0.38	+	10.54	0.000976	0.0327
positive regulation of lymphocyte activation (GO:0051251)	421	20	8.87	+	2.25	0.00101	0.0338
regulation of telomerase activity (GO:0051972)	50	6	1.05	+	5.69	0.00101	0.0339
organonitrogen compound metabolic process (GO:1901564)	5013	136	105.67	+	1.29	0.00105	0.0351
glycerolipid metabolic process (GO:0046486)	362	0	7.63	-	< 0.01	0.00107	0.0354
protein stabilization (GO:0050821)	218	13	4.6	+	2.83	0.00108	0.0359
plasma membrane bounded cell projection organization (GO:0120036)	1115	9	23.5	-	0.38	0.00109	0.036
positive regulation of cell cycle phase transition (GO:1901989)	115	9	2.42	+	3.71	0.0011	0.0363
phospholipid metabolic process (GO:0006644)	367	0	7.74	-	< 0.01	0.00112	0.0367
mRNA transcription (GO:0009299)	51	6	1.08	+	5.58	0.00111	0.0367
positive regulation of leukocyte cell-cell adhesion (GO:1903039)	276	15	5.82	+	2.58	0.00113	0.0371
cellular localization (GO:0051641)	2655	80	55.97	+	1.43	0.00114	0.0373
vesicle transport along actin filament (GO:0030050)	19	4	0.4	+	9.99	0.00116	0.038
positive regulation of cell differentiation (GO:0045597)	884	34	18.63	+	1.82	0.00117	0.038
monoubiquitinated protein deubiquitination (GO:0035520)	34	5	0.72	+	6.98	0.00118	0.0385
regulation of intrinsic apoptotic signaling pathway (GO:2001242)	167	11	3.52	+	3.12	0.00122	0.0396
recombinational repair (GO:0000725)	117	9	2.47	+	3.65	0.00123	0.0399
negative regulation of cell cycle (GO:0045786)	359	18	7.57	+	2.38	0.00127	0.0411
transcription initiation at RNA polymerase III promoter (GO:0006384)	8	3	0.17	+	17.79	0.00127	0.0412
synaptic signaling (GO:0099536)	461	1	9.72	-	0.1	0.00131	0.0423
erythrocyte differentiation (GO:0030218)	95	8	2	+	3.99	0.00133	0.0427
negative regulation of DNA repair (GO:0045738)	35	5	0.74	+	6.78	0.00133	0.0427
negative regulation of cell cycle phase transition (GO:1901988)	224	13	4.72	+	2.75	0.00136	0.0437
pore complex assembly (GO:0046931)	20	4	0.42	+	9.49	0.00137	0.0438
regulation of apoptotic signaling pathway (GO:2001233)	364	18	7.67	+	2.35	0.00139	0.0442
response to ionizing radiation (GO:0010212)	144	10	3.04	+	3.29	0.00139	0.0442
spindle assembly (GO:0051225)	96	8	2.02	+	3.95	0.00142	0.045
regulation of telomere maintenance via telomerase (GO:0032210)	54	6	1.14	+	5.27	0.00146	0.0463
negative regulation of telomere maintenance (GO:0032205)	36	5	0.76	+	6.59	0.00149	0.0471
mitotic spindle organization (GO:0007052)	97	8	2.04	+	3.91	0.00151	0.0475
lipid transport (GO:0006869)	333	0	7.02	-	< 0.01	0.00151	0.0477
cellular response to ionizing radiation (GO:0071479)	75	7	1.58	+	4.43	0.00153	0.0481

## Sheet: Table S8 + IR protein lists
Supplementary Table S8: IR-induced increased and decreased abundance AR-V7 interacting proteins
IR enhanced AR-V7 interactors (IR-Up)		IR depleted AR-V7 interactors (IR-Down)
Gene name	Mean difference (mean riBAQ (IR) – mean riBAQ (+IR))	Gene name	Mean difference (mean riBAQ (IR) – mean riBAQ (+IR))
HNRNPA3	2.38632	XRN2	-0.587225
RBMXL1	2.06969	HNRNPF	-0.591504
TAF15	1.93605	LYAR	-0.599987
RPS9	1.72572	NCOR1	-0.600981
RBMX	1.66792	SMARCB1	-0.601264
PATZ1	1.65919	WDR18	-0.616771
HSPA1B.HSPA1A	1.63312	KHDRBS1	-0.617711
RPL24	1.51664	MYO1D	-0.623372
DYNC1H1	1.50709	H3F3B.H3F3A.HIST2H3A.HIST3H3	-0.630251
PABPC1	1.46942	SMARCC1	-0.634557
WHSC1L1	1.43907	GPATCH4	-0.656766
CLTC	1.42208	SRSF3	-0.672151
HSPB1	1.40723	LBR	-0.673958
RPL10	1.3058	RPS27L	-0.692134
THRAP3	1.30063	AKAP8	-0.693273
SAFB	1.28148	RFX1	-0.701008
HIST1H2BL	1.27581	RPS15A	-0.70439
PRPF40A	1.26801	RNF40	-0.706314
DDX21	1.26307	ZNF592	-0.729726
ACACA	1.20805	SNRNP70	-0.730378
RPL13A	1.20216	RPS3	-0.744259
PRPF8	1.19188	SMC3	-0.753285
DSG2	1.18177	ZNF638	-0.758351
XRCC5	1.17758	RAC2.RAC1.RAC3	-0.802883
BCAS2	1.16527	POP1	-0.808512
NCL	1.14507	GATAD2B	-0.80917
RPL17	1.13098	FBL	-0.818927
JUP	1.09387	DDX54	-0.83835
PC	1.06869	EWSR1	-0.843281
MDN1	1.06192	RPL19	-0.85307
PAF1	1.06187	RBM14	-0.856507
SART1	1.04339	GTF3C4	-0.857339
PPIA	1.01779	RUVBL2	-0.882402
EPM2AIP1	0.999395	RRP12	-0.883839
RPL28	0.97179	ZFR	-0.894757
GTF3C1	0.960402	RBM12B	-0.958073
SRSF10	0.916979	ZC3H14	-0.96153
NOP56	0.905197	SLC25A5	-0.962858
GTF3C3	0.902218	TRIP12	-0.986011
EP400	0.89855	KIF4A.KIF4B	-0.986247
SNRNP200	0.886668	DMAP1	-0.998133
EEF1A1P5.EEF1A2	0.871629	MTA1	-1.05364
PRCC	0.869451	PHC3	-1.05557
CPSF7	0.85799	ZNF326	-1.06454
CAPZA1	0.855126	BUB3	-1.11397
RPL7	0.828449	RBM4.RBM4B	-1.17719
PLEC	0.815471	PPP1CC	-1.18423
MEF2D	0.801414	RAVER1	-1.23038
RPL21	0.799382	ZNF687	-1.23559
MCCC2	0.767504	BRD8	-1.25486
SF3B3	0.700506	SRRT	-1.28072
SF3A3	0.697901	NOC3L	-1.30755
MBD2	0.689727	SP1	-1.3936
PRDX1	0.688327	WAPAL	-1.39546
SRSF7	0.682478	TOP1	-1.42726
CFL1	0.673204	FOXA1.FOXA3	-1.43254
RPL13	0.668091	GTPBP4	-1.46224
PSMD2	0.662901	SMC1A	-1.47898
DPF2	0.65667	EIF4A3	-1.57781
SNW1	0.651066	SEC61A1.SEC61A2	-1.60082
SF3B2	0.647356	ARID2	-1.93167
TNRC18	0.64717	NUP205	-2.66204
NFIX	0.64442
SMARCA5	0.643621
AHNAK	0.636911
TUBA1B.TUBA1A.TUBA1C.TUBA4A	0.629037
PABPN1	0.619762
HSPA9	0.616738
WTAP	0.611685
TEX10	0.597576
RBM17	0.596598
TMPO	0.59248

## Sheet: Table S9 GO analysis
Supplementary Table S9: Gene ontology analysis of depleted AR-V7 intertacting proteins in response to IR
IR depleted AR-V7 interactors gene ontology table
GO Biological process complete	Fold	FDR
nucleic acid binding (GO:0003676)	4.33	6.29e-22
RNA binding (GO:0003723)	7.37	2.01e-19
heterocyclic compound binding (GO:1901363)	2.96	1.07e-15
organic cyclic compound binding (GO:0097159)	2.92	1.38e-15
DNA binding (GO:0003677)	3.73	5.04e-07
transcription factor binding (GO:0008134)	8.28	9.02e-07
DNA-binding transcription factor binding (GO:0140297)	8.14	7.08e-05
protein binding (GO:0005515)	1.38	0.000403
RNA polymerase II-specific DNA-binding transcription factor binding (GO:0061629)	9.11	0.000414
transcription coregulator activity (GO:0003712)	6.96	0.000816

## Sheet: Table S10 DNA-PK KD DEGs
Supplementary Table S10: DNA-PKcs knockdown DEG list
Ensembl_ID	log2FoldChange	pvalue	padj	symbol	description
ENSG00000189060	-2.09068	3.48e-267	7.54e-263	H1F0	H1 histone family member 0 [Source:HGNC Symbol;Acc:HGNC:4714]
ENSG00000164104	-2.51635	1.03e-241	1.11e-237	HMGB2	high mobility group box 2 [Source:HGNC Symbol;Acc:HGNC:5000]
ENSG00000253729	-3.28522	2.4e-181	1.73e-177	PRKDC	protein kinase, DNA-activated, catalytic polypeptide [Source:HGNC Symbol;Acc:HGNC:9413]
ENSG00000113368	-2.10194	2.84e-123	1.53e-119	LMNB1	lamin B1 [Source:HGNC Symbol;Acc:HGNC:6637]
ENSG00000265843	1.72859	2.32e-113	1e-109	LINC01029	long intergenic non-protein coding RNA 1029 [Source:HGNC Symbol;Acc:HGNC:49015]
ENSG00000068697	-1.83838	9.35e-112	3.37e-108	LAPTM4A	lysosomal protein transmembrane 4 alpha [Source:HGNC Symbol;Acc:HGNC:6924]
ENSG00000117724	-2.51363	1.51e-110	4.66e-107	CENPF	centromere protein F [Source:HGNC Symbol;Acc:HGNC:1857]
ENSG00000132475	-1.31517	2.19e-110	5.93e-107	H3F3B	H3 histone family member 3B [Source:HGNC Symbol;Acc:HGNC:4765]
ENSG00000154473	-1.45287	2.54e-108	6.1e-105	BUB3	BUB3, mitotic checkpoint protein [Source:HGNC Symbol;Acc:HGNC:1151]
ENSG00000138160	-2.23794	1.22e-104	2.65e-101	KIF11	kinesin family member 11 [Source:HGNC Symbol;Acc:HGNC:6388]
ENSG00000171848	-2.46278	1.63e-103	3.2e-100	RRM2	ribonucleotide reductase regulatory subunit M2 [Source:HGNC Symbol;Acc:HGNC:10452]
ENSG00000118193	-2.64521	1.2e-99	2.17e-96	KIF14	kinesin family member 14 [Source:HGNC Symbol;Acc:HGNC:19181]
ENSG00000182010	-2.8509	5.28e-97	8.79e-94	RTKN2	rhotekin 2 [Source:HGNC Symbol;Acc:HGNC:19364]
ENSG00000117650	-2.85508	5.61e-96	8.68e-93	NEK2	NIMA related kinase 2 [Source:HGNC Symbol;Acc:HGNC:7745]
ENSG00000125148	-3.59536	1.92e-94	2.76e-91	MT2A	metallothionein 2A [Source:HGNC Symbol;Acc:HGNC:7406]
ENSG00000198826	-2.37282	2.64e-93	3.58e-90	ARHGAP11A	Rho GTPase activating protein 11A [Source:HGNC Symbol;Acc:HGNC:15783]
ENSG00000125144	-3.97533	2.2e-89	2.8e-86	MT1G	metallothionein 1G [Source:HGNC Symbol;Acc:HGNC:7399]
ENSG00000196620	2.76495	1.91e-88	2.29e-85	UGT2B15	UDP glucuronosyltransferase family 2 member B15 [Source:HGNC Symbol;Acc:HGNC:12546]
ENSG00000138180	-2.51842	2.25e-88	2.56e-85	CEP55	centrosomal protein 55 [Source:HGNC Symbol;Acc:HGNC:1161]
ENSG00000167460	1.47369	2.04e-85	2.2e-82	TPM4	tropomyosin 4 [Source:HGNC Symbol;Acc:HGNC:12013]
ENSG00000145386	-2.26077	4.77e-85	4.91e-82	CCNA2	cyclin A2 [Source:HGNC Symbol;Acc:HGNC:1578]
ENSG00000168078	-2.55876	6.22e-85	6.11e-82	PBK	PDZ binding kinase [Source:HGNC Symbol;Acc:HGNC:18282]
ENSG00000170540	-1.47498	5.11e-83	4.81e-80	ARL6IP1	ADP ribosylation factor like GTPase 6 interacting protein 1 [Source:HGNC Symbol;Acc:HGNC:697]
ENSG00000101003	-2.05536	4.11e-82	3.7e-79	GINS1	GINS complex subunit 1 [Source:HGNC Symbol;Acc:HGNC:28980]
ENSG00000011426	-2.669	3.18e-81	2.75e-78	ANLN	anillin actin binding protein [Source:HGNC Symbol;Acc:HGNC:14082]
ENSG00000170312	-2.29185	1.36e-80	1.13e-77	CDK1	cyclin dependent kinase 1 [Source:HGNC Symbol;Acc:HGNC:1722]
ENSG00000250722	1.76272	2.59e-80	2.07e-77	SELENOP	selenoprotein P [Source:HGNC Symbol;Acc:HGNC:10751]
ENSG00000120802	-1.47624	2.78e-79	2.15e-76	TMPO	thymopoietin [Source:HGNC Symbol;Acc:HGNC:11875]
ENSG00000024526	-2.34831	4.82e-79	3.59e-76	DEPDC1	DEP domain containing 1 [Source:HGNC Symbol;Acc:HGNC:22949]
ENSG00000067113	-2.32091	9.33e-79	6.73e-76	PLPP1	phospholipid phosphatase 1 [Source:HGNC Symbol;Acc:HGNC:9228]
ENSG00000089006	-1.38668	2.72e-78	1.9e-75	SNX5	sorting nexin 5 [Source:HGNC Symbol;Acc:HGNC:14969]
ENSG00000214357	-1.94119	6.41e-77	4.33e-74	NEURL1B	neuralized E3 ubiquitin protein ligase 1B [Source:HGNC Symbol;Acc:HGNC:35422]
ENSG00000175305	-1.97753	5.15e-76	3.38e-73	CCNE2	cyclin E2 [Source:HGNC Symbol;Acc:HGNC:1590]
ENSG00000187514	-1.55847	8.46e-76	5.38e-73	PTMA	prothymosin, alpha [Source:HGNC Symbol;Acc:HGNC:9623]
ENSG00000187514	-1.55847	8.46e-76	5.38e-73	PTMA	prothymosin, alpha [Source:HGNC Symbol;Acc:HGNC:9623]
ENSG00000088325	-2.11907	2.67e-75	1.65e-72	TPX2	TPX2, microtubule nucleation factor [Source:HGNC Symbol;Acc:HGNC:1249]
ENSG00000111247	-2.32268	3.16e-75	1.9e-72	RAD51AP1	RAD51 associated protein 1 [Source:HGNC Symbol;Acc:HGNC:16956]
ENSG00000129757	-2.14899	5.46e-74	3.19e-71	CDKN1C	cyclin dependent kinase inhibitor 1C [Source:HGNC Symbol;Acc:HGNC:1786]
ENSG00000165244	-2.09851	3.98e-73	2.26e-70	ZNF367	zinc finger protein 367 [Source:HGNC Symbol;Acc:HGNC:18320]
ENSG00000110092	-1.55827	9.04e-73	5.01e-70	CCND1	cyclin D1 [Source:HGNC Symbol;Acc:HGNC:1582]
ENSG00000066279	-2.36695	1.22e-72	6.62e-70	ASPM	abnormal spindle microtubule assembly [Source:HGNC Symbol;Acc:HGNC:19048]
ENSG00000087586	-2.16327	1.34e-72	7.05e-70	AURKA	aurora kinase A [Source:HGNC Symbol;Acc:HGNC:11393]
ENSG00000167552	1.72038	2.36e-71	1.22e-68	TUBA1A	tubulin alpha 1a [Source:HGNC Symbol;Acc:HGNC:20766]
ENSG00000006047	-2.1129	9.63e-71	4.85e-68	YBX2	Y-box binding protein 2 [Source:HGNC Symbol;Acc:HGNC:17948]
ENSG00000137807	-2.16689	1.12e-70	5.5e-68	KIF23	kinesin family member 23 [Source:HGNC Symbol;Acc:HGNC:6392]
ENSG00000090889	-2.37506	2.41e-69	1.16e-66	KIF4A	kinesin family member 4A [Source:HGNC Symbol;Acc:HGNC:13339]
ENSG00000112984	-2.37128	4.94e-69	2.32e-66	KIF20A	kinesin family member 20A [Source:HGNC Symbol;Acc:HGNC:9787]
ENSG00000156970	-2.00153	6e-69	2.76e-66	BUB1B	BUB1 mitotic checkpoint serine/threonine kinase B [Source:HGNC Symbol;Acc:HGNC:1149]
ENSG00000184445	-1.57832	1.97e-68	8.88e-66	KNTC1	kinetochore associated 1 [Source:HGNC Symbol;Acc:HGNC:17255]
ENSG00000148773	-2.36031	7.78e-68	3.44e-65	MKI67	marker of proliferation Ki-67 [Source:HGNC Symbol;Acc:HGNC:7107]
ENSG00000114346	-2.29543	2.54e-67	1.1e-64	ECT2	epithelial cell transforming 2 [Source:HGNC Symbol;Acc:HGNC:3155]
ENSG00000072571	-2.14085	2.66e-67	1.13e-64	HMMR	hyaluronan mediated motility receptor [Source:HGNC Symbol;Acc:HGNC:5012]
ENSG00000123933	1.07845	3.17e-67	1.32e-64	MXD4	MAX dimerization protein 4 [Source:HGNC Symbol;Acc:HGNC:13906]
ENSG00000143228	-2.38894	3.59e-67	1.47e-64	NUF2	NUF2, NDC80 kinetochore complex component [Source:HGNC Symbol;Acc:HGNC:14621]
ENSG00000176890	-1.9727	4.12e-67	1.65e-64	TYMS	thymidylate synthetase [Source:HGNC Symbol;Acc:HGNC:12441]
ENSG00000176244	-2.58847	4.77e-67	1.88e-64	ACBD7	acyl-CoA binding domain containing 7 [Source:HGNC Symbol;Acc:HGNC:17715]
ENSG00000144136	-1.50524	1.91e-66	7.39e-64	SLC20A1	solute carrier family 20 member 1 [Source:HGNC Symbol;Acc:HGNC:10946]
ENSG00000161800	-2.02336	6.42e-66	2.44e-63	RACGAP1	Rac GTPase activating protein 1 [Source:HGNC Symbol;Acc:HGNC:9804]
ENSG00000166851	-2.3171	9.38e-66	3.5e-63	PLK1	polo like kinase 1 [Source:HGNC Symbol;Acc:HGNC:9077]
ENSG00000106683	1.35465	2.53e-65	9.28e-63	LIMK1	LIM domain kinase 1 [Source:HGNC Symbol;Acc:HGNC:6613]
ENSG00000077942	-2.45573	1.88e-64	6.78e-62	FBLN1	fibulin 1 [Source:HGNC Symbol;Acc:HGNC:3600]
ENSG00000163535	-2.57714	5.38e-64	1.91e-61	SGO2	shugoshin 2 [Source:HGNC Symbol;Acc:HGNC:30812]
ENSG00000109255	-2.91438	5.52e-64	1.93e-61	NMU	neuromedin U [Source:HGNC Symbol;Acc:HGNC:7859]
ENSG00000165891	-2.27862	1.43e-63	4.9e-61	E2F7	E2F transcription factor 7 [Source:HGNC Symbol;Acc:HGNC:23820]
ENSG00000137193	-2.57777	1.58e-63	5.34e-61	PIM1	Pim-1 proto-oncogene, serine/threonine kinase [Source:HGNC Symbol;Acc:HGNC:8986]
ENSG00000122966	-2.53409	9.11e-63	3.03e-60	CIT	citron rho-interacting serine/threonine kinase [Source:HGNC Symbol;Acc:HGNC:1985]
ENSG00000184661	-2.32364	1.34e-62	4.41e-60	CDCA2	cell division cycle associated 2 [Source:HGNC Symbol;Acc:HGNC:14623]
ENSG00000148672	-1.94652	3.78e-61	1.22e-58	GLUD1	glutamate dehydrogenase 1 [Source:HGNC Symbol;Acc:HGNC:4335]
ENSG00000108055	-1.0837	2.16e-60	6.89e-58	SMC3	structural maintenance of chromosomes 3 [Source:HGNC Symbol;Acc:HGNC:2468]
ENSG00000137563	-1.75449	2.26e-60	7.08e-58	GGH	gamma-glutamyl hydrolase [Source:HGNC Symbol;Acc:HGNC:4248]
ENSG00000144355	-1.90934	2.32e-60	7.17e-58	DLX1	distal-less homeobox 1 [Source:HGNC Symbol;Acc:HGNC:2914]
ENSG00000112742	-2.43421	3.64e-60	1.11e-57	TTK	TTK protein kinase [Source:HGNC Symbol;Acc:HGNC:12401]
ENSG00000075218	-2.36235	4.79e-60	1.44e-57	GTSE1	G2 and S-phase expressed 1 [Source:HGNC Symbol;Acc:HGNC:13698]
ENSG00000134690	-2.30342	5.13e-60	1.52e-57	CDCA8	cell division cycle associated 8 [Source:HGNC Symbol;Acc:HGNC:14629]
ENSG00000124098	1.28898	1.33e-59	3.88e-57	FAM210B	family with sequence similarity 210 member B [Source:HGNC Symbol;Acc:HGNC:16102]
ENSG00000123374	-1.50964	1.75e-59	5.04e-57	CDK2	cyclin dependent kinase 2 [Source:HGNC Symbol;Acc:HGNC:1771]
ENSG00000234741	0.989214	2.51e-59	7.16e-57	GAS5	growth arrest specific 5 (non-protein coding) [Source:HGNC Symbol;Acc:HGNC:16355]
ENSG00000171320	-2.41274	7.44e-58	2.08e-55	ESCO2	establishment of sister chromatid cohesion N-acetyltransferase 2 [Source:HGNC Symbol;Acc:HGNC:27230]
ENSG00000276043	-1.90023	7.48e-58	2.08e-55	UHRF1	ubiquitin like with PHD and ring finger domains 1 [Source:HGNC Symbol;Acc:HGNC:12556]
ENSG00000155876	-1.32559	8.88e-58	2.43e-55	RRAGA	Ras related GTP binding A [Source:HGNC Symbol;Acc:HGNC:16963]
ENSG00000164109	-1.86163	1e-57	2.71e-55	MAD2L1	mitotic arrest deficient 2 like 1 [Source:HGNC Symbol;Acc:HGNC:6763]
ENSG00000198830	-1.04112	1.02e-57	2.73e-55	HMGN2	high mobility group nucleosomal binding domain 2 [Source:HGNC Symbol;Acc:HGNC:4986]
ENSG00000136824	-1.4528	1.16e-57	3.06e-55	SMC2	structural maintenance of chromosomes 2 [Source:HGNC Symbol;Acc:HGNC:14011]
ENSG00000051341	-2.15571	1.26e-57	3.29e-55	POLQ	DNA polymerase theta [Source:HGNC Symbol;Acc:HGNC:9186]
ENSG00000137812	-2.25397	2.4e-57	6.19e-55	KNL1	kinetochore scaffold 1 [Source:HGNC Symbol;Acc:HGNC:24054]
ENSG00000237649	-2.31737	2.69e-57	6.85e-55	KIFC1	kinesin family member C1 [Source:HGNC Symbol;Acc:HGNC:6389]
ENSG00000123473	-1.76821	4.24e-57	1.06e-54	STIL	STIL, centriolar assembly protein [Source:HGNC Symbol;Acc:HGNC:10879]
ENSG00000163808	-2.23298	4.28e-57	1.06e-54	KIF15	kinesin family member 15 [Source:HGNC Symbol;Acc:HGNC:17273]
ENSG00000122566	-0.957101	6.84e-57	1.68e-54	HNRNPA2B1	heterogeneous nuclear ribonucleoprotein A2/B1 [Source:HGNC Symbol;Acc:HGNC:5033]
ENSG00000260804	1.44972	2.21e-56	5.38e-54	LINC01963	long intergenic non-protein coding RNA 1963 [Source:HGNC Symbol;Acc:HGNC:25283]
ENSG00000117632	-1.81031	3.36e-56	8.08e-54	STMN1	stathmin 1 [Source:HGNC Symbol;Acc:HGNC:6510]
ENSG00000228716	-1.6369	3.82e-56	9e-54	DHFR	dihydrofolate reductase [Source:HGNC Symbol;Acc:HGNC:2861]
ENSG00000186185	-2.38174	3.79e-56	9e-54	KIF18B	kinesin family member 18B [Source:HGNC Symbol;Acc:HGNC:27102]
ENSG00000139734	-2.24878	6.08e-56	1.41e-53	DIAPH3	diaphanous related formin 3 [Source:HGNC Symbol;Acc:HGNC:15480]
ENSG00000169715	-2.46307	1.46e-55	3.36e-53	MT1E	metallothionein 1E [Source:HGNC Symbol;Acc:HGNC:7397]
ENSG00000175793	-1.88715	1.73e-55	3.94e-53	SFN	stratifin [Source:HGNC Symbol;Acc:HGNC:10773]
ENSG00000170035	-1.07646	2.43e-55	5.47e-53	UBE2E3	ubiquitin conjugating enzyme E2 E3 [Source:HGNC Symbol;Acc:HGNC:12479]
ENSG00000166881	-1.55342	2.49e-55	5.56e-53	NEMP1	nuclear envelope integral membrane protein 1 [Source:HGNC Symbol;Acc:HGNC:29001]
ENSG00000188483	-1.47655	6.91e-55	1.53e-52	IER5L	immediate early response 5 like [Source:HGNC Symbol;Acc:HGNC:23679]
ENSG00000134057	-2.04715	1.75e-54	3.83e-52	CCNB1	cyclin B1 [Source:HGNC Symbol;Acc:HGNC:1579]
ENSG00000197780	-1.75966	2.01e-54	4.35e-52	TAF13	TATA-box binding protein associated factor 13 [Source:HGNC Symbol;Acc:HGNC:11546]
ENSG00000058404	1.46261	2.58e-54	5.54e-52	CAMK2B	calcium/calmodulin dependent protein kinase II beta [Source:HGNC Symbol;Acc:HGNC:1461]
ENSG00000164611	-2.44144	6.11e-54	1.3e-51	PTTG1	pituitary tumor-transforming 1 [Source:HGNC Symbol;Acc:HGNC:9690]
ENSG00000149089	-1.60537	7.1e-54	1.49e-51	APIP	APAF1 interacting protein [Source:HGNC Symbol;Acc:HGNC:17581]
ENSG00000153044	-1.6026	1.1e-53	2.3e-51	CENPH	centromere protein H [Source:HGNC Symbol;Acc:HGNC:17268]
ENSG00000178878	-2.15213	3.38e-53	6.96e-51	APOLD1	apolipoprotein L domain containing 1 [Source:HGNC Symbol;Acc:HGNC:25268]
ENSG00000113810	-1.71031	8.19e-53	1.67e-50	SMC4	structural maintenance of chromosomes 4 [Source:HGNC Symbol;Acc:HGNC:14013]
ENSG00000005189	-2.0899	1.14e-52	2.3e-50	REXO5	RNA exonuclease 5 [Source:HGNC Symbol;Acc:HGNC:24661]
ENSG00000169607	-2.32755	2.14e-52	4.28e-50	CKAP2L	cytoskeleton associated protein 2 like [Source:HGNC Symbol;Acc:HGNC:26877]
ENSG00000280219	2.94512	3.42e-52	6.79e-50	AC093908.1
ENSG00000143476	-1.76123	6.25e-52	1.23e-49	DTL	denticleless E3 ubiquitin protein ligase homolog [Source:HGNC Symbol;Acc:HGNC:30288]
ENSG00000138778	-1.86368	1.33e-51	2.59e-49	CENPE	centromere protein E [Source:HGNC Symbol;Acc:HGNC:1856]
ENSG00000135829	-0.897279	1.58e-51	3.04e-49	DHX9	DExH-box helicase 9 [Source:HGNC Symbol;Acc:HGNC:2750]
ENSG00000131747	-1.92757	2.06e-51	3.95e-49	TOP2A	topoisomerase (DNA) II alpha [Source:HGNC Symbol;Acc:HGNC:11989]
ENSG00000169679	-2.19691	2.19e-51	4.15e-49	BUB1	BUB1 mitotic checkpoint serine/threonine kinase [Source:HGNC Symbol;Acc:HGNC:1148]
ENSG00000141232	-2.30432	3.75e-51	7.06e-49	TOB1	transducer of ERBB2, 1 [Source:HGNC Symbol;Acc:HGNC:11979]
ENSG00000175063	-2.38173	6.96e-51	1.3e-48	UBE2C	ubiquitin conjugating enzyme E2 C [Source:HGNC Symbol;Acc:HGNC:15937]
ENSG00000171241	-2.33999	1.28e-50	2.37e-48	SHCBP1	SHC binding and spindle associated 1 [Source:HGNC Symbol;Acc:HGNC:29547]
ENSG00000185697	-2.1363	1.31e-50	2.4e-48	MYBL1	MYB proto-oncogene like 1 [Source:HGNC Symbol;Acc:HGNC:7547]
ENSG00000072501	-1.21078	1.67e-50	3.04e-48	SMC1A	structural maintenance of chromosomes 1A [Source:HGNC Symbol;Acc:HGNC:11111]
ENSG00000196182	1.29824	4.11e-50	7.41e-48	STK40	serine/threonine kinase 40 [Source:HGNC Symbol;Acc:HGNC:21373]
ENSG00000163781	-1.27951	6.22e-50	1.11e-47	TOPBP1	topoisomerase (DNA) II binding protein 1 [Source:HGNC Symbol;Acc:HGNC:17008]
ENSG00000135476	-2.22052	7.97e-50	1.41e-47	ESPL1	extra spindle pole bodies like 1, separase [Source:HGNC Symbol;Acc:HGNC:16856]
ENSG00000101447	-2.22771	8.17e-50	1.44e-47	FAM83D	family with sequence similarity 83 member D [Source:HGNC Symbol;Acc:HGNC:16122]
ENSG00000165480	-2.07216	8.38e-50	1.46e-47	SKA3	spindle and kinetochore associated complex subunit 3 [Source:HGNC Symbol;Acc:HGNC:20262]
ENSG00000151725	-1.85717	1.19e-49	2.06e-47	CENPU	centromere protein U [Source:HGNC Symbol;Acc:HGNC:21348]
ENSG00000156802	-1.64146	3.04e-49	5.22e-47	ATAD2	ATPase family, AAA domain containing 2 [Source:HGNC Symbol;Acc:HGNC:30123]
ENSG00000140534	-2.21521	3.17e-49	5.39e-47	TICRR	TOPBP1 interacting checkpoint and replication regulator [Source:HGNC Symbol;Acc:HGNC:28704]
ENSG00000198554	-1.76896	3.59e-49	6.06e-47	WDHD1	WD repeat and HMG-box DNA binding protein 1 [Source:HGNC Symbol;Acc:HGNC:23170]
ENSG00000007968	-2.36478	4.06e-49	6.81e-47	E2F2	E2F transcription factor 2 [Source:HGNC Symbol;Acc:HGNC:3114]
ENSG00000121152	-2.01232	1.37e-48	2.28e-46	NCAPH	non-SMC condensin I complex subunit H [Source:HGNC Symbol;Acc:HGNC:1112]
ENSG00000111665	-2.4014	1.7e-48	2.81e-46	CDCA3	cell division cycle associated 3 [Source:HGNC Symbol;Acc:HGNC:14624]
ENSG00000119969	-1.48167	2.23e-48	3.66e-46	HELLS	helicase, lymphoid specific [Source:HGNC Symbol;Acc:HGNC:4861]
ENSG00000117593	-1.0119	5.39e-48	8.76e-46	DARS2	aspartyl-tRNA synthetase 2, mitochondrial [Source:HGNC Symbol;Acc:HGNC:25538]
ENSG00000111445	-1.49675	7.28e-48	1.18e-45	RFC5	replication factor C subunit 5 [Source:HGNC Symbol;Acc:HGNC:9973]
ENSG00000136108	-1.48414	7.59e-48	1.22e-45	CKAP2	cytoskeleton associated protein 2 [Source:HGNC Symbol;Acc:HGNC:1990]
ENSG00000004700	-1.40559	7.75e-48	1.23e-45	RECQL	RecQ like helicase [Source:HGNC Symbol;Acc:HGNC:9948]
ENSG00000163950	-0.969849	1.79e-47	2.82e-45	SLBP	stem-loop binding protein [Source:HGNC Symbol;Acc:HGNC:10904]
ENSG00000121579	-1.41379	1.92e-47	3.01e-45	NAA50	N(alpha)-acetyltransferase 50, NatE catalytic subunit [Source:HGNC Symbol;Acc:HGNC:29533]
ENSG00000134222	-2.16767	2.61e-47	4.06e-45	PSRC1	proline and serine rich coiled-coil 1 [Source:HGNC Symbol;Acc:HGNC:24472]
ENSG00000015676	0.800862	2.77e-47	4.29e-45	NUDCD3	NudC domain containing 3 [Source:HGNC Symbol;Acc:HGNC:22208]
ENSG00000111206	-2.2418	3.75e-47	5.75e-45	FOXM1	forkhead box M1 [Source:HGNC Symbol;Acc:HGNC:3818]
ENSG00000100867	-2.47624	4.08e-47	6.22e-45	DHRS2	dehydrogenase/reductase 2 [Source:HGNC Symbol;Acc:HGNC:18349]
ENSG00000133119	-1.66028	6.38e-47	9.66e-45	RFC3	replication factor C subunit 3 [Source:HGNC Symbol;Acc:HGNC:9971]
ENSG00000124795	-1.01536	7.24e-47	1.09e-44	DEK	DEK proto-oncogene [Source:HGNC Symbol;Acc:HGNC:2768]
ENSG00000100243	-0.979763	9.44e-47	1.41e-44	CYB5R3	cytochrome b5 reductase 3 [Source:HGNC Symbol;Acc:HGNC:2873]
ENSG00000142945	-2.2574	1.41e-46	2.09e-44	KIF2C	kinesin family member 2C [Source:HGNC Symbol;Acc:HGNC:6393]
ENSG00000112029	-1.62414	1.78e-46	2.62e-44	FBXO5	F-box protein 5 [Source:HGNC Symbol;Acc:HGNC:13584]
ENSG00000035499	-2.26199	2.19e-46	3.2e-44	DEPDC1B	DEP domain containing 1B [Source:HGNC Symbol;Acc:HGNC:24902]
ENSG00000146918	-1.84592	3.09e-46	4.49e-44	NCAPG2	non-SMC condensin II complex subunit G2 [Source:HGNC Symbol;Acc:HGNC:21904]
ENSG00000128564	-1.52279	5.03e-46	7.26e-44	VGF	VGF nerve growth factor inducible [Source:HGNC Symbol;Acc:HGNC:12684]
ENSG00000065911	-1.02524	5.28e-46	7.57e-44	MTHFD2	methylenetetrahydrofolate dehydrogenase (NADP+ dependent) 2, methenyltetrahydrofolate cyclohydrolase [Source:HGNC Symbol;Acc:HGNC:7434]
ENSG00000213551	-1.37269	9.06e-46	1.29e-43	DNAJC9	DnaJ heat shock protein family (Hsp40) member C9 [Source:HGNC Symbol;Acc:HGNC:19123]
ENSG00000143815	-1.97295	1.1e-45	1.55e-43	LBR	lamin B receptor [Source:HGNC Symbol;Acc:HGNC:6518]
ENSG00000140525	-1.6002	1.23e-45	1.73e-43	FANCI	Fanconi anemia complementation group I [Source:HGNC Symbol;Acc:HGNC:25568]
ENSG00000162174	-1.49471	1.28e-45	1.79e-43	ASRGL1	asparaginase like 1 [Source:HGNC Symbol;Acc:HGNC:16448]
ENSG00000145833	-0.882265	2.57e-45	3.56e-43	DDX46	DEAD-box helicase 46 [Source:HGNC Symbol;Acc:HGNC:18681]
ENSG00000104738	-1.53419	3.5e-45	4.83e-43	MCM4	minichromosome maintenance complex component 4 [Source:HGNC Symbol;Acc:HGNC:6947]
ENSG00000178498	1.60118	5.32e-45	7.29e-43	DTX3	deltex E3 ubiquitin ligase 3 [Source:HGNC Symbol;Acc:HGNC:24457]
ENSG00000177602	-2.55624	5.87e-45	7.98e-43	HASPIN	histone H3 associated protein kinase [Source:HGNC Symbol;Acc:HGNC:19682]
ENSG00000080986	-2.18641	1.85e-44	2.51e-42	NDC80	NDC80, kinetochore complex component [Source:HGNC Symbol;Acc:HGNC:16909]
ENSG00000250091	2.69018	3.25e-44	4.37e-42	DNAH10OS	dynein axonemal heavy chain 10 opposite strand [Source:HGNC Symbol;Acc:HGNC:37121]
ENSG00000012048	-1.59023	2.77e-43	3.7e-41	BRCA1	BRCA1, DNA repair associated [Source:HGNC Symbol;Acc:HGNC:1100]
ENSG00000058804	-1.16666	2.86e-43	3.8e-41	NDC1	NDC1 transmembrane nucleoporin [Source:HGNC Symbol;Acc:HGNC:25525]
ENSG00000131876	-1.11718	3.23e-43	4.26e-41	SNRPA1	small nuclear ribonucleoprotein polypeptide A' [Source:HGNC Symbol;Acc:HGNC:11152]
ENSG00000223764	1.52563	4.74e-43	6.21e-41	AL645608.1
ENSG00000106462	-1.16156	5.3e-43	6.91e-41	EZH2	enhancer of zeste 2 polycomb repressive complex 2 subunit [Source:HGNC Symbol;Acc:HGNC:3527]
ENSG00000198843	-1.19133	5.91e-43	7.65e-41	SELENOT	selenoprotein T [Source:HGNC Symbol;Acc:HGNC:18136]
ENSG00000128708	-1.22882	8.69e-43	1.11e-40	HAT1	histone acetyltransferase 1 [Source:HGNC Symbol;Acc:HGNC:4821]
ENSG00000065328	-2.01949	8.65e-43	1.11e-40	MCM10	minichromosome maintenance 10 replication initiation factor [Source:HGNC Symbol;Acc:HGNC:18043]
ENSG00000187951	-2.08987	8.79e-43	1.12e-40	ARHGAP11B	Rho GTPase activating protein 11B [Source:HGNC Symbol;Acc:HGNC:15782]
ENSG00000187951	-2.08987	8.79e-43	1.12e-40	ARHGAP11B	Rho GTPase activating protein 11B [Source:HGNC Symbol;Acc:HGNC:15782]
ENSG00000164032	-1.68222	1.13e-42	1.43e-40	H2AFZ	H2A histone family member Z [Source:HGNC Symbol;Acc:HGNC:4741]
ENSG00000104081	-1.37903	1.38e-42	1.74e-40	BMF	Bcl2 modifying factor [Source:HGNC Symbol;Acc:HGNC:24132]
ENSG00000150459	-1.13009	1.72e-42	2.15e-40	SAP18	Sin3A associated protein 18 [Source:HGNC Symbol;Acc:HGNC:10530]
ENSG00000143799	-0.646087	2.28e-42	2.83e-40	PARP1	poly(ADP-ribose) polymerase 1 [Source:HGNC Symbol;Acc:HGNC:270]
ENSG00000183856	-2.09354	2.36e-42	2.92e-40	IQGAP3	IQ motif containing GTPase activating protein 3 [Source:HGNC Symbol;Acc:HGNC:20669]
ENSG00000114850	-1.34099	2.37e-42	2.92e-40	SSR3	signal sequence receptor subunit 3 [Source:HGNC Symbol;Acc:HGNC:11325]
ENSG00000068489	-2.20352	2.55e-42	3.12e-40	PRR11	proline rich 11 [Source:HGNC Symbol;Acc:HGNC:25619]
ENSG00000163507	-1.92063	3.11e-42	3.78e-40	KIAA1524	KIAA1524 [Source:HGNC Symbol;Acc:HGNC:29302]
ENSG00000129195	-2.44848	4.23e-42	5.12e-40	PIMREG	PICALM interacting mitotic regulator [Source:HGNC Symbol;Acc:HGNC:25483]
ENSG00000129810	-2.44989	8.07e-42	9.71e-40	SGO1	shugoshin 1 [Source:HGNC Symbol;Acc:HGNC:25088]
ENSG00000121957	-1.92401	1.17e-41	1.4e-39	GPSM2	G protein signaling modulator 2 [Source:HGNC Symbol;Acc:HGNC:29501]
ENSG00000123975	-1.91158	1.59e-41	1.89e-39	CKS2	CDC28 protein kinase regulatory subunit 2 [Source:HGNC Symbol;Acc:HGNC:2000]
ENSG00000092470	-1.7868	1.69e-41	2e-39	WDR76	WD repeat domain 76 [Source:HGNC Symbol;Acc:HGNC:25773]
ENSG00000076003	-1.04264	1.83e-41	2.16e-39	MCM6	minichromosome maintenance complex component 6 [Source:HGNC Symbol;Acc:HGNC:6949]
ENSG00000166483	-1.67999	2.11e-41	2.47e-39	WEE1	WEE1 G2 checkpoint kinase [Source:HGNC Symbol;Acc:HGNC:12761]
ENSG00000173402	-1.3452	4.73e-41	5.51e-39	DAG1	dystroglycan 1 [Source:HGNC Symbol;Acc:HGNC:2666]
ENSG00000111231	-1.06129	4.85e-41	5.61e-39	GPN3	GPN-loop GTPase 3 [Source:HGNC Symbol;Acc:HGNC:30186]
ENSG00000161671	-0.899914	7.37e-41	8.48e-39	EMC10	ER membrane protein complex subunit 10 [Source:HGNC Symbol;Acc:HGNC:27609]
ENSG00000122691	-1.17399	8.25e-41	9.44e-39	TWIST1	twist family bHLH transcription factor 1 [Source:HGNC Symbol;Acc:HGNC:12428]
ENSG00000165304	-2.11172	9.98e-41	1.14e-38	MELK	maternal embryonic leucine zipper kinase [Source:HGNC Symbol;Acc:HGNC:16870]
ENSG00000091651	-1.73398	1.39e-40	1.57e-38	ORC6	origin recognition complex subunit 6 [Source:HGNC Symbol;Acc:HGNC:17151]
ENSG00000127831	1.53517	2.16e-40	2.44e-38	VIL1	villin 1 [Source:HGNC Symbol;Acc:HGNC:12690]
ENSG00000196550	-2.09483	2.98e-40	3.34e-38	FAM72A	family with sequence similarity 72 member A [Source:HGNC Symbol;Acc:HGNC:24044]
ENSG00000196550	-2.09483	2.98e-40	3.34e-38	FAM72A	family with sequence similarity 72 member A [Source:HGNC Symbol;Acc:HGNC:24044]
ENSG00000196550	-2.09483	2.98e-40	3.34e-38	FAM72A	family with sequence similarity 72 member A [Source:HGNC Symbol;Acc:HGNC:24044]
ENSG00000186834	-1.08106	6.05e-40	6.75e-38	HEXIM1	hexamethylene bisacetamide inducible 1 [Source:HGNC Symbol;Acc:HGNC:24953]
ENSG00000120265	-0.852313	1.55e-39	1.72e-37	PCMT1	protein-L-isoaspartate (D-aspartate) O-methyltransferase [Source:HGNC Symbol;Acc:HGNC:8728]
ENSG00000114790	-0.967492	1.7e-39	1.88e-37	ARHGEF26	Rho guanine nucleotide exchange factor 26 [Source:HGNC Symbol;Acc:HGNC:24490]
ENSG00000138495	-0.799626	2.15e-39	2.36e-37	COX17	COX17, cytochrome c oxidase copper chaperone [Source:HGNC Symbol;Acc:HGNC:2264]
ENSG00000135451	-2.37185	2.39e-39	2.62e-37	TROAP	trophinin associated protein [Source:HGNC Symbol;Acc:HGNC:12327]
ENSG00000154429	-1.88393	2.56e-39	2.79e-37	CCSAP	centriole, cilia and spindle associated protein [Source:HGNC Symbol;Acc:HGNC:29578]
ENSG00000197299	-2.01361	3.63e-39	3.93e-37	BLM	Bloom syndrome RecQ like helicase [Source:HGNC Symbol;Acc:HGNC:1058]
ENSG00000031691	-1.77279	4.4e-39	4.73e-37	CENPQ	centromere protein Q [Source:HGNC Symbol;Acc:HGNC:21347]
ENSG00000188610	-2.1504	4.96e-39	5.32e-37	FAM72B	family with sequence similarity 72 member B [Source:HGNC Symbol;Acc:HGNC:24805]
ENSG00000187193	-2.61272	6.3e-39	6.71e-37	MT1X	metallothionein 1X [Source:HGNC Symbol;Acc:HGNC:7405]
ENSG00000182481	-1.69324	8.27e-39	8.78e-37	KPNA2	karyopherin subunit alpha 2 [Source:HGNC Symbol;Acc:HGNC:6395]
ENSG00000183283	-1.22187	1.46e-38	1.54e-36	DAZAP2	DAZ associated protein 2 [Source:HGNC Symbol;Acc:HGNC:2684]
ENSG00000105011	-2.00072	1.9e-38	2e-36	ASF1B	anti-silencing function 1B histone chaperone [Source:HGNC Symbol;Acc:HGNC:20996]
ENSG00000154920	-2.06245	2.45e-38	2.56e-36	EME1	essential meiotic structure-specific endonuclease 1 [Source:HGNC Symbol;Acc:HGNC:24965]
ENSG00000156042	2.42415	4.53e-38	4.72e-36	CFAP70	cilia and flagella associated protein 70 [Source:HGNC Symbol;Acc:HGNC:30726]
ENSG00000109805	-2.02425	4.72e-38	4.89e-36	NCAPG	non-SMC condensin I complex subunit G [Source:HGNC Symbol;Acc:HGNC:24304]
ENSG00000123485	-2.2632	4.83e-38	4.98e-36	HJURP	Holliday junction recognition protein [Source:HGNC Symbol;Acc:HGNC:25444]
ENSG00000101558	-1.14842	6.67e-38	6.84e-36	VAPA	VAMP associated protein A [Source:HGNC Symbol;Acc:HGNC:12648]
ENSG00000132646	-1.54705	6.73e-38	6.87e-36	PCNA	proliferating cell nuclear antigen [Source:HGNC Symbol;Acc:HGNC:8729]
ENSG00000103502	0.856564	8.38e-38	8.51e-36	CDIPT	CDP-diacylglycerol--inositol 3-phosphatidyltransferase [Source:HGNC Symbol;Acc:HGNC:1769]
ENSG00000181192	-0.961478	1.08e-37	1.09e-35	DHTKD1	dehydrogenase E1 and transketolase domain containing 1 [Source:HGNC Symbol;Acc:HGNC:23537]
ENSG00000214182	-1.48118	1.45e-37	1.46e-35	PTMAP5	prothymosin, alpha pseudogene 5 [Source:HGNC Symbol;Acc:HGNC:9628]
ENSG00000181222	-1.08456	2.5e-37	2.5e-35	POLR2A	RNA polymerase II subunit A [Source:HGNC Symbol;Acc:HGNC:9187]
ENSG00000146263	-1.44155	3.12e-37	3.11e-35	MMS22L	MMS22 like, DNA repair protein [Source:HGNC Symbol;Acc:HGNC:21475]
ENSG00000106399	-1.31726	3.44e-37	3.41e-35	RPA3	replication protein A3 [Source:HGNC Symbol;Acc:HGNC:10291]
ENSG00000006634	-1.23029	5.19e-37	5.13e-35	DBF4	DBF4 zinc finger [Source:HGNC Symbol;Acc:HGNC:17364]
ENSG00000164087	-1.61675	8.61e-37	8.47e-35	POC1A	POC1 centriolar protein A [Source:HGNC Symbol;Acc:HGNC:24488]
ENSG00000167778	0.904294	9.17e-37	8.98e-35	SPRYD3	SPRY domain containing 3 [Source:HGNC Symbol;Acc:HGNC:25920]
ENSG00000144554	-1.46042	1.09e-36	1.06e-34	FANCD2	Fanconi anemia complementation group D2 [Source:HGNC Symbol;Acc:HGNC:3585]
ENSG00000125944	-0.886655	1.22e-36	1.19e-34	HNRNPR	heterogeneous nuclear ribonucleoprotein R [Source:HGNC Symbol;Acc:HGNC:5047]
ENSG00000148908	-2.73059	1.43e-36	1.38e-34	RGS10	regulator of G protein signaling 10 [Source:HGNC Symbol;Acc:HGNC:9992]
ENSG00000123080	-1.75021	2.7e-36	2.59e-34	CDKN2C	cyclin dependent kinase inhibitor 2C [Source:HGNC Symbol;Acc:HGNC:1789]
ENSG00000137337	-1.67173	2.79e-36	2.67e-34	MDC1	mediator of DNA damage checkpoint 1 [Source:HGNC Symbol;Acc:HGNC:21163]
ENSG00000128951	-0.87395	3.58e-36	3.41e-34	DUT	deoxyuridine triphosphatase [Source:HGNC Symbol;Acc:HGNC:3078]
ENSG00000000460	-1.62276	4.06e-36	3.85e-34	C1orf112	chromosome 1 open reading frame 112 [Source:HGNC Symbol;Acc:HGNC:25565]
ENSG00000076067	2.59846	4.55e-36	4.3e-34	RBMS2	RNA binding motif single stranded interacting protein 2 [Source:HGNC Symbol;Acc:HGNC:9909]
ENSG00000105968	-0.818353	4.68e-36	4.4e-34	H2AFV	H2A histone family member V [Source:HGNC Symbol;Acc:HGNC:20664]
ENSG00000183955	-0.759717	4.97e-36	4.65e-34	KMT5A	lysine methyltransferase 5A [Source:HGNC Symbol;Acc:HGNC:29489]
ENSG00000112312	-1.42678	5.59e-36	5.22e-34	GMNN	geminin, DNA replication inhibitor [Source:HGNC Symbol;Acc:HGNC:17493]
ENSG00000173207	-1.66506	6.14e-36	5.7e-34	CKS1B	CDC28 protein kinase regulatory subunit 1B [Source:HGNC Symbol;Acc:HGNC:19083]
ENSG00000189403	-1.0139	1.31e-35	1.21e-33	HMGB1	high mobility group box 1 [Source:HGNC Symbol;Acc:HGNC:4983]
ENSG00000069275	-1.08307	1.38e-35	1.27e-33	NUCKS1	nuclear casein kinase and cyclin dependent kinase substrate 1 [Source:HGNC Symbol;Acc:HGNC:29923]
ENSG00000143622	1.45469	1.65e-35	1.51e-33	RIT1	Ras like without CAAX 1 [Source:HGNC Symbol;Acc:HGNC:10023]
ENSG00000148331	-0.871312	2.28e-35	2.08e-33	ASB6	ankyrin repeat and SOCS box containing 6 [Source:HGNC Symbol;Acc:HGNC:17181]
ENSG00000177694	2.46899	2.48e-35	2.26e-33	NAALADL2	N-acetylated alpha-linked acidic dipeptidase like 2 [Source:HGNC Symbol;Acc:HGNC:23219]
ENSG00000162607	-0.915072	3.26e-35	2.95e-33	USP1	ubiquitin specific peptidase 1 [Source:HGNC Symbol;Acc:HGNC:12607]
ENSG00000129355	-1.71775	4.9e-35	4.42e-33	CDKN2D	cyclin dependent kinase inhibitor 2D [Source:HGNC Symbol;Acc:HGNC:1790]
ENSG00000121621	-2.04572	5.31e-35	4.77e-33	KIF18A	kinesin family member 18A [Source:HGNC Symbol;Acc:HGNC:29441]
ENSG00000107736	-1.97837	5.46e-35	4.88e-33	CDH23	cadherin related 23 [Source:HGNC Symbol;Acc:HGNC:13733]
ENSG00000215784	-2.14009	5.81e-35	5.17e-33	FAM72D	family with sequence similarity 72 member D [Source:HGNC Symbol;Acc:HGNC:33593]
ENSG00000114200	2.16454	7.11e-35	6.3e-33	BCHE	butyrylcholinesterase [Source:HGNC Symbol;Acc:HGNC:983]
ENSG00000122952	-1.55465	8.8e-35	7.77e-33	ZWINT	ZW10 interacting kinetochore protein [Source:HGNC Symbol;Acc:HGNC:13195]
ENSG00000071539	-1.63329	1.56e-34	1.37e-32	TRIP13	thyroid hormone receptor interactor 13 [Source:HGNC Symbol;Acc:HGNC:12307]
ENSG00000111602	-1.31256	2.28e-34	2e-32	TIMELESS	timeless circadian clock [Source:HGNC Symbol;Acc:HGNC:11813]
ENSG00000104812	0.951838	2.7e-34	2.35e-32	GYS1	glycogen synthase 1 [Source:HGNC Symbol;Acc:HGNC:4706]
ENSG00000133816	-1.29405	3.26e-34	2.84e-32	MICAL2	microtubule associated monooxygenase, calponin and LIM domain containing 2 [Source:HGNC Symbol;Acc:HGNC:24693]
ENSG00000117899	1.13308	3.45e-34	2.99e-32	MESD	mesoderm development LRP chaperone [Source:HGNC Symbol;Acc:HGNC:13520]
ENSG00000163346	1.32194	4.18e-34	3.61e-32	PBXIP1	PBX homeobox interacting protein 1 [Source:HGNC Symbol;Acc:HGNC:21199]
ENSG00000233695	1.1804	4.24e-34	3.64e-32	GAS6-AS1	GAS6 antisense RNA 1 [Source:HGNC Symbol;Acc:HGNC:39826]
ENSG00000013503	-0.939871	5.9e-34	5.05e-32	POLR3B	RNA polymerase III subunit B [Source:HGNC Symbol;Acc:HGNC:30348]
ENSG00000136492	-1.60376	6.67e-34	5.68e-32	BRIP1	BRCA1 interacting protein C-terminal helicase 1 [Source:HGNC Symbol;Acc:HGNC:20473]
ENSG00000143315	-0.887588	7.34e-34	6.23e-32	PIGM	phosphatidylinositol glycan anchor biosynthesis class M [Source:HGNC Symbol;Acc:HGNC:18858]
ENSG00000165490	-1.91536	9.04e-34	7.64e-32	DDIAS	DNA damage induced apoptosis suppressor [Source:HGNC Symbol;Acc:HGNC:26351]
ENSG00000274173	2.2671	1.08e-33	9.12e-32	AL035661.1
ENSG00000117280	0.833519	1.3e-33	1.09e-31	RAB29	RAB29, member RAS oncogene family [Source:HGNC Symbol;Acc:HGNC:9789]
ENSG00000139354	-2.33929	1.46e-33	1.22e-31	GAS2L3	growth arrest specific 2 like 3 [Source:HGNC Symbol;Acc:HGNC:27475]
ENSG00000161888	-2.05703	1.56e-33	1.3e-31	SPC24	SPC24, NDC80 kinetochore complex component [Source:HGNC Symbol;Acc:HGNC:26913]
ENSG00000106003	-2.1907	1.92e-33	1.59e-31	LFNG	LFNG O-fucosylpeptide 3-beta-N-acetylglucosaminyltransferase [Source:HGNC Symbol;Acc:HGNC:6560]
ENSG00000243701	1.48267	2.15e-33	1.78e-31	DUBR	DPPA2 upstream binding RNA [Source:HGNC Symbol;Acc:HGNC:48569]
ENSG00000159259	-1.60456	2.71e-33	2.23e-31	CHAF1B	chromatin assembly factor 1 subunit B [Source:HGNC Symbol;Acc:HGNC:1911]
ENSG00000164818	-1.00724	3.03e-33	2.48e-31	DNAAF5	dynein axonemal assembly factor 5 [Source:HGNC Symbol;Acc:HGNC:26013]
ENSG00000129173	-2.31956	3.39e-33	2.76e-31	E2F8	E2F transcription factor 8 [Source:HGNC Symbol;Acc:HGNC:24727]
ENSG00000261770	2.55517	3.38e-33	2.76e-31	AC006504.1
ENSG00000077152	-1.52566	3.42e-33	2.77e-31	UBE2T	ubiquitin conjugating enzyme E2 T [Source:HGNC Symbol;Acc:HGNC:25009]
ENSG00000254726	1.36304	3.67e-33	2.96e-31	MEX3A	mex-3 RNA binding family member A [Source:HGNC Symbol;Acc:HGNC:33482]
ENSG00000035403	-1.03819	3.81e-33	3.07e-31	VCL	vinculin [Source:HGNC Symbol;Acc:HGNC:12665]
ENSG00000126787	-2.30383	3.83e-33	3.07e-31	DLGAP5	DLG associated protein 5 [Source:HGNC Symbol;Acc:HGNC:16864]
ENSG00000124313	-0.712497	3.91e-33	3.12e-31	IQSEC2	IQ motif and Sec7 domain 2 [Source:HGNC Symbol;Acc:HGNC:29059]
ENSG00000251136	1.39443	4.7e-33	3.74e-31	AF117829.1
ENSG00000094804	-1.75821	5.75e-33	4.56e-31	CDC6	cell division cycle 6 [Source:HGNC Symbol;Acc:HGNC:1744]
ENSG00000109606	-0.815463	5.95e-33	4.7e-31	DHX15	DEAH-box helicase 15 [Source:HGNC Symbol;Acc:HGNC:2738]
ENSG00000134590	0.921512	6.03e-33	4.75e-31	RTL8C	retrotransposon Gag like 8C [Source:HGNC Symbol;Acc:HGNC:2569]
ENSG00000171246	-2.03852	7.29e-33	5.71e-31	NPTX1	neuronal pentraxin 1 [Source:HGNC Symbol;Acc:HGNC:7952]
ENSG00000189057	-1.59189	1.88e-32	1.47e-30	FAM111B	family with sequence similarity 111 member B [Source:HGNC Symbol;Acc:HGNC:24200]
ENSG00000184304	1.52483	1.98e-32	1.54e-30	PRKD1	protein kinase D1 [Source:HGNC Symbol;Acc:HGNC:9407]
ENSG00000164574	1.45141	2.58e-32	2e-30	GALNT10	polypeptide N-acetylgalactosaminyltransferase 10 [Source:HGNC Symbol;Acc:HGNC:19873]
ENSG00000185787	-0.610797	4.93e-32	3.81e-30	MORF4L1	mortality factor 4 like 1 [Source:HGNC Symbol;Acc:HGNC:16989]
ENSG00000186871	-2.24034	6.12e-32	4.72e-30	ERCC6L	ERCC excision repair 6 like, spindle assembly checkpoint helicase [Source:HGNC Symbol;Acc:HGNC:20794]
ENSG00000158270	-1.29222	8.23e-32	6.32e-30	COLEC12	collectin subfamily member 12 [Source:HGNC Symbol;Acc:HGNC:16016]
ENSG00000149503	-1.35857	9.48e-32	7.25e-30	INCENP	inner centromere protein [Source:HGNC Symbol;Acc:HGNC:6058]
ENSG00000197771	-0.695607	9.87e-32	7.52e-30	MCMBP	minichromosome maintenance complex binding protein [Source:HGNC Symbol;Acc:HGNC:25782]
ENSG00000124164	-0.885347	1.06e-31	8.07e-30	VAPB	VAMP associated protein B and C [Source:HGNC Symbol;Acc:HGNC:12649]
ENSG00000105223	0.843003	1.4e-31	1.06e-29	PLD3	phospholipase D family member 3 [Source:HGNC Symbol;Acc:HGNC:17158]
ENSG00000104824	-0.606972	1.42e-31	1.07e-29	HNRNPL	heterogeneous nuclear ribonucleoprotein L [Source:HGNC Symbol;Acc:HGNC:5045]
ENSG00000100129	0.715436	1.46e-31	1.09e-29	EIF3L	eukaryotic translation initiation factor 3 subunit L [Source:HGNC Symbol;Acc:HGNC:18138]
ENSG00000244879	1.12119	1.48e-31	1.11e-29	GABPB1-AS1	GABPB1 antisense RNA 1 [Source:HGNC Symbol;Acc:HGNC:44157]
ENSG00000101290	1.12738	1.53e-31	1.14e-29	CDS2	CDP-diacylglycerol synthase 2 [Source:HGNC Symbol;Acc:HGNC:1801]
ENSG00000117399	-2.09405	1.85e-31	1.38e-29	CDC20	cell division cycle 20 [Source:HGNC Symbol;Acc:HGNC:1723]
ENSG00000104147	-1.77059	9.72e-31	7.2e-29	OIP5	Opa interacting protein 5 [Source:HGNC Symbol;Acc:HGNC:20300]
ENSG00000040275	-1.27365	1.1e-30	8.15e-29	SPDL1	spindle apparatus coiled-coil protein 1 [Source:HGNC Symbol;Acc:HGNC:26010]
ENSG00000013588	-1.54377	1.32e-30	9.72e-29	GPRC5A	G protein-coupled receptor class C group 5 member A [Source:HGNC Symbol;Acc:HGNC:9836]
ENSG00000166508	-1.40841	2.37e-30	1.74e-28	MCM7	minichromosome maintenance complex component 7 [Source:HGNC Symbol;Acc:HGNC:6950]
ENSG00000184545	1.36814	2.4e-30	1.75e-28	DUSP8	dual specificity phosphatase 8 [Source:HGNC Symbol;Acc:HGNC:3074]
ENSG00000249196	1.503	2.47e-30	1.8e-28	TMEM132D-AS1	TMEM132D antisense RNA 1 [Source:HGNC Symbol;Acc:HGNC:27466]
ENSG00000167325	-1.06782	2.58e-30	1.87e-28	RRM1	ribonucleotide reductase catalytic subunit M1 [Source:HGNC Symbol;Acc:HGNC:10451]
ENSG00000172890	0.892488	2.85e-30	2.05e-28	NADSYN1	NAD synthetase 1 [Source:HGNC Symbol;Acc:HGNC:29832]
ENSG00000158201	-1.33392	2.85e-30	2.05e-28	ABHD3	abhydrolase domain containing 3 [Source:HGNC Symbol;Acc:HGNC:18718]
ENSG00000139618	-1.70885	3.04e-30	2.19e-28	BRCA2	BRCA2, DNA repair associated [Source:HGNC Symbol;Acc:HGNC:1101]
ENSG00000140451	-2.07306	3.11e-30	2.23e-28	PIF1	PIF1 5'-to-3' DNA helicase [Source:HGNC Symbol;Acc:HGNC:26220]
ENSG00000157456	-1.73635	3.21e-30	2.29e-28	CCNB2	cyclin B2 [Source:HGNC Symbol;Acc:HGNC:1580]
ENSG00000166436	1.02936	3.33e-30	2.37e-28	TRIM66	tripartite motif containing 66 [Source:HGNC Symbol;Acc:HGNC:29005]
ENSG00000100526	-2.14759	3.73e-30	2.64e-28	CDKN3	cyclin dependent kinase inhibitor 3 [Source:HGNC Symbol;Acc:HGNC:1791]
ENSG00000167658	1.03796	4.02e-30	2.85e-28	EEF2	eukaryotic translation elongation factor 2 [Source:HGNC Symbol;Acc:HGNC:3214]
ENSG00000196295	1.26754	4.89e-30	3.45e-28	AC005154.1
ENSG00000213694	-2.15813	6.45e-30	4.53e-28	S1PR3	sphingosine-1-phosphate receptor 3 [Source:HGNC Symbol;Acc:HGNC:3167]
ENSG00000116062	-0.799191	7.44e-30	5.21e-28	MSH6	mutS homolog 6 [Source:HGNC Symbol;Acc:HGNC:7329]
ENSG00000196584	-1.49209	7.74e-30	5.4e-28	XRCC2	X-ray repair cross complementing 2 [Source:HGNC Symbol;Acc:HGNC:12829]
ENSG00000204262	1.62073	9.25e-30	6.43e-28	COL5A2	collagen type V alpha 2 chain [Source:HGNC Symbol;Acc:HGNC:2210]
ENSG00000124225	-0.864957	1.01e-29	6.98e-28	PMEPA1	prostate transmembrane protein, androgen induced 1 [Source:HGNC Symbol;Acc:HGNC:14107]
ENSG00000198056	-1.50271	1.14e-29	7.85e-28	PRIM1	primase (DNA) subunit 1 [Source:HGNC Symbol;Acc:HGNC:9369]
ENSG00000174282	1.09565	2.04e-29	1.4e-27	ZBTB4	zinc finger and BTB domain containing 4 [Source:HGNC Symbol;Acc:HGNC:23847]
ENSG00000129646	1.50993	2.44e-29	1.68e-27	QRICH2	glutamine rich 2 [Source:HGNC Symbol;Acc:HGNC:25326]
ENSG00000115468	-1.82645	2.69e-29	1.84e-27	EFHD1	EF-hand domain family member D1 [Source:HGNC Symbol;Acc:HGNC:29556]
ENSG00000132589	0.667103	2.93e-29	2e-27	FLOT2	flotillin 2 [Source:HGNC Symbol;Acc:HGNC:3758]
ENSG00000164039	1.85821	3.53e-29	2.4e-27	BDH2	3-hydroxybutyrate dehydrogenase 2 [Source:HGNC Symbol;Acc:HGNC:32389]
ENSG00000079616	-1.20526	3.59e-29	2.44e-27	KIF22	kinesin family member 22 [Source:HGNC Symbol;Acc:HGNC:6391]
ENSG00000165775	-1.29116	3.67e-29	2.48e-27	FUNDC2	FUN14 domain containing 2 [Source:HGNC Symbol;Acc:HGNC:24925]
ENSG00000012963	-0.772392	4.71e-29	3.18e-27	UBR7	ubiquitin protein ligase E3 component n-recognin 7 (putative) [Source:HGNC Symbol;Acc:HGNC:20344]
ENSG00000142731	-1.49142	4.97e-29	3.34e-27	PLK4	polo like kinase 4 [Source:HGNC Symbol;Acc:HGNC:11397]
ENSG00000175061	0.881228	5.01e-29	3.36e-27	LRRC75A-AS1	LRRC75A antisense RNA 1 [Source:HGNC Symbol;Acc:HGNC:28619]
ENSG00000156787	-1.17805	5.05e-29	3.37e-27	TBC1D31	TBC1 domain family member 31 [Source:HGNC Symbol;Acc:HGNC:30888]
ENSG00000115844	-1.69437	5.97e-29	3.97e-27	DLX2	distal-less homeobox 2 [Source:HGNC Symbol;Acc:HGNC:2915]
ENSG00000137310	-1.74029	6.17e-29	4.09e-27	TCF19	transcription factor 19 [Source:HGNC Symbol;Acc:HGNC:11629]
ENSG00000060491	1.09377	6.26e-29	4.14e-27	OGFR	opioid growth factor receptor [Source:HGNC Symbol;Acc:HGNC:15768]
ENSG00000095637	-2.26404	6.28e-29	4.15e-27	SORBS1	sorbin and SH3 domain containing 1 [Source:HGNC Symbol;Acc:HGNC:14565]
ENSG00000203760	-1.9139	7.13e-29	4.69e-27	CENPW	centromere protein W [Source:HGNC Symbol;Acc:HGNC:21488]
ENSG00000120539	-1.39459	7.32e-29	4.8e-27	MASTL	microtubule associated serine/threonine kinase like [Source:HGNC Symbol;Acc:HGNC:19042]
ENSG00000146670	-1.9699	9.91e-29	6.48e-27	CDCA5	cell division cycle associated 5 [Source:HGNC Symbol;Acc:HGNC:14626]
ENSG00000162063	-1.22716	1.02e-28	6.64e-27	CCNF	cyclin F [Source:HGNC Symbol;Acc:HGNC:1591]
ENSG00000153395	0.756872	1.17e-28	7.58e-27	LPCAT1	lysophosphatidylcholine acyltransferase 1 [Source:HGNC Symbol;Acc:HGNC:25718]
ENSG00000131446	-0.691837	1.32e-28	8.57e-27	MGAT1	mannosyl (alpha-1,3-)-glycoprotein beta-1,2-N-acetylglucosaminyltransferase [Source:HGNC Symbol;Acc:HGNC:7044]
ENSG00000111674	-1.04052	1.43e-28	9.22e-27	ENO2	enolase 2 [Source:HGNC Symbol;Acc:HGNC:3353]
ENSG00000246922	1.37008	1.61e-28	1.04e-26	UBAP1L	ubiquitin associated protein 1 like [Source:HGNC Symbol;Acc:HGNC:40028]
ENSG00000113407	-0.897389	1.63e-28	1.05e-26	TARS	threonyl-tRNA synthetase [Source:HGNC Symbol;Acc:HGNC:11572]
ENSG00000257923	1.12439	1.66e-28	1.06e-26	CUX1	cut like homeobox 1 [Source:HGNC Symbol;Acc:HGNC:2557]
ENSG00000146842	-1.30457	1.67e-28	1.07e-26	TMEM209	transmembrane protein 209 [Source:HGNC Symbol;Acc:HGNC:21898]
ENSG00000115163	-2.12785	1.89e-28	1.2e-26	CENPA	centromere protein A [Source:HGNC Symbol;Acc:HGNC:1851]
ENSG00000242193	1.5878	2.77e-28	1.76e-26	AL359075.1
ENSG00000073111	-1.5001	2.8e-28	1.77e-26	MCM2	minichromosome maintenance complex component 2 [Source:HGNC Symbol;Acc:HGNC:6944]
ENSG00000187325	-1.11223	2.9e-28	1.83e-26	TAF9B	TATA-box binding protein associated factor 9b [Source:HGNC Symbol;Acc:HGNC:17306]
ENSG00000101224	-1.5317	3.18e-28	2e-26	CDC25B	cell division cycle 25B [Source:HGNC Symbol;Acc:HGNC:1726]
ENSG00000165169	0.921949	3.28e-28	2.06e-26	DYNLT3	dynein light chain Tctex-type 3 [Source:HGNC Symbol;Acc:HGNC:11694]
ENSG00000058091	1.337	3.6e-28	2.25e-26	CDK14	cyclin dependent kinase 14 [Source:HGNC Symbol;Acc:HGNC:8883]
ENSG00000176842	-1.53123	3.88e-28	2.42e-26	IRX5	iroquois homeobox 5 [Source:HGNC Symbol;Acc:HGNC:14361]
ENSG00000101412	-1.90271	4.16e-28	2.58e-26	E2F1	E2F transcription factor 1 [Source:HGNC Symbol;Acc:HGNC:3113]
ENSG00000170899	0.842288	4.2e-28	2.6e-26	GSTA4	glutathione S-transferase alpha 4 [Source:HGNC Symbol;Acc:HGNC:4629]
ENSG00000166477	-0.712873	5.99e-28	3.7e-26	LEO1	LEO1 homolog, Paf1/RNA polymerase II complex component [Source:HGNC Symbol;Acc:HGNC:30401]
ENSG00000141452	-0.738526	6.55e-28	4.04e-26	C18orf8	chromosome 18 open reading frame 8 [Source:HGNC Symbol;Acc:HGNC:24326]
ENSG00000089685	-1.77688	7.82e-28	4.81e-26	BIRC5	baculoviral IAP repeat containing 5 [Source:HGNC Symbol;Acc:HGNC:593]
ENSG00000145012	1.39135	9.48e-28	5.81e-26	LPP	LIM domain containing preferred translocation partner in lipoma [Source:HGNC Symbol;Acc:HGNC:6679]
ENSG00000177508	-1.34142	1.05e-27	6.41e-26	IRX3	iroquois homeobox 3 [Source:HGNC Symbol;Acc:HGNC:14360]
ENSG00000213390	-1.2675	1.24e-27	7.57e-26	ARHGAP19	Rho GTPase activating protein 19 [Source:HGNC Symbol;Acc:HGNC:23724]
ENSG00000142494	-0.997701	1.57e-27	9.52e-26	SLC47A1	solute carrier family 47 member 1 [Source:HGNC Symbol;Acc:HGNC:25588]
ENSG00000165672	-0.65487	1.65e-27	9.98e-26	PRDX3	peroxiredoxin 3 [Source:HGNC Symbol;Acc:HGNC:9354]
ENSG00000181649	-0.823705	1.86e-27	1.12e-25	PHLDA2	pleckstrin homology like domain family A member 2 [Source:HGNC Symbol;Acc:HGNC:12385]
ENSG00000116717	-0.995311	1.94e-27	1.17e-25	GADD45A	growth arrest and DNA damage inducible alpha [Source:HGNC Symbol;Acc:HGNC:4095]
ENSG00000112773	-1.29547	2.15e-27	1.29e-25	FAM46A	family with sequence similarity 46 member A [Source:HGNC Symbol;Acc:HGNC:18345]
ENSG00000102384	-2.05383	2.22e-27	1.33e-25	CENPI	centromere protein I [Source:HGNC Symbol;Acc:HGNC:3968]
ENSG00000197744	-1.28228	2.24e-27	1.34e-25	PTMAP2	prothymosin, alpha pseudogene 2 [Source:HGNC Symbol;Acc:HGNC:9625]
ENSG00000271643	1.37015	2.27e-27	1.35e-25	AC112220.4
ENSG00000196189	0.769581	2.31e-27	1.37e-25	SEMA4A	semaphorin 4A [Source:HGNC Symbol;Acc:HGNC:10729]
ENSG00000251209	1.32671	2.31e-27	1.37e-25	LINC00923	long intergenic non-protein coding RNA 923 [Source:HGNC Symbol;Acc:HGNC:28088]
ENSG00000173848	-1.16262	2.36e-27	1.39e-25	NET1	neuroepithelial cell transforming 1 [Source:HGNC Symbol;Acc:HGNC:14592]
ENSG00000198435	-0.981665	2.51e-27	1.48e-25	NRARP	NOTCH regulated ankyrin repeat protein [Source:HGNC Symbol;Acc:HGNC:33843]
ENSG00000067208	-1.36818	2.59e-27	1.52e-25	EVI5	ecotropic viral integration site 5 [Source:HGNC Symbol;Acc:HGNC:3501]
ENSG00000266028	-0.788343	2.77e-27	1.62e-25	SRGAP2	SLIT-ROBO Rho GTPase activating protein 2 [Source:HGNC Symbol;Acc:HGNC:19751]
ENSG00000155097	-1.17919	2.78e-27	1.63e-25	ATP6V1C1	ATPase H+ transporting V1 subunit C1 [Source:HGNC Symbol;Acc:HGNC:856]
ENSG00000167654	-2.58961	3.72e-27	2.17e-25	ATCAY	ATCAY, caytaxin [Source:HGNC Symbol;Acc:HGNC:779]
ENSG00000051620	-0.680221	4.58e-27	2.66e-25	HEBP2	heme binding protein 2 [Source:HGNC Symbol;Acc:HGNC:15716]
ENSG00000138780	-1.2804	5.32e-27	3.09e-25	GSTCD	glutathione S-transferase C-terminal domain containing [Source:HGNC Symbol;Acc:HGNC:25806]
ENSG00000163879	0.993466	5.58e-27	3.23e-25	DNALI1	dynein axonemal light intermediate chain 1 [Source:HGNC Symbol;Acc:HGNC:14353]
ENSG00000211460	-1.32968	5.81e-27	3.35e-25	TSN	translin [Source:HGNC Symbol;Acc:HGNC:12379]
ENSG00000261239	1.03355	5.94e-27	3.42e-25	ANKRD26P1	ankyrin repeat domain 26 pseudogene 1 [Source:HGNC Symbol;Acc:HGNC:32955]
ENSG00000143387	1.97016	6.01e-27	3.45e-25	CTSK	cathepsin K [Source:HGNC Symbol;Acc:HGNC:2536]
ENSG00000223745	1.39367	1.01e-26	5.8e-25	CCDC18-AS1	CCDC18 antisense RNA 1 [Source:HGNC Symbol;Acc:HGNC:52262]
ENSG00000114738	0.703603	1.03e-26	5.88e-25	MAPKAPK3	mitogen-activated protein kinase-activated protein kinase 3 [Source:HGNC Symbol;Acc:HGNC:6888]
ENSG00000140157	-0.963643	1.03e-26	5.88e-25	NIPA2	non imprinted in Prader-Willi/Angelman syndrome 2 [Source:HGNC Symbol;Acc:HGNC:17044]
ENSG00000149554	-1.38096	1.1e-26	6.24e-25	CHEK1	checkpoint kinase 1 [Source:HGNC Symbol;Acc:HGNC:1925]
ENSG00000133739	-1.06102	1.21e-26	6.88e-25	LRRCC1	leucine rich repeat and coiled-coil centrosomal protein 1 [Source:HGNC Symbol;Acc:HGNC:29373]
ENSG00000105707	1.11273	1.39e-26	7.87e-25	HPN	hepsin [Source:HGNC Symbol;Acc:HGNC:5155]
ENSG00000151503	-0.886692	1.57e-26	8.85e-25	NCAPD3	non-SMC condensin II complex subunit D3 [Source:HGNC Symbol;Acc:HGNC:28952]
ENSG00000158402	-2.00874	1.86e-26	1.05e-24	CDC25C	cell division cycle 25C [Source:HGNC Symbol;Acc:HGNC:1727]
ENSG00000185480	-1.52871	1.87e-26	1.05e-24	PARPBP	PARP1 binding protein [Source:HGNC Symbol;Acc:HGNC:26074]
ENSG00000168496	-1.51457	2.12e-26	1.19e-24	FEN1	flap structure-specific endonuclease 1 [Source:HGNC Symbol;Acc:HGNC:3650]
ENSG00000168907	0.975045	3.44e-26	1.92e-24	PLA2G4F	phospholipase A2 group IVF [Source:HGNC Symbol;Acc:HGNC:27396]
ENSG00000167900	-1.9114	3.46e-26	1.93e-24	TK1	thymidine kinase 1 [Source:HGNC Symbol;Acc:HGNC:11830]
ENSG00000077684	-0.887864	3.6e-26	2e-24	JADE1	jade family PHD finger 1 [Source:HGNC Symbol;Acc:HGNC:30027]
ENSG00000181826	-1.31196	3.86e-26	2.14e-24	RELL1	RELT like 1 [Source:HGNC Symbol;Acc:HGNC:27379]
ENSG00000167555	1.92513	4.02e-26	2.22e-24	ZNF528	zinc finger protein 528 [Source:HGNC Symbol;Acc:HGNC:29384]
ENSG00000126214	0.900453	4.07e-26	2.24e-24	KLC1	kinesin light chain 1 [Source:HGNC Symbol;Acc:HGNC:6387]
ENSG00000113552	1.03926	4.31e-26	2.36e-24	GNPDA1	glucosamine-6-phosphate deaminase 1 [Source:HGNC Symbol;Acc:HGNC:4417]
ENSG00000137404	-1.90816	4.35e-26	2.38e-24	NRM	nurim (nuclear envelope membrane protein) [Source:HGNC Symbol;Acc:HGNC:8003]
ENSG00000143486	0.89846	5.04e-26	2.75e-24	EIF2D	eukaryotic translation initiation factor 2D [Source:HGNC Symbol;Acc:HGNC:6583]
ENSG00000164754	-0.840503	5.19e-26	2.83e-24	RAD21	RAD21 cohesin complex component [Source:HGNC Symbol;Acc:HGNC:9811]
ENSG00000070950	-0.921606	5.33e-26	2.9e-24	RAD18	RAD18, E3 ubiquitin protein ligase [Source:HGNC Symbol;Acc:HGNC:18278]
ENSG00000214021	1.08787	5.48e-26	2.97e-24	TTLL3	tubulin tyrosine ligase like 3 [Source:HGNC Symbol;Acc:HGNC:24483]
ENSG00000141560	-1.16571	6.03e-26	3.26e-24	FN3KRP	fructosamine 3 kinase related protein [Source:HGNC Symbol;Acc:HGNC:25700]
ENSG00000174371	-1.85935	6.12e-26	3.3e-24	EXO1	exonuclease 1 [Source:HGNC Symbol;Acc:HGNC:3511]
ENSG00000165914	1.05258	6.27e-26	3.38e-24	TTC7B	tetratricopeptide repeat domain 7B [Source:HGNC Symbol;Acc:HGNC:19858]
ENSG00000107201	-1.75817	6.49e-26	3.49e-24	DDX58	DExD/H-box helicase 58 [Source:HGNC Symbol;Acc:HGNC:19102]
ENSG00000178202	-1.24629	7.56e-26	4.05e-24	KDELC2	KDEL motif containing 2 [Source:HGNC Symbol;Acc:HGNC:28496]
ENSG00000138303	-1.08248	7.7e-26	4.12e-24	ASCC1	activating signal cointegrator 1 complex subunit 1 [Source:HGNC Symbol;Acc:HGNC:24268]
ENSG00000214194	0.914294	8.37e-26	4.46e-24	SMIM30	small integral membrane protein 30 [Source:HGNC Symbol;Acc:HGNC:48953]
ENSG00000130222	-1.33977	9.86e-26	5.24e-24	GADD45G	growth arrest and DNA damage inducible gamma [Source:HGNC Symbol;Acc:HGNC:4097]
ENSG00000181467	-1.18037	1.08e-25	5.75e-24	RAP2B	RAP2B, member of RAS oncogene family [Source:HGNC Symbol;Acc:HGNC:9862]
ENSG00000175274	-1.05116	1.12e-25	5.92e-24	TP53I11	tumor protein p53 inducible protein 11 [Source:HGNC Symbol;Acc:HGNC:16842]
ENSG00000120438	-0.792398	1.16e-25	6.13e-24	TCP1	t-complex 1 [Source:HGNC Symbol;Acc:HGNC:11655]
ENSG00000134769	2.91359	1.23e-25	6.49e-24	DTNA	dystrobrevin alpha [Source:HGNC Symbol;Acc:HGNC:3057]
ENSG00000226742	0.755522	1.58e-25	8.29e-24	HSBP1L1	heat shock factor binding protein 1 like 1 [Source:HGNC Symbol;Acc:HGNC:37243]
ENSG00000187741	-1.62569	1.59e-25	8.34e-24	FANCA	Fanconi anemia complementation group A [Source:HGNC Symbol;Acc:HGNC:3582]
ENSG00000136122	-1.33188	1.67e-25	8.73e-24	BORA	bora, aurora kinase A activator [Source:HGNC Symbol;Acc:HGNC:24724]
ENSG00000178999	-2.02665	1.75e-25	9.13e-24	AURKB	aurora kinase B [Source:HGNC Symbol;Acc:HGNC:11390]
ENSG00000051180	-1.85906	1.79e-25	9.33e-24	RAD51	RAD51 recombinase [Source:HGNC Symbol;Acc:HGNC:9817]
ENSG00000092020	-1.64337	2.11e-25	1.1e-23	PPP2R3C	protein phosphatase 2 regulatory subunit B''gamma [Source:HGNC Symbol;Acc:HGNC:17485]
ENSG00000183779	-1.23854	2.23e-25	1.15e-23	ZNF703	zinc finger protein 703 [Source:HGNC Symbol;Acc:HGNC:25883]
ENSG00000079246	-0.63866	2.24e-25	1.16e-23	XRCC5	X-ray repair cross complementing 5 [Source:HGNC Symbol;Acc:HGNC:12833]
ENSG00000070756	0.729963	2.78e-25	1.43e-23	PABPC1	poly(A) binding protein cytoplasmic 1 [Source:HGNC Symbol;Acc:HGNC:8554]
ENSG00000197081	-0.90142	2.9e-25	1.49e-23	IGF2R	insulin like growth factor 2 receptor [Source:HGNC Symbol;Acc:HGNC:5467]
ENSG00000120334	-1.13836	3.35e-25	1.72e-23	CENPL	centromere protein L [Source:HGNC Symbol;Acc:HGNC:17879]
ENSG00000132716	0.610328	3.42e-25	1.75e-23	DCAF8	DDB1 and CUL4 associated factor 8 [Source:HGNC Symbol;Acc:HGNC:24891]
ENSG00000089280	-0.849834	3.42e-25	1.75e-23	FUS	FUS RNA binding protein [Source:HGNC Symbol;Acc:HGNC:4010]
ENSG00000185361	-2.00219	4.19e-25	2.13e-23	TNFAIP8L1	TNF alpha induced protein 8 like 1 [Source:HGNC Symbol;Acc:HGNC:28279]
ENSG00000104774	0.977725	4.19e-25	2.13e-23	MAN2B1	mannosidase alpha class 2B member 1 [Source:HGNC Symbol;Acc:HGNC:6826]
ENSG00000225733	-1.21687	4.72e-25	2.39e-23	FGD5-AS1	FGD5 antisense RNA 1 [Source:HGNC Symbol;Acc:HGNC:40410]
ENSG00000188486	-1.42012	5.17e-25	2.61e-23	H2AFX	H2A histone family member X [Source:HGNC Symbol;Acc:HGNC:4739]
ENSG00000121691	0.837635	5.2e-25	2.62e-23	CAT	catalase [Source:HGNC Symbol;Acc:HGNC:1516]
ENSG00000100376	0.908683	5.23e-25	2.63e-23	FAM118A	family with sequence similarity 118 member A [Source:HGNC Symbol;Acc:HGNC:1313]
ENSG00000178966	-1.21185	5.61e-25	2.82e-23	RMI1	RecQ mediated genome instability 1 [Source:HGNC Symbol;Acc:HGNC:25764]
ENSG00000140832	-0.99232	5.87e-25	2.94e-23	MARVELD3	MARVEL domain containing 3 [Source:HGNC Symbol;Acc:HGNC:30525]
ENSG00000077097	0.646099	6.42e-25	3.21e-23	TOP2B	topoisomerase (DNA) II beta [Source:HGNC Symbol;Acc:HGNC:11990]
ENSG00000183814	-1.11943	7.04e-25	3.51e-23	LIN9	lin-9 DREAM MuvB core complex component [Source:HGNC Symbol;Acc:HGNC:30830]
ENSG00000132670	-0.669586	7.06e-25	3.51e-23	PTPRA	protein tyrosine phosphatase, receptor type A [Source:HGNC Symbol;Acc:HGNC:9664]
ENSG00000151552	1.39131	7.59e-25	3.77e-23	QDPR	quinoid dihydropteridine reductase [Source:HGNC Symbol;Acc:HGNC:9752]
ENSG00000154839	-2.1087	7.61e-25	3.77e-23	SKA1	spindle and kinetochore associated complex subunit 1 [Source:HGNC Symbol;Acc:HGNC:28109]
ENSG00000167513	-1.32705	1.03e-24	5.11e-23	CDT1	chromatin licensing and DNA replication factor 1 [Source:HGNC Symbol;Acc:HGNC:24576]
ENSG00000010292	-1.41678	1.07e-24	5.25e-23	NCAPD2	non-SMC condensin I complex subunit D2 [Source:HGNC Symbol;Acc:HGNC:24305]
ENSG00000116254	1.26248	1.16e-24	5.7e-23	CHD5	chromodomain helicase DNA binding protein 5 [Source:HGNC Symbol;Acc:HGNC:16816]
ENSG00000211456	-1.16993	1.17e-24	5.74e-23	SACM1L	SAC1 like phosphatidylinositide phosphatase [Source:HGNC Symbol;Acc:HGNC:17059]
ENSG00000123472	-0.660423	1.26e-24	6.15e-23	ATPAF1	ATP synthase mitochondrial F1 complex assembly factor 1 [Source:HGNC Symbol;Acc:HGNC:18803]
ENSG00000115350	-1.48139	1.26e-24	6.18e-23	POLE4	DNA polymerase epsilon 4, accessory subunit [Source:HGNC Symbol;Acc:HGNC:18755]
ENSG00000126215	-1.65103	1.28e-24	6.24e-23	XRCC3	X-ray repair cross complementing 3 [Source:HGNC Symbol;Acc:HGNC:12830]
ENSG00000106268	-1.86235	1.31e-24	6.36e-23	NUDT1	nudix hydrolase 1 [Source:HGNC Symbol;Acc:HGNC:8048]
ENSG00000141526	-1.5126	1.59e-24	7.73e-23	SLC16A3	solute carrier family 16 member 3 [Source:HGNC Symbol;Acc:HGNC:10924]
ENSG00000138658	-1.58864	1.69e-24	8.2e-23	ZGRF1	zinc finger GRF-type containing 1 [Source:HGNC Symbol;Acc:HGNC:25654]
ENSG00000089157	0.737251	1.98e-24	9.58e-23	RPLP0	ribosomal protein lateral stalk subunit P0 [Source:HGNC Symbol;Acc:HGNC:10371]
ENSG00000197903	1.70304	2.19e-24	1.06e-22	HIST1H2BK	histone cluster 1 H2B family member k [Source:HGNC Symbol;Acc:HGNC:13954]
ENSG00000204899	-1.46203	2.3e-24	1.11e-22	MZT1	mitotic spindle organizing protein 1 [Source:HGNC Symbol;Acc:HGNC:33830]
ENSG00000273270	1.11977	2.42e-24	1.16e-22	AC090114.2
ENSG00000230606	1.8303	2.45e-24	1.17e-22	AC092683.1
ENSG00000122565	-0.615093	2.47e-24	1.18e-22	CBX3	chromobox 3 [Source:HGNC Symbol;Acc:HGNC:1553]
ENSG00000146112	-1.25076	2.6e-24	1.24e-22	PPP1R18	protein phosphatase 1 regulatory subunit 18 [Source:HGNC Symbol;Acc:HGNC:29413]
ENSG00000100418	0.723201	3.05e-24	1.45e-22	DESI1	desumoylating isopeptidase 1 [Source:HGNC Symbol;Acc:HGNC:24577]
ENSG00000030066	-0.947471	3.33e-24	1.58e-22	NUP160	nucleoporin 160 [Source:HGNC Symbol;Acc:HGNC:18017]
ENSG00000174672	1.72616	4.01e-24	1.9e-22	BRSK2	BR serine/threonine kinase 2 [Source:HGNC Symbol;Acc:HGNC:11405]
ENSG00000278530	1.98504	4.75e-24	2.24e-22	CHMP1B2P	charged multivesicular body protein 1B2, pseudogene [Source:HGNC Symbol;Acc:HGNC:49380]
ENSG00000131470	-1.42939	4.92e-24	2.32e-22	PSMC3IP	PSMC3 interacting protein [Source:HGNC Symbol;Acc:HGNC:17928]
ENSG00000162073	-0.905515	5.77e-24	2.71e-22	PAQR4	progestin and adipoQ receptor family member 4 [Source:HGNC Symbol;Acc:HGNC:26386]
ENSG00000135365	0.894651	5.79e-24	2.72e-22	PHF21A	PHD finger protein 21A [Source:HGNC Symbol;Acc:HGNC:24156]
ENSG00000166503	-1.12764	5.82e-24	2.73e-22	HDGFL3	HDGF like 3 [Source:HGNC Symbol;Acc:HGNC:24937]
ENSG00000186638	-1.55025	6.1e-24	2.85e-22	KIF24	kinesin family member 24 [Source:HGNC Symbol;Acc:HGNC:19916]
ENSG00000183666	1.12489	6.32e-24	2.95e-22	GUSBP1	glucuronidase, beta pseudogene 1 [Source:HGNC Symbol;Acc:HGNC:13670]
ENSG00000146410	-1.72435	6.35e-24	2.95e-22	MTFR2	mitochondrial fission regulator 2 [Source:HGNC Symbol;Acc:HGNC:21115]
ENSG00000111581	-0.849868	6.59e-24	3.06e-22	NUP107	nucleoporin 107 [Source:HGNC Symbol;Acc:HGNC:29914]
ENSG00000113569	-0.889148	6.94e-24	3.21e-22	NUP155	nucleoporin 155 [Source:HGNC Symbol;Acc:HGNC:8063]
ENSG00000177606	1.30157	6.95e-24	3.22e-22	JUN	Jun proto-oncogene, AP-1 transcription factor subunit [Source:HGNC Symbol;Acc:HGNC:6204]
ENSG00000221890	-0.916021	7.63e-24	3.52e-22	NPTXR	neuronal pentraxin receptor [Source:HGNC Symbol;Acc:HGNC:7954]
ENSG00000187164	0.794218	8.15e-24	3.75e-22	SHTN1	shootin 1 [Source:HGNC Symbol;Acc:HGNC:29319]
ENSG00000144560	0.757089	8.55e-24	3.93e-22	VGLL4	vestigial like family member 4 [Source:HGNC Symbol;Acc:HGNC:28966]
ENSG00000140526	-1.25816	9.81e-24	4.5e-22	ABHD2	abhydrolase domain containing 2 [Source:HGNC Symbol;Acc:HGNC:18717]
ENSG00000055211	-0.848918	1.02e-23	4.68e-22	GINM1	glycoprotein integral membrane 1 [Source:HGNC Symbol;Acc:HGNC:21074]
ENSG00000132872	1.51432	1.03e-23	4.71e-22	SYT4	synaptotagmin 4 [Source:HGNC Symbol;Acc:HGNC:11512]
ENSG00000105486	-1.69478	1.17e-23	5.32e-22	LIG1	DNA ligase 1 [Source:HGNC Symbol;Acc:HGNC:6598]
ENSG00000205659	-0.934024	1.59e-23	7.23e-22	LIN52	lin-52 DREAM MuvB core complex component [Source:HGNC Symbol;Acc:HGNC:19856]
ENSG00000112118	-1.10599	1.65e-23	7.49e-22	MCM3	minichromosome maintenance complex component 3 [Source:HGNC Symbol;Acc:HGNC:6945]
ENSG00000103978	-0.949655	1.65e-23	7.49e-22	TMEM87A	transmembrane protein 87A [Source:HGNC Symbol;Acc:HGNC:24522]
ENSG00000181218	0.869381	1.82e-23	8.24e-22	HIST3H2A	histone cluster 3 H2A [Source:HGNC Symbol;Acc:HGNC:20507]
ENSG00000072864	-1.14953	1.89e-23	8.5e-22	NDE1	nudE neurodevelopment protein 1 [Source:HGNC Symbol;Acc:HGNC:17619]
ENSG00000198626	1.6419	2.11e-23	9.51e-22	RYR2	ryanodine receptor 2 [Source:HGNC Symbol;Acc:HGNC:10484]
ENSG00000147475	-0.930142	2.3e-23	1.03e-21	ERLIN2	ER lipid raft associated 2 [Source:HGNC Symbol;Acc:HGNC:1356]
ENSG00000143641	0.722631	2.34e-23	1.05e-21	GALNT2	polypeptide N-acetylgalactosaminyltransferase 2 [Source:HGNC Symbol;Acc:HGNC:4124]
ENSG00000163083	-1.46948	2.35e-23	1.05e-21	INHBB	inhibin beta B subunit [Source:HGNC Symbol;Acc:HGNC:6067]
ENSG00000109674	-1.91512	2.37e-23	1.06e-21	NEIL3	nei like DNA glycosylase 3 [Source:HGNC Symbol;Acc:HGNC:24573]
ENSG00000026950	2.8434	2.38e-23	1.06e-21	BTN3A1	butyrophilin subfamily 3 member A1 [Source:HGNC Symbol;Acc:HGNC:1138]
ENSG00000184897	-1.12476	2.57e-23	1.14e-21	H1FX	H1 histone family member X [Source:HGNC Symbol;Acc:HGNC:4722]
ENSG00000090520	-1.4429	2.59e-23	1.15e-21	DNAJB11	DnaJ heat shock protein family (Hsp40) member B11 [Source:HGNC Symbol;Acc:HGNC:14889]
ENSG00000120832	0.792196	2.62e-23	1.16e-21	MTERF2	mitochondrial transcription termination factor 2 [Source:HGNC Symbol;Acc:HGNC:30779]
ENSG00000176208	-1.44207	2.75e-23	1.21e-21	ATAD5	ATPase family, AAA domain containing 5 [Source:HGNC Symbol;Acc:HGNC:25752]
ENSG00000164045	-1.42168	2.93e-23	1.29e-21	CDC25A	cell division cycle 25A [Source:HGNC Symbol;Acc:HGNC:1725]
ENSG00000259781	-1.02002	2.92e-23	1.29e-21	HMGB1P6	high mobility group box 1 pseudogene 6 [Source:HGNC Symbol;Acc:HGNC:4998]
ENSG00000170779	-0.988702	2.99e-23	1.31e-21	CDCA4	cell division cycle associated 4 [Source:HGNC Symbol;Acc:HGNC:14625]
ENSG00000197472	-2.12304	3.09e-23	1.35e-21	ZNF695	zinc finger protein 695 [Source:HGNC Symbol;Acc:HGNC:30954]
ENSG00000263874	2.70301	3.57e-23	1.56e-21	LINC00672	long intergenic non-protein coding RNA 672 [Source:HGNC Symbol;Acc:HGNC:44353]
ENSG00000115902	-1.64098	3.68e-23	1.6e-21	SLC1A4	solute carrier family 1 member 4 [Source:HGNC Symbol;Acc:HGNC:10942]
ENSG00000181938	-1.26718	4.15e-23	1.8e-21	GINS3	GINS complex subunit 3 [Source:HGNC Symbol;Acc:HGNC:25851]
ENSG00000135472	-3.1855	4.19e-23	1.82e-21	FAIM2	Fas apoptotic inhibitory molecule 2 [Source:HGNC Symbol;Acc:HGNC:17067]
ENSG00000230487	1.07231	4.23e-23	1.83e-21	PSMG3-AS1	PSMG3 antisense RNA 1 (head to head) [Source:HGNC Symbol;Acc:HGNC:22230]
ENSG00000175390	0.862556	4.49e-23	1.94e-21	EIF3F	eukaryotic translation initiation factor 3 subunit F [Source:HGNC Symbol;Acc:HGNC:3275]
ENSG00000004838	-1.88294	4.87e-23	2.1e-21	ZMYND10	zinc finger MYND-type containing 10 [Source:HGNC Symbol;Acc:HGNC:19412]
ENSG00000235437	0.972913	4.97e-23	2.14e-21	LINC01278	long intergenic non-protein coding RNA 1278 [Source:HGNC Symbol;Acc:HGNC:28090]
ENSG00000092853	-1.81103	5.3e-23	2.28e-21	CLSPN	claspin [Source:HGNC Symbol;Acc:HGNC:19715]
ENSG00000089597	0.888604	5.41e-23	2.32e-21	GANAB	glucosidase II alpha subunit [Source:HGNC Symbol;Acc:HGNC:4138]
ENSG00000169813	-0.692217	7.17e-23	3.06e-21	HNRNPF	heterogeneous nuclear ribonucleoprotein F [Source:HGNC Symbol;Acc:HGNC:5039]
ENSG00000135709	1.28693	7.36e-23	3.14e-21	KIAA0513	KIAA0513 [Source:HGNC Symbol;Acc:HGNC:29058]
ENSG00000003756	0.645729	7.71e-23	3.29e-21	RBM5	RNA binding motif protein 5 [Source:HGNC Symbol;Acc:HGNC:9902]
ENSG00000162735	0.868658	8.33e-23	3.54e-21	PEX19	peroxisomal biogenesis factor 19 [Source:HGNC Symbol;Acc:HGNC:9713]
ENSG00000076382	-1.69644	8.52e-23	3.61e-21	SPAG5	sperm associated antigen 5 [Source:HGNC Symbol;Acc:HGNC:13452]
ENSG00000254986	0.614226	8.99e-23	3.81e-21	DPP3	dipeptidyl peptidase 3 [Source:HGNC Symbol;Acc:HGNC:3008]
ENSG00000135821	-0.956214	9.46e-23	4e-21	GLUL	glutamate-ammonia ligase [Source:HGNC Symbol;Acc:HGNC:4341]
ENSG00000156508	0.718827	9.71e-23	4.1e-21	EEF1A1	eukaryotic translation elongation factor 1 alpha 1 [Source:HGNC Symbol;Acc:HGNC:3189]
ENSG00000047849	0.643141	1.03e-22	4.35e-21	MAP4	microtubule associated protein 4 [Source:HGNC Symbol;Acc:HGNC:6862]
ENSG00000117569	-1.02312	1.18e-22	4.97e-21	PTBP2	polypyrimidine tract binding protein 2 [Source:HGNC Symbol;Acc:HGNC:17662]
ENSG00000103018	-0.768461	1.28e-22	5.38e-21	CYB5B	cytochrome b5 type B [Source:HGNC Symbol;Acc:HGNC:24374]
ENSG00000108107	0.633515	1.42e-22	5.95e-21	RPL28	ribosomal protein L28 [Source:HGNC Symbol;Acc:HGNC:10330]
ENSG00000143368	-0.841746	1.45e-22	6.06e-21	SF3B4	splicing factor 3b subunit 4 [Source:HGNC Symbol;Acc:HGNC:10771]
ENSG00000186364	1.09419	1.67e-22	6.98e-21	NUDT17	nudix hydrolase 17 [Source:HGNC Symbol;Acc:HGNC:26618]
ENSG00000128944	-1.04739	1.77e-22	7.36e-21	KNSTRN	kinetochore localized astrin/SPAG5 binding protein [Source:HGNC Symbol;Acc:HGNC:30767]
ENSG00000021762	1.05284	1.78e-22	7.38e-21	OSBPL5	oxysterol binding protein like 5 [Source:HGNC Symbol;Acc:HGNC:16392]
ENSG00000183508	-1.65786	2.15e-22	8.92e-21	FAM46C	family with sequence similarity 46 member C [Source:HGNC Symbol;Acc:HGNC:24712]
ENSG00000008083	1.18128	2.27e-22	9.4e-21	JARID2	jumonji and AT-rich interaction domain containing 2 [Source:HGNC Symbol;Acc:HGNC:6196]
ENSG00000102996	-0.846324	2.55e-22	1.05e-20	MMP15	matrix metallopeptidase 15 [Source:HGNC Symbol;Acc:HGNC:7161]
ENSG00000179195	0.819694	3.15e-22	1.3e-20	ZNF664	zinc finger protein 664 [Source:HGNC Symbol;Acc:HGNC:25406]
ENSG00000180573	1.96077	3.54e-22	1.45e-20	HIST1H2AC	histone cluster 1 H2A family member c [Source:HGNC Symbol;Acc:HGNC:4733]
ENSG00000136868	-0.625565	3.63e-22	1.49e-20	SLC31A1	solute carrier family 31 member 1 [Source:HGNC Symbol;Acc:HGNC:11016]
ENSG00000196118	-1.23176	3.74e-22	1.53e-20	CCDC189	coiled-coil domain containing 189 [Source:HGNC Symbol;Acc:HGNC:28078]
ENSG00000111907	1.12342	3.83e-22	1.57e-20	TPD52L1	tumor protein D52 like 1 [Source:HGNC Symbol;Acc:HGNC:12006]
ENSG00000093000	-1.10128	3.96e-22	1.61e-20	NUP50	nucleoporin 50 [Source:HGNC Symbol;Acc:HGNC:8065]
ENSG00000183337	-1.11853	4e-22	1.63e-20	BCOR	BCL6 corepressor [Source:HGNC Symbol;Acc:HGNC:20893]
ENSG00000234965	-1.68931	4.46e-22	1.81e-20	SHISA8	shisa family member 8 [Source:HGNC Symbol;Acc:HGNC:18351]
ENSG00000280128	0.784412	5e-22	2.03e-20	AL662795.2
ENSG00000088367	0.948955	7.12e-22	2.88e-20	EPB41L1	erythrocyte membrane protein band 4.1 like 1 [Source:HGNC Symbol;Acc:HGNC:3378]
ENSG00000009765	2.46063	8.13e-22	3.28e-20	IYD	iodotyrosine deiodinase [Source:HGNC Symbol;Acc:HGNC:21071]
ENSG00000131153	-1.93756	8.25e-22	3.33e-20	GINS2	GINS complex subunit 2 [Source:HGNC Symbol;Acc:HGNC:24575]
ENSG00000154917	0.953466	8.38e-22	3.37e-20	RAB6B	RAB6B, member RAS oncogene family [Source:HGNC Symbol;Acc:HGNC:14902]
ENSG00000068383	0.934868	8.93e-22	3.59e-20	INPP5A	inositol polyphosphate-5-phosphatase A [Source:HGNC Symbol;Acc:HGNC:6076]
ENSG00000101166	-0.754183	9.08e-22	3.64e-20	PRELID3B	PRELI domain containing 3B [Source:HGNC Symbol;Acc:HGNC:15892]
ENSG00000102554	-1.18121	9.48e-22	3.79e-20	KLF5	Kruppel like factor 5 [Source:HGNC Symbol;Acc:HGNC:6349]
ENSG00000100991	0.622057	9.5e-22	3.79e-20	TRPC4AP	transient receptor potential cation channel subfamily C member 4 associated protein [Source:HGNC Symbol;Acc:HGNC:16181]
ENSG00000107263	0.746215	1.02e-21	4.07e-20	RAPGEF1	Rap guanine nucleotide exchange factor 1 [Source:HGNC Symbol;Acc:HGNC:4568]
ENSG00000153029	2.05209	1.06e-21	4.2e-20	MR1	major histocompatibility complex, class I-related [Source:HGNC Symbol;Acc:HGNC:4975]
ENSG00000100784	-1.43101	1.16e-21	4.59e-20	RPS6KA5	ribosomal protein S6 kinase A5 [Source:HGNC Symbol;Acc:HGNC:10434]
ENSG00000171388	-0.714736	1.16e-21	4.61e-20	APLN	apelin [Source:HGNC Symbol;Acc:HGNC:16665]
ENSG00000272325	0.709772	1.31e-21	5.18e-20	NUDT3	nudix hydrolase 3 [Source:HGNC Symbol;Acc:HGNC:8050]
ENSG00000154146	-2.07369	1.33e-21	5.25e-20	NRGN	neurogranin [Source:HGNC Symbol;Acc:HGNC:8000]
ENSG00000088538	1.02444	1.36e-21	5.35e-20	DOCK3	dedicator of cytokinesis 3 [Source:HGNC Symbol;Acc:HGNC:2989]
ENSG00000165655	-0.882239	1.53e-21	6.01e-20	ZNF503	zinc finger protein 503 [Source:HGNC Symbol;Acc:HGNC:23589]
ENSG00000215252	1.10431	1.55e-21	6.07e-20	GOLGA8B	golgin A8 family member B [Source:HGNC Symbol;Acc:HGNC:31973]
ENSG00000253719	0.733266	1.63e-21	6.39e-20	ATXN7L3B	ataxin 7 like 3B [Source:HGNC Symbol;Acc:HGNC:37931]
ENSG00000100219	-1.20837	1.75e-21	6.86e-20	XBP1	X-box binding protein 1 [Source:HGNC Symbol;Acc:HGNC:12801]
ENSG00000107882	0.899033	1.92e-21	7.51e-20	SUFU	SUFU negative regulator of hedgehog signaling [Source:HGNC Symbol;Acc:HGNC:16466]
ENSG00000170919	1.92956	2.02e-21	7.86e-20	TPT1-AS1	TPT1 antisense RNA 1 [Source:HGNC Symbol;Acc:HGNC:43686]
ENSG00000063244	-0.627556	2.02e-21	7.86e-20	U2AF2	U2 small nuclear RNA auxiliary factor 2 [Source:HGNC Symbol;Acc:HGNC:23156]
ENSG00000137135	-1.55938	2.06e-21	8.01e-20	ARHGEF39	Rho guanine nucleotide exchange factor 39 [Source:HGNC Symbol;Acc:HGNC:25909]
ENSG00000143977	-0.843291	2.41e-21	9.36e-20	SNRPG	small nuclear ribonucleoprotein polypeptide G [Source:HGNC Symbol;Acc:HGNC:11163]
ENSG00000121390	-0.796067	2.49e-21	9.62e-20	PSPC1	paraspeckle component 1 [Source:HGNC Symbol;Acc:HGNC:20320]
ENSG00000004777	-1.21621	2.65e-21	1.02e-19	ARHGAP33	Rho GTPase activating protein 33 [Source:HGNC Symbol;Acc:HGNC:23085]
ENSG00000114450	-1.44242	2.79e-21	1.07e-19	GNB4	G protein subunit beta 4 [Source:HGNC Symbol;Acc:HGNC:20731]
ENSG00000086205	0.947258	2.92e-21	1.13e-19	FOLH1	folate hydrolase 1 [Source:HGNC Symbol;Acc:HGNC:3788]
ENSG00000086205	0.947258	2.92e-21	1.13e-19	FOLH1	folate hydrolase 1 [Source:HGNC Symbol;Acc:HGNC:3788]
ENSG00000198420	0.716986	3.12e-21	1.2e-19	TCAF1	TRPM8 channel associated factor 1 [Source:HGNC Symbol;Acc:HGNC:22201]
ENSG00000100162	-2.09151	3.53e-21	1.35e-19	CENPM	centromere protein M [Source:HGNC Symbol;Acc:HGNC:18352]
ENSG00000143013	-1.13157	4.04e-21	1.54e-19	LMO4	LIM domain only 4 [Source:HGNC Symbol;Acc:HGNC:6644]
ENSG00000056736	-1.15577	4.17e-21	1.59e-19	IL17RB	interleukin 17 receptor B [Source:HGNC Symbol;Acc:HGNC:18015]
ENSG00000197587	-1.93239	4.25e-21	1.61e-19	DMBX1	diencephalon/mesencephalon homeobox 1 [Source:HGNC Symbol;Acc:HGNC:19026]
ENSG00000123384	1.83682	4.52e-21	1.71e-19	LRP1	LDL receptor related protein 1 [Source:HGNC Symbol;Acc:HGNC:6692]
ENSG00000148344	-0.796168	4.57e-21	1.73e-19	PTGES	prostaglandin E synthase [Source:HGNC Symbol;Acc:HGNC:9599]
ENSG00000169499	2.5133	4.73e-21	1.79e-19	PLEKHA2	pleckstrin homology domain containing A2 [Source:HGNC Symbol;Acc:HGNC:14336]
ENSG00000105088	2.19811	4.81e-21	1.81e-19	OLFM2	olfactomedin 2 [Source:HGNC Symbol;Acc:HGNC:17189]
ENSG00000082153	-0.950058	4.87e-21	1.83e-19	BZW1	basic leucine zipper and W2 domains 1 [Source:HGNC Symbol;Acc:HGNC:18380]
ENSG00000185686	1.23764	5.75e-21	2.16e-19	PRAME	preferentially expressed antigen in melanoma [Source:HGNC Symbol;Acc:HGNC:9336]
ENSG00000163702	0.885085	5.8e-21	2.17e-19	IL17RC	interleukin 17 receptor C [Source:HGNC Symbol;Acc:HGNC:18358]
ENSG00000184564	1.2141	5.99e-21	2.24e-19	SLITRK6	SLIT and NTRK like family member 6 [Source:HGNC Symbol;Acc:HGNC:23503]
ENSG00000072778	0.712662	6.02e-21	2.25e-19	ACADVL	acyl-CoA dehydrogenase, very long chain [Source:HGNC Symbol;Acc:HGNC:92]
ENSG00000174943	0.906192	6.07e-21	2.27e-19	KCTD13	potassium channel tetramerization domain containing 13 [Source:HGNC Symbol;Acc:HGNC:22234]
ENSG00000123407	1.23416	8.18e-21	3.05e-19	HOXC12	homeobox C12 [Source:HGNC Symbol;Acc:HGNC:5124]
ENSG00000187210	-1.55907	8.57e-21	3.19e-19	GCNT1	glucosaminyl (N-acetyl) transferase 1, core 2 [Source:HGNC Symbol;Acc:HGNC:4203]
ENSG00000116459	-0.812554	9.37e-21	3.47e-19	ATP5F1	ATP synthase, H+ transporting, mitochondrial Fo complex subunit B1 [Source:HGNC Symbol;Acc:HGNC:840]
ENSG00000188312	-1.30807	9.55e-21	3.53e-19	CENPP	centromere protein P [Source:HGNC Symbol;Acc:HGNC:32933]
ENSG00000243943	1.04957	1.08e-20	3.99e-19	ZNF512	zinc finger protein 512 [Source:HGNC Symbol;Acc:HGNC:29380]
ENSG00000186566	-0.688769	1.11e-20	4.09e-19	GPATCH8	G-patch domain containing 8 [Source:HGNC Symbol;Acc:HGNC:29066]
ENSG00000085999	-1.91069	1.23e-20	4.52e-19	RAD54L	RAD54 like (S. cerevisiae) [Source:HGNC Symbol;Acc:HGNC:9826]
ENSG00000125871	-0.730632	1.26e-20	4.63e-19	MGME1	mitochondrial genome maintenance exonuclease 1 [Source:HGNC Symbol;Acc:HGNC:16205]
ENSG00000241288	1.45415	1.39e-20	5.1e-19	AC092902.2
ENSG00000109685	-0.68162	1.45e-20	5.3e-19	NSD2	nuclear receptor binding SET domain protein 2 [Source:HGNC Symbol;Acc:HGNC:12766]
ENSG00000123219	-1.73739	1.5e-20	5.48e-19	CENPK	centromere protein K [Source:HGNC Symbol;Acc:HGNC:29479]
ENSG00000149485	-1.07011	1.52e-20	5.52e-19	FADS1	fatty acid desaturase 1 [Source:HGNC Symbol;Acc:HGNC:3574]
ENSG00000178761	0.746964	1.54e-20	5.6e-19	FAM219B	family with sequence similarity 219 member B [Source:HGNC Symbol;Acc:HGNC:24695]
ENSG00000159063	-0.891961	1.55e-20	5.61e-19	ALG8	ALG8, alpha-1,3-glucosyltransferase [Source:HGNC Symbol;Acc:HGNC:23161]
ENSG00000130695	-0.82494	1.55e-20	5.62e-19	CEP85	centrosomal protein 85 [Source:HGNC Symbol;Acc:HGNC:25309]
ENSG00000094916	-1.06098	1.65e-20	5.95e-19	CBX5	chromobox 5 [Source:HGNC Symbol;Acc:HGNC:1555]
ENSG00000165282	-0.771386	1.65e-20	5.97e-19	PIGO	phosphatidylinositol glycan anchor biosynthesis class O [Source:HGNC Symbol;Acc:HGNC:23215]
ENSG00000132613	0.657731	1.74e-20	6.29e-19	MTSS1L	MTSS1L, I-BAR domain containing [Source:HGNC Symbol;Acc:HGNC:25094]
ENSG00000198753	1.09257	1.79e-20	6.46e-19	PLXNB3	plexin B3 [Source:HGNC Symbol;Acc:HGNC:9105]
ENSG00000182473	0.631789	2.05e-20	7.35e-19	EXOC7	exocyst complex component 7 [Source:HGNC Symbol;Acc:HGNC:23214]
ENSG00000110074	-0.883983	2.27e-20	8.13e-19	FOXRED1	FAD dependent oxidoreductase domain containing 1 [Source:HGNC Symbol;Acc:HGNC:26927]
ENSG00000189091	-0.677191	2.28e-20	8.17e-19	SF3B3	splicing factor 3b subunit 3 [Source:HGNC Symbol;Acc:HGNC:10770]
ENSG00000132436	-0.969509	2.35e-20	8.42e-19	FIGNL1	fidgetin like 1 [Source:HGNC Symbol;Acc:HGNC:13286]
ENSG00000148584	2.67384	2.52e-20	9e-19	A1CF	APOBEC1 complementation factor [Source:HGNC Symbol;Acc:HGNC:24086]
ENSG00000171522	-1.35417	2.66e-20	9.46e-19	PTGER4	prostaglandin E receptor 4 [Source:HGNC Symbol;Acc:HGNC:9596]
ENSG00000226887	-1.39857	2.69e-20	9.56e-19	ERVMER34-1	endogenous retrovirus group MER34 member 1, envelope [Source:HGNC Symbol;Acc:HGNC:42970]
ENSG00000071073	-2.04669	2.7e-20	9.59e-19	MGAT4A	mannosyl (alpha-1,3-)-glycoprotein beta-1,4-N-acetylglucosaminyltransferase, isozyme A [Source:HGNC Symbol;Acc:HGNC:7047]
ENSG00000157657	0.928378	2.75e-20	9.75e-19	ZNF618	zinc finger protein 618 [Source:HGNC Symbol;Acc:HGNC:29416]
ENSG00000120526	-0.73849	2.8e-20	9.91e-19	NUDCD1	NudC domain containing 1 [Source:HGNC Symbol;Acc:HGNC:24306]
ENSG00000169564	-0.705821	2.87e-20	1.01e-18	PCBP1	poly(rC) binding protein 1 [Source:HGNC Symbol;Acc:HGNC:8647]
ENSG00000196678	-0.998053	2.96e-20	1.04e-18	ERI2	ERI1 exoribonuclease family member 2 [Source:HGNC Symbol;Acc:HGNC:30541]
ENSG00000043355	-0.974177	3.07e-20	1.08e-18	ZIC2	Zic family member 2 [Source:HGNC Symbol;Acc:HGNC:12873]
ENSG00000240225	0.998173	3.29e-20	1.15e-18	ZNF542P	zinc finger protein 542, pseudogene [Source:HGNC Symbol;Acc:HGNC:25393]
ENSG00000148356	0.851228	3.3e-20	1.16e-18	LRSAM1	leucine rich repeat and sterile alpha motif containing 1 [Source:HGNC Symbol;Acc:HGNC:25135]
ENSG00000100297	-1.45915	3.5e-20	1.22e-18	MCM5	minichromosome maintenance complex component 5 [Source:HGNC Symbol;Acc:HGNC:6948]
ENSG00000188070	0.917129	3.63e-20	1.27e-18	C11orf95	chromosome 11 open reading frame 95 [Source:HGNC Symbol;Acc:HGNC:28449]
ENSG00000132406	-0.899312	3.72e-20	1.29e-18	TMEM128	transmembrane protein 128 [Source:HGNC Symbol;Acc:HGNC:28201]
ENSG00000174871	-1.7254	3.95e-20	1.37e-18	CNIH2	cornichon family AMPA receptor auxiliary protein 2 [Source:HGNC Symbol;Acc:HGNC:28744]
ENSG00000075089	-0.807121	4.1e-20	1.42e-18	ACTR6	ARP6 actin related protein 6 homolog [Source:HGNC Symbol;Acc:HGNC:24025]
ENSG00000196205	0.76326	4.16e-20	1.44e-18	EEF1A1P5	eukaryotic translation elongation factor 1 alpha 1 pseudogene 5 [Source:HGNC Symbol;Acc:HGNC:3200]
ENSG00000175322	-1.12909	4.16e-20	1.44e-18	ZNF519	zinc finger protein 519 [Source:HGNC Symbol;Acc:HGNC:30574]
ENSG00000120327	1.87766	4.37e-20	1.51e-18	PCDHB14	protocadherin beta 14 [Source:HGNC Symbol;Acc:HGNC:8685]
ENSG00000178980	0.694106	4.41e-20	1.52e-18	SELENOW	selenoprotein W [Source:HGNC Symbol;Acc:HGNC:10752]
ENSG00000213468	1.80149	4.68e-20	1.61e-18	FIRRE	firre intergenic repeating RNA element [Source:HGNC Symbol;Acc:HGNC:49627]
ENSG00000153558	1.22887	4.77e-20	1.64e-18	FBXL2	F-box and leucine rich repeat protein 2 [Source:HGNC Symbol;Acc:HGNC:13598]
ENSG00000173702	1.92232	5.41e-20	1.86e-18	MUC13	mucin 13, cell surface associated [Source:HGNC Symbol;Acc:HGNC:7511]
ENSG00000136450	-0.918802	5.44e-20	1.87e-18	SRSF1	serine and arginine rich splicing factor 1 [Source:HGNC Symbol;Acc:HGNC:10780]
ENSG00000112081	-0.686315	5.59e-20	1.91e-18	SRSF3	serine and arginine rich splicing factor 3 [Source:HGNC Symbol;Acc:HGNC:10785]
ENSG00000160991	0.803157	5.63e-20	1.93e-18	ORAI2	ORAI calcium release-activated calcium modulator 2 [Source:HGNC Symbol;Acc:HGNC:21667]
ENSG00000093009	-1.66848	6.14e-20	2.09e-18	CDC45	cell division cycle 45 [Source:HGNC Symbol;Acc:HGNC:1739]
ENSG00000161642	0.913309	6.32e-20	2.15e-18	ZNF385A	zinc finger protein 385A [Source:HGNC Symbol;Acc:HGNC:17521]
ENSG00000128335	1.6233	6.42e-20	2.18e-18	APOL2	apolipoprotein L2 [Source:HGNC Symbol;Acc:HGNC:619]
ENSG00000275700	-0.93554	6.44e-20	2.19e-18	AATF	apoptosis antagonizing transcription factor [Source:HGNC Symbol;Acc:HGNC:19235]
ENSG00000102547	1.22956	6.79e-20	2.3e-18	CAB39L	calcium binding protein 39 like [Source:HGNC Symbol;Acc:HGNC:20290]
ENSG00000214826	-1.49361	7.01e-20	2.37e-18	DDX12P	DEAD/H-box helicase 12, pseudogene [Source:HGNC Symbol;Acc:HGNC:2737]
ENSG00000014216	0.630282	7.15e-20	2.42e-18	CAPN1	calpain 1 [Source:HGNC Symbol;Acc:HGNC:1476]
ENSG00000075702	-1.77319	7.2e-20	2.43e-18	WDR62	WD repeat domain 62 [Source:HGNC Symbol;Acc:HGNC:24502]
ENSG00000128595	-0.713323	7.81e-20	2.63e-18	CALU	calumenin [Source:HGNC Symbol;Acc:HGNC:1458]
ENSG00000147862	-0.839945	7.83e-20	2.63e-18	NFIB	nuclear factor I B [Source:HGNC Symbol;Acc:HGNC:7785]
ENSG00000118007	-0.809329	8.46e-20	2.84e-18	STAG1	stromal antigen 1 [Source:HGNC Symbol;Acc:HGNC:11354]
ENSG00000131323	0.748113	8.93e-20	2.99e-18	TRAF3	TNF receptor associated factor 3 [Source:HGNC Symbol;Acc:HGNC:12033]
ENSG00000102054	-0.59474	9.19e-20	3.07e-18	RBBP7	RB binding protein 7, chromatin remodeling factor [Source:HGNC Symbol;Acc:HGNC:9890]
ENSG00000229676	-1.64699	9.34e-20	3.12e-18	ZNF492	zinc finger protein 492 [Source:HGNC Symbol;Acc:HGNC:23707]
ENSG00000198168	-0.868259	1.01e-19	3.36e-18	SVIP	small VCP interacting protein [Source:HGNC Symbol;Acc:HGNC:25238]
ENSG00000113924	1.39703	1.04e-19	3.48e-18	HGD	homogentisate 1,2-dioxygenase [Source:HGNC Symbol;Acc:HGNC:4892]
ENSG00000186814	1.26315	1.14e-19	3.78e-18	ZSCAN30	zinc finger and SCAN domain containing 30 [Source:HGNC Symbol;Acc:HGNC:33517]
ENSG00000117425	2.21233	1.22e-19	4.04e-18	PTCH2	patched 2 [Source:HGNC Symbol;Acc:HGNC:9586]
ENSG00000162813	0.628216	1.37e-19	4.53e-18	BPNT1	3'(2'), 5'-bisphosphate nucleotidase 1 [Source:HGNC Symbol;Acc:HGNC:1096]
ENSG00000134291	-0.817903	1.5e-19	4.95e-18	TMEM106C	transmembrane protein 106C [Source:HGNC Symbol;Acc:HGNC:28775]
ENSG00000138346	-1.20493	1.53e-19	5.05e-18	DNA2	DNA replication helicase/nuclease 2 [Source:HGNC Symbol;Acc:HGNC:2939]
ENSG00000168701	-0.963018	1.54e-19	5.08e-18	TMEM208	transmembrane protein 208 [Source:HGNC Symbol;Acc:HGNC:25015]
ENSG00000152253	-2.09532	1.66e-19	5.45e-18	SPC25	SPC25, NDC80 kinetochore complex component [Source:HGNC Symbol;Acc:HGNC:24031]
ENSG00000140332	-0.736393	1.68e-19	5.51e-18	TLE3	transducin like enhancer of split 3 [Source:HGNC Symbol;Acc:HGNC:11839]
ENSG00000138794	0.862879	1.8e-19	5.9e-18	CASP6	caspase 6 [Source:HGNC Symbol;Acc:HGNC:1507]
ENSG00000182534	1.23549	1.9e-19	6.23e-18	MXRA7	matrix remodeling associated 7 [Source:HGNC Symbol;Acc:HGNC:7541]
ENSG00000173209	0.727776	2.18e-19	7.15e-18	AHSA2	activator of HSP90 ATPase homolog 2 [Source:HGNC Symbol;Acc:HGNC:20437]
ENSG00000114302	-0.702964	2.24e-19	7.31e-18	PRKAR2A	protein kinase cAMP-dependent type II regulatory subunit alpha [Source:HGNC Symbol;Acc:HGNC:9391]
ENSG00000106236	-2.35366	2.29e-19	7.47e-18	NPTX2	neuronal pentraxin 2 [Source:HGNC Symbol;Acc:HGNC:7953]
ENSG00000224660	0.852103	2.32e-19	7.55e-18	SH3BP5-AS1	SH3BP5 antisense RNA 1 [Source:HGNC Symbol;Acc:HGNC:44501]
ENSG00000165501	-1.17225	2.35e-19	7.65e-18	LRR1	leucine rich repeat protein 1 [Source:HGNC Symbol;Acc:HGNC:19742]
ENSG00000159842	0.648616	2.38e-19	7.74e-18	ABR	active BCR-related [Source:HGNC Symbol;Acc:HGNC:81]
ENSG00000139645	0.637715	2.41e-19	7.79e-18	ANKRD52	ankyrin repeat domain 52 [Source:HGNC Symbol;Acc:HGNC:26614]
ENSG00000111666	-0.980741	2.67e-19	8.64e-18	CHPT1	choline phosphotransferase 1 [Source:HGNC Symbol;Acc:HGNC:17852]
ENSG00000262580	0.954507	2.7e-19	8.71e-18	AC087741.1
ENSG00000103995	-0.969071	3.13e-19	1.01e-17	CEP152	centrosomal protein 152 [Source:HGNC Symbol;Acc:HGNC:29298]
ENSG00000110171	-0.90582	3.15e-19	1.01e-17	TRIM3	tripartite motif containing 3 [Source:HGNC Symbol;Acc:HGNC:10064]
ENSG00000178951	0.680395	3.28e-19	1.05e-17	ZBTB7A	zinc finger and BTB domain containing 7A [Source:HGNC Symbol;Acc:HGNC:18078]
ENSG00000163527	-0.779939	3.41e-19	1.09e-17	STT3B	STT3B, catalytic subunit of the oligosaccharyltransferase complex [Source:HGNC Symbol;Acc:HGNC:30611]
ENSG00000110455	1.31306	3.66e-19	1.17e-17	ACCS	1-aminocyclopropane-1-carboxylate synthase homolog (inactive) [Source:HGNC Symbol;Acc:HGNC:23989]
ENSG00000085840	-1.69512	3.74e-19	1.19e-17	ORC1	origin recognition complex subunit 1 [Source:HGNC Symbol;Acc:HGNC:8487]
ENSG00000198681	-0.622996	3.81e-19	1.22e-17	MAGEA1	MAGE family member A1 [Source:HGNC Symbol;Acc:HGNC:6796]
ENSG00000154222	-0.839696	4.06e-19	1.29e-17	CC2D1B	coiled-coil and C2 domain containing 1B [Source:HGNC Symbol;Acc:HGNC:29386]
ENSG00000138092	-1.25086	4.16e-19	1.32e-17	CENPO	centromere protein O [Source:HGNC Symbol;Acc:HGNC:28152]
ENSG00000175376	-0.713301	4.61e-19	1.46e-17	EIF1AD	eukaryotic translation initiation factor 1A domain containing [Source:HGNC Symbol;Acc:HGNC:28147]
ENSG00000087053	0.885297	4.69e-19	1.49e-17	MTMR2	myotubularin related protein 2 [Source:HGNC Symbol;Acc:HGNC:7450]
ENSG00000142676	0.647005	4.71e-19	1.49e-17	RPL11	ribosomal protein L11 [Source:HGNC Symbol;Acc:HGNC:10301]
ENSG00000100360	0.838517	4.79e-19	1.51e-17	IFT27	intraflagellar transport 27 [Source:HGNC Symbol;Acc:HGNC:18626]
ENSG00000178295	-0.901348	4.8e-19	1.51e-17	GEN1	GEN1, Holliday junction 5' flap endonuclease [Source:HGNC Symbol;Acc:HGNC:26881]
ENSG00000182670	0.758669	5e-19	1.57e-17	TTC3	tetratricopeptide repeat domain 3 [Source:HGNC Symbol;Acc:HGNC:12393]
ENSG00000103091	0.604287	5.05e-19	1.59e-17	WDR59	WD repeat domain 59 [Source:HGNC Symbol;Acc:HGNC:25706]
ENSG00000112110	-0.783048	5.23e-19	1.64e-17	MRPL18	mitochondrial ribosomal protein L18 [Source:HGNC Symbol;Acc:HGNC:14477]
ENSG00000149932	1.01114	5.5e-19	1.73e-17	TMEM219	transmembrane protein 219 [Source:HGNC Symbol;Acc:HGNC:25201]
ENSG00000113460	-0.69261	5.92e-19	1.85e-17	BRIX1	BRX1, biogenesis of ribosomes [Source:HGNC Symbol;Acc:HGNC:24170]
ENSG00000263513	-2.04912	5.95e-19	1.86e-17	FAM72C	family with sequence similarity 72 member C [Source:HGNC Symbol;Acc:HGNC:30602]
ENSG00000013810	-2.04165	6.24e-19	1.95e-17	TACC3	transforming acidic coiled-coil containing protein 3 [Source:HGNC Symbol;Acc:HGNC:11524]
ENSG00000185262	-0.86674	6.55e-19	2.04e-17	UBALD2	UBA like domain containing 2 [Source:HGNC Symbol;Acc:HGNC:28438]
ENSG00000186868	1.13065	6.62e-19	2.06e-17	MAPT	microtubule associated protein tau [Source:HGNC Symbol;Acc:HGNC:6893]
ENSG00000013573	-1.15905	6.64e-19	2.06e-17	DDX11	DEAD/H-box helicase 11 [Source:HGNC Symbol;Acc:HGNC:2736]
ENSG00000157388	1.09526	7.38e-19	2.29e-17	CACNA1D	calcium voltage-gated channel subunit alpha1 D [Source:HGNC Symbol;Acc:HGNC:1391]
ENSG00000071082	0.591048	7.41e-19	2.3e-17	RPL31	ribosomal protein L31 [Source:HGNC Symbol;Acc:HGNC:10334]
ENSG00000264112	1.28396	7.8e-19	2.41e-17	AC015813.1
ENSG00000168411	-0.881821	8.73e-19	2.7e-17	RFWD3	ring finger and WD repeat domain 3 [Source:HGNC Symbol;Acc:HGNC:25539]
ENSG00000114779	0.624321	8.79e-19	2.71e-17	ABHD14B	abhydrolase domain containing 14B [Source:HGNC Symbol;Acc:HGNC:28235]
ENSG00000172818	-1.28011	9.73e-19	3e-17	OVOL1	ovo like transcriptional repressor 1 [Source:HGNC Symbol;Acc:HGNC:8525]
ENSG00000147676	-0.707015	9.96e-19	3.07e-17	MAL2	mal, T-cell differentiation protein 2 (gene/pseudogene) [Source:HGNC Symbol;Acc:HGNC:13634]
ENSG00000198331	-1.03317	1.09e-18	3.34e-17	HYLS1	HYLS1, centriolar and ciliogenesis associated [Source:HGNC Symbol;Acc:HGNC:26558]
ENSG00000138821	-0.99962	1.12e-18	3.44e-17	SLC39A8	solute carrier family 39 member 8 [Source:HGNC Symbol;Acc:HGNC:20862]
ENSG00000179750	-1.96972	1.16e-18	3.57e-17	APOBEC3B	apolipoprotein B mRNA editing enzyme catalytic subunit 3B [Source:HGNC Symbol;Acc:HGNC:17352]
ENSG00000112096	-0.607088	1.29e-18	3.94e-17	SOD2	superoxide dismutase 2 [Source:HGNC Symbol;Acc:HGNC:11180]
ENSG00000112096	-0.607088	1.29e-18	3.94e-17	SOD2	superoxide dismutase 2 [Source:HGNC Symbol;Acc:HGNC:11180]
ENSG00000091262	1.54637	1.3e-18	3.97e-17	ABCC6	ATP binding cassette subfamily C member 6 [Source:HGNC Symbol;Acc:HGNC:57]
ENSG00000091262	1.54637	1.3e-18	3.97e-17	ABCC6	ATP binding cassette subfamily C member 6 [Source:HGNC Symbol;Acc:HGNC:57]
ENSG00000140553	0.604776	1.32e-18	4.03e-17	UNC45A	unc-45 myosin chaperone A [Source:HGNC Symbol;Acc:HGNC:30594]
ENSG00000275395	2.01331	1.48e-18	4.5e-17	FCGBP	Fc fragment of IgG binding protein [Source:HGNC Symbol;Acc:HGNC:13572]
ENSG00000163923	-1.42541	1.51e-18	4.6e-17	RPL39L	ribosomal protein L39 like [Source:HGNC Symbol;Acc:HGNC:17094]
ENSG00000104419	-0.852486	1.53e-18	4.64e-17	NDRG1	N-myc downstream regulated 1 [Source:HGNC Symbol;Acc:HGNC:7679]
ENSG00000184659	2.3199	1.68e-18	5.11e-17	FOXD4L4	forkhead box D4 like 4 [Source:HGNC Symbol;Acc:HGNC:23762]
ENSG00000138376	-1.16908	1.69e-18	5.12e-17	BARD1	BRCA1 associated RING domain 1 [Source:HGNC Symbol;Acc:HGNC:952]
ENSG00000105373	0.839872	1.7e-18	5.15e-17	NOP53	NOP53 ribosome biogenesis factor [Source:HGNC Symbol;Acc:HGNC:4333]
ENSG00000138182	-1.59607	2e-18	6.03e-17	KIF20B	kinesin family member 20B [Source:HGNC Symbol;Acc:HGNC:7212]
ENSG00000141582	-0.762629	2.05e-18	6.18e-17	CBX4	chromobox 4 [Source:HGNC Symbol;Acc:HGNC:1554]
ENSG00000185432	-0.623548	2.23e-18	6.7e-17	METTL7A	methyltransferase like 7A [Source:HGNC Symbol;Acc:HGNC:24550]
ENSG00000188338	-1.8326	2.29e-18	6.88e-17	SLC38A3	solute carrier family 38 member 3 [Source:HGNC Symbol;Acc:HGNC:18044]
ENSG00000096401	-0.635307	2.6e-18	7.79e-17	CDC5L	cell division cycle 5 like [Source:HGNC Symbol;Acc:HGNC:1743]
ENSG00000103257	-0.908318	2.64e-18	7.9e-17	SLC7A5	solute carrier family 7 member 5 [Source:HGNC Symbol;Acc:HGNC:11063]
ENSG00000243927	-0.975302	2.77e-18	8.29e-17	MRPS6	mitochondrial ribosomal protein S6 [Source:HGNC Symbol;Acc:HGNC:14051]
ENSG00000119943	1.04678	2.82e-18	8.41e-17	PYROXD2	pyridine nucleotide-disulphide oxidoreductase domain 2 [Source:HGNC Symbol;Acc:HGNC:23517]
ENSG00000121413	0.718311	2.94e-18	8.78e-17	ZSCAN18	zinc finger and SCAN domain containing 18 [Source:HGNC Symbol;Acc:HGNC:21037]
ENSG00000146109	-0.770304	3.08e-18	9.14e-17	ABT1	activator of basal transcription 1 [Source:HGNC Symbol;Acc:HGNC:17369]
ENSG00000085063	0.842847	3.2e-18	9.5e-17	CD59	CD59 molecule (CD59 blood group) [Source:HGNC Symbol;Acc:HGNC:1689]
ENSG00000145087	-1.21896	3.29e-18	9.74e-17	STXBP5L	syntaxin binding protein 5 like [Source:HGNC Symbol;Acc:HGNC:30757]
ENSG00000010803	0.718546	3.35e-18	9.92e-17	SCMH1	sex comb on midleg homolog 1 (Drosophila) [Source:HGNC Symbol;Acc:HGNC:19003]
ENSG00000128408	-1.30184	3.36e-18	9.94e-17	RIBC2	RIB43A domain with coiled-coils 2 [Source:HGNC Symbol;Acc:HGNC:13241]
ENSG00000139767	-1.001	3.72e-18	1.1e-16	SRRM4	serine/arginine repetitive matrix 4 [Source:HGNC Symbol;Acc:HGNC:29389]
ENSG00000179029	-1.03314	3.87e-18	1.14e-16	TMEM107	transmembrane protein 107 [Source:HGNC Symbol;Acc:HGNC:28128]
ENSG00000007372	-1.73351	4.03e-18	1.19e-16	PAX6	paired box 6 [Source:HGNC Symbol;Acc:HGNC:8620]
ENSG00000178623	1.4159	4.06e-18	1.2e-16	GPR35	G protein-coupled receptor 35 [Source:HGNC Symbol;Acc:HGNC:4492]
ENSG00000065621	0.702614	4.23e-18	1.24e-16	GSTO2	glutathione S-transferase omega 2 [Source:HGNC Symbol;Acc:HGNC:23064]
ENSG00000175265	1.69081	4.33e-18	1.27e-16	GOLGA8A	golgin A8 family member A [Source:HGNC Symbol;Acc:HGNC:31972]
ENSG00000137713	-0.868191	4.56e-18	1.34e-16	PPP2R1B	protein phosphatase 2 scaffold subunit Abeta [Source:HGNC Symbol;Acc:HGNC:9303]
ENSG00000184990	-0.907189	4.8e-18	1.4e-16	SIVA1	SIVA1 apoptosis inducing factor [Source:HGNC Symbol;Acc:HGNC:17712]
ENSG00000164985	-0.789343	5.09e-18	1.49e-16	PSIP1	PC4 and SFRS1 interacting protein 1 [Source:HGNC Symbol;Acc:HGNC:9527]
ENSG00000131351	-1.44827	5.21e-18	1.52e-16	HAUS8	HAUS augmin like complex subunit 8 [Source:HGNC Symbol;Acc:HGNC:30532]
ENSG00000153064	2.49493	5.3e-18	1.54e-16	BANK1	B-cell scaffold protein with ankyrin repeats 1 [Source:HGNC Symbol;Acc:HGNC:18233]
ENSG00000156876	-0.994362	5.46e-18	1.59e-16	SASS6	SAS-6 centriolar assembly protein [Source:HGNC Symbol;Acc:HGNC:25403]
ENSG00000269893	1.07457	5.47e-18	1.59e-16	SNHG8	small nucleolar RNA host gene 8 [Source:HGNC Symbol;Acc:HGNC:33098]
ENSG00000167550	-2.38896	5.51e-18	1.6e-16	RHEBL1	Ras homolog enriched in brain like 1 [Source:HGNC Symbol;Acc:HGNC:21166]
ENSG00000159231	-2.14282	5.77e-18	1.67e-16	CBR3	carbonyl reductase 3 [Source:HGNC Symbol;Acc:HGNC:1549]
ENSG00000125835	-0.964709	5.94e-18	1.72e-16	SNRPB	small nuclear ribonucleoprotein polypeptides B and B1 [Source:HGNC Symbol;Acc:HGNC:11153]
ENSG00000232931	1.00133	6.4e-18	1.84e-16	LINC00342	long intergenic non-protein coding RNA 342 [Source:HGNC Symbol;Acc:HGNC:42470]
ENSG00000239521	0.707204	6.67e-18	1.92e-16	GATS	GATS, stromal antigen 3 opposite strand [Source:HGNC Symbol;Acc:HGNC:29954]
ENSG00000136802	-0.799306	6.95e-18	2e-16	LRRC8A	leucine rich repeat containing 8 family member A [Source:HGNC Symbol;Acc:HGNC:19027]
ENSG00000160310	0.689406	7.11e-18	2.04e-16	PRMT2	protein arginine methyltransferase 2 [Source:HGNC Symbol;Acc:HGNC:5186]
ENSG00000161638	1.10304	7.29e-18	2.09e-16	ITGA5	integrin subunit alpha 5 [Source:HGNC Symbol;Acc:HGNC:6141]
ENSG00000161249	1.86141	7.41e-18	2.12e-16	DMKN	dermokine [Source:HGNC Symbol;Acc:HGNC:25063]
ENSG00000274070	0.782535	7.72e-18	2.21e-16	CASTOR2	cytosolic arginine sensor for mTORC1 subunit 2 [Source:HGNC Symbol;Acc:HGNC:37073]
ENSG00000169122	-0.853842	8.09e-18	2.31e-16	FAM110B	family with sequence similarity 110 member B [Source:HGNC Symbol;Acc:HGNC:28587]
ENSG00000103888	-1.167	8.73e-18	2.49e-16	CEMIP	cell migration inducing hyaluronan binding protein [Source:HGNC Symbol;Acc:HGNC:29213]
ENSG00000156504	-0.916402	9.82e-18	2.79e-16	FAM122B	family with sequence similarity 122B [Source:HGNC Symbol;Acc:HGNC:30490]
ENSG00000188064	-1.41228	1.02e-17	2.9e-16	WNT7B	Wnt family member 7B [Source:HGNC Symbol;Acc:HGNC:12787]
ENSG00000185950	-1.08133	1.08e-17	3.05e-16	IRS2	insulin receptor substrate 2 [Source:HGNC Symbol;Acc:HGNC:6126]
ENSG00000143434	1.4986	1.08e-17	3.06e-16	SEMA6C	semaphorin 6C [Source:HGNC Symbol;Acc:HGNC:10740]
ENSG00000138796	-0.663945	1.09e-17	3.07e-16	HADH	hydroxyacyl-CoA dehydrogenase [Source:HGNC Symbol;Acc:HGNC:4799]
ENSG00000184992	-0.670622	1.47e-17	4.15e-16	BRI3BP	BRI3 binding protein [Source:HGNC Symbol;Acc:HGNC:14251]
ENSG00000179820	-0.833179	1.5e-17	4.22e-16	MYADM	myeloid associated differentiation marker [Source:HGNC Symbol;Acc:HGNC:7544]
ENSG00000213186	-0.742039	1.74e-17	4.9e-16	TRIM59	tripartite motif containing 59 [Source:HGNC Symbol;Acc:HGNC:30834]
ENSG00000100479	-1.6214	1.77e-17	4.98e-16	POLE2	DNA polymerase epsilon 2, accessory subunit [Source:HGNC Symbol;Acc:HGNC:9178]
ENSG00000204611	1.30042	1.83e-17	5.14e-16	ZNF616	zinc finger protein 616 [Source:HGNC Symbol;Acc:HGNC:28062]
ENSG00000284946	-1.80948	1.85e-17	5.17e-16	NA	NA
ENSG00000126216	-0.980725	1.99e-17	5.56e-16	TUBGCP3	tubulin gamma complex associated protein 3 [Source:HGNC Symbol;Acc:HGNC:18598]
ENSG00000111196	-0.82685	1.99e-17	5.57e-16	MAGOHB	mago homolog B, exon junction complex core component [Source:HGNC Symbol;Acc:HGNC:25504]
ENSG00000156453	-0.967897	2.01e-17	5.61e-16	PCDH1	protocadherin 1 [Source:HGNC Symbol;Acc:HGNC:8655]
ENSG00000281501	2.15482	2.12e-17	5.9e-16	AC104662.3
ENSG00000247828	0.868367	2.16e-17	6.02e-16	TMEM161B-AS1	TMEM161B antisense RNA 1 [Source:HGNC Symbol;Acc:HGNC:43839]
ENSG00000089351	0.909737	2.16e-17	6.02e-16	GRAMD1A	GRAM domain containing 1A [Source:HGNC Symbol;Acc:HGNC:29305]
ENSG00000172795	-1.05181	2.23e-17	6.2e-16	DCP2	decapping mRNA 2 [Source:HGNC Symbol;Acc:HGNC:24452]
ENSG00000198355	-0.618824	2.25e-17	6.25e-16	PIM3	Pim-3 proto-oncogene, serine/threonine kinase [Source:HGNC Symbol;Acc:HGNC:19310]
ENSG00000163961	-0.628637	2.49e-17	6.89e-16	RNF168	ring finger protein 168 [Source:HGNC Symbol;Acc:HGNC:26661]
ENSG00000100097	-0.977832	2.56e-17	7.08e-16	LGALS1	galectin 1 [Source:HGNC Symbol;Acc:HGNC:6561]
ENSG00000175938	1.26923	2.6e-17	7.19e-16	ORAI3	ORAI calcium release-activated calcium modulator 3 [Source:HGNC Symbol;Acc:HGNC:28185]
ENSG00000107821	-1.07622	2.67e-17	7.37e-16	KAZALD1	Kazal type serine peptidase inhibitor domain 1 [Source:HGNC Symbol;Acc:HGNC:25460]
ENSG00000065518	-0.77101	2.73e-17	7.53e-16	NDUFB4	NADH:ubiquinone oxidoreductase subunit B4 [Source:HGNC Symbol;Acc:HGNC:7699]
ENSG00000105281	-1.06614	2.85e-17	7.83e-16	SLC1A5	solute carrier family 1 member 5 [Source:HGNC Symbol;Acc:HGNC:10943]
ENSG00000133318	-0.606074	2.93e-17	8.05e-16	RTN3	reticulon 3 [Source:HGNC Symbol;Acc:HGNC:10469]
ENSG00000198039	-1.31255	2.96e-17	8.11e-16	ZNF273	zinc finger protein 273 [Source:HGNC Symbol;Acc:HGNC:13067]
ENSG00000125898	-1.50158	2.97e-17	8.14e-16	FAM110A	family with sequence similarity 110 member A [Source:HGNC Symbol;Acc:HGNC:16188]
ENSG00000146281	-1.11664	3.33e-17	9.11e-16	PM20D2	peptidase M20 domain containing 2 [Source:HGNC Symbol;Acc:HGNC:21408]
ENSG00000241935	1.51954	3.49e-17	9.56e-16	HOGA1	4-hydroxy-2-oxoglutarate aldolase 1 [Source:HGNC Symbol;Acc:HGNC:25155]
ENSG00000114812	-0.67325	3.7e-17	1.01e-15	VIPR1	vasoactive intestinal peptide receptor 1 [Source:HGNC Symbol;Acc:HGNC:12694]
ENSG00000136238	0.801141	3.73e-17	1.02e-15	RAC1	ras-related C3 botulinum toxin substrate 1 (rho family, small GTP binding protein Rac1) [Source:HGNC Symbol;Acc:HGNC:9801]
ENSG00000115364	-1.15067	3.79e-17	1.03e-15	MRPL19	mitochondrial ribosomal protein L19 [Source:HGNC Symbol;Acc:HGNC:14052]
ENSG00000085224	0.724247	3.8e-17	1.03e-15	ATRX	ATRX, chromatin remodeler [Source:HGNC Symbol;Acc:HGNC:886]
ENSG00000136982	-0.883625	4.09e-17	1.11e-15	DSCC1	DNA replication and sister chromatid cohesion 1 [Source:HGNC Symbol;Acc:HGNC:24453]
ENSG00000141012	-0.927344	4.13e-17	1.12e-15	GALNS	galactosamine (N-acetyl)-6-sulfatase [Source:HGNC Symbol;Acc:HGNC:4122]
ENSG00000117602	1.29283	4.26e-17	1.15e-15	RCAN3	RCAN family member 3 [Source:HGNC Symbol;Acc:HGNC:3042]
ENSG00000168016	1.27882	4.49e-17	1.21e-15	TRANK1	tetratricopeptide repeat and ankyrin repeat containing 1 [Source:HGNC Symbol;Acc:HGNC:29011]
ENSG00000087448	-1.02017	4.54e-17	1.23e-15	KLHL42	kelch like family member 42 [Source:HGNC Symbol;Acc:HGNC:29252]
ENSG00000279253	1.15202	4.65e-17	1.25e-15	AL121753.2
ENSG00000096060	-0.933264	4.8e-17	1.29e-15	FKBP5	FK506 binding protein 5 [Source:HGNC Symbol;Acc:HGNC:3721]
ENSG00000135541	0.689351	5.29e-17	1.42e-15	AHI1	Abelson helper integration site 1 [Source:HGNC Symbol;Acc:HGNC:21575]
ENSG00000187522	-1.06969	5.3e-17	1.42e-15	HSPA14	heat shock protein family A (Hsp70) member 14 [Source:HGNC Symbol;Acc:HGNC:29526]
ENSG00000272848	1.40392	5.35e-17	1.44e-15	AL009176.1
ENSG00000176533	1.16295	5.66e-17	1.52e-15	GNG7	G protein subunit gamma 7 [Source:HGNC Symbol;Acc:HGNC:4410]
ENSG00000130517	0.871171	5.67e-17	1.52e-15	PGPEP1	pyroglutamyl-peptidase I [Source:HGNC Symbol;Acc:HGNC:13568]
ENSG00000197763	1.03428	5.85e-17	1.56e-15	TXNRD3	thioredoxin reductase 3 [Source:HGNC Symbol;Acc:HGNC:20667]
ENSG00000163485	-2.14023	6.48e-17	1.73e-15	ADORA1	adenosine A1 receptor [Source:HGNC Symbol;Acc:HGNC:262]
ENSG00000127564	-2.0256	7.11e-17	1.89e-15	PKMYT1	protein kinase, membrane associated tyrosine/threonine 1 [Source:HGNC Symbol;Acc:HGNC:29650]
ENSG00000139219	-1.77756	7.41e-17	1.97e-15	COL2A1	collagen type II alpha 1 chain [Source:HGNC Symbol;Acc:HGNC:2200]
ENSG00000086712	-0.82307	7.43e-17	1.97e-15	TXLNG	taxilin gamma [Source:HGNC Symbol;Acc:HGNC:18578]
ENSG00000205208	-0.984647	8.07e-17	2.14e-15	C4orf46	chromosome 4 open reading frame 46 [Source:HGNC Symbol;Acc:HGNC:27320]
ENSG00000097046	-0.968301	8.34e-17	2.2e-15	CDC7	cell division cycle 7 [Source:HGNC Symbol;Acc:HGNC:1745]
ENSG00000125434	-1.21942	9.24e-17	2.44e-15	SLC25A35	solute carrier family 25 member 35 [Source:HGNC Symbol;Acc:HGNC:31921]
ENSG00000279692	-1.22278	9.5e-17	2.51e-15	AC110285.7
ENSG00000179912	0.762093	9.7e-17	2.56e-15	R3HDM2	R3H domain containing 2 [Source:HGNC Symbol;Acc:HGNC:29167]
ENSG00000136943	-2.30181	1e-16	2.64e-15	CTSV	cathepsin V [Source:HGNC Symbol;Acc:HGNC:2538]
ENSG00000151849	-1.04984	1.05e-16	2.75e-15	CENPJ	centromere protein J [Source:HGNC Symbol;Acc:HGNC:17272]
ENSG00000136738	-0.917679	1.08e-16	2.83e-15	STAM	signal transducing adaptor molecule [Source:HGNC Symbol;Acc:HGNC:11357]
ENSG00000102871	0.979213	1.13e-16	2.95e-15	TRADD	TNFRSF1A associated via death domain [Source:HGNC Symbol;Acc:HGNC:12030]
ENSG00000077380	-0.671228	1.13e-16	2.95e-15	DYNC1I2	dynein cytoplasmic 1 intermediate chain 2 [Source:HGNC Symbol;Acc:HGNC:2964]
ENSG00000121864	-0.648072	1.15e-16	3.01e-15	ZNF639	zinc finger protein 639 [Source:HGNC Symbol;Acc:HGNC:30950]
ENSG00000115540	-0.892802	1.2e-16	3.12e-15	MOB4	MOB family member 4, phocein [Source:HGNC Symbol;Acc:HGNC:17261]
ENSG00000114126	0.966314	1.21e-16	3.16e-15	TFDP2	transcription factor Dp-2 [Source:HGNC Symbol;Acc:HGNC:11751]
ENSG00000175643	-1.2131	1.27e-16	3.31e-15	RMI2	RecQ mediated genome instability 2 [Source:HGNC Symbol;Acc:HGNC:28349]
ENSG00000126391	-0.673022	1.28e-16	3.32e-15	FRMD8	FERM domain containing 8 [Source:HGNC Symbol;Acc:HGNC:25462]
ENSG00000164850	1.72921	1.36e-16	3.52e-15	GPER1	G protein-coupled estrogen receptor 1 [Source:HGNC Symbol;Acc:HGNC:4485]
ENSG00000164332	1.18748	1.36e-16	3.52e-15	UBLCP1	ubiquitin like domain containing CTD phosphatase 1 [Source:HGNC Symbol;Acc:HGNC:28110]
ENSG00000034510	-0.884253	1.36e-16	3.53e-15	TMSB10	thymosin beta 10 [Source:HGNC Symbol;Acc:HGNC:11879]
ENSG00000108106	-1.22051	1.43e-16	3.68e-15	UBE2S	ubiquitin conjugating enzyme E2 S [Source:HGNC Symbol;Acc:HGNC:17895]
ENSG00000171208	-0.723917	1.45e-16	3.73e-15	NETO2	neuropilin and tolloid like 2 [Source:HGNC Symbol;Acc:HGNC:14644]
ENSG00000133393	0.775671	1.46e-16	3.76e-15	FOPNL	FGFR1OP N-terminal like [Source:HGNC Symbol;Acc:HGNC:26435]
ENSG00000065989	-0.804843	1.48e-16	3.81e-15	PDE4A	phosphodiesterase 4A [Source:HGNC Symbol;Acc:HGNC:8780]
ENSG00000174442	-0.900016	1.51e-16	3.86e-15	ZWILCH	zwilch kinetochore protein [Source:HGNC Symbol;Acc:HGNC:25468]
ENSG00000088854	1.97921	1.5e-16	3.86e-15	C20orf194	chromosome 20 open reading frame 194 [Source:HGNC Symbol;Acc:HGNC:17721]
ENSG00000205707	0.889054	1.63e-16	4.17e-15	ETFRF1	electron transfer flavoprotein regulatory factor 1 [Source:HGNC Symbol;Acc:HGNC:27052]
ENSG00000184949	0.801028	1.67e-16	4.26e-15	FAM227A	family with sequence similarity 227 member A [Source:HGNC Symbol;Acc:HGNC:44197]
ENSG00000182013	0.799481	1.69e-16	4.32e-15	PNMA8A	paraneoplastic Ma antigen family member 8A [Source:HGNC Symbol;Acc:HGNC:25578]
ENSG00000136243	0.596634	1.74e-16	4.44e-15	NUPL2	nucleoporin like 2 [Source:HGNC Symbol;Acc:HGNC:17010]
ENSG00000173599	-0.988839	1.74e-16	4.44e-15	PC	pyruvate carboxylase [Source:HGNC Symbol;Acc:HGNC:8636]
ENSG00000196247	-1.06466	1.78e-16	4.54e-15	ZNF107	zinc finger protein 107 [Source:HGNC Symbol;Acc:HGNC:12887]
ENSG00000162062	-1.40925	1.79e-16	4.55e-15	C16orf59	chromosome 16 open reading frame 59 [Source:HGNC Symbol;Acc:HGNC:25849]
ENSG00000158296	1.06881	1.81e-16	4.6e-15	SLC13A3	solute carrier family 13 member 3 [Source:HGNC Symbol;Acc:HGNC:14430]
ENSG00000106537	-0.801788	1.9e-16	4.83e-15	TSPAN13	tetraspanin 13 [Source:HGNC Symbol;Acc:HGNC:21643]
ENSG00000159479	-0.829217	1.95e-16	4.94e-15	MED8	mediator complex subunit 8 [Source:HGNC Symbol;Acc:HGNC:19971]
ENSG00000100316	0.673412	2.06e-16	5.22e-15	RPL3	ribosomal protein L3 [Source:HGNC Symbol;Acc:HGNC:10332]
ENSG00000164181	-1.25632	2.26e-16	5.69e-15	ELOVL7	ELOVL fatty acid elongase 7 [Source:HGNC Symbol;Acc:HGNC:26292]
ENSG00000117155	-1.01688	2.26e-16	5.7e-15	SSX2IP	SSX family member 2 interacting protein [Source:HGNC Symbol;Acc:HGNC:16509]
ENSG00000172244	-1.57201	2.43e-16	6.12e-15	C5orf34	chromosome 5 open reading frame 34 [Source:HGNC Symbol;Acc:HGNC:24738]
ENSG00000111319	-1.14089	2.64e-16	6.62e-15	SCNN1A	sodium channel epithelial 1 alpha subunit [Source:HGNC Symbol;Acc:HGNC:10599]
ENSG00000111145	1.5536	2.65e-16	6.66e-15	ELK3	ELK3, ETS transcription factor [Source:HGNC Symbol;Acc:HGNC:3325]
ENSG00000132256	0.914707	2.68e-16	6.72e-15	TRIM5	tripartite motif containing 5 [Source:HGNC Symbol;Acc:HGNC:16276]
ENSG00000135940	-0.657232	2.69e-16	6.74e-15	COX5B	cytochrome c oxidase subunit 5B [Source:HGNC Symbol;Acc:HGNC:2269]
ENSG00000166402	0.636114	2.69e-16	6.74e-15	TUB	tubby bipartite transcription factor [Source:HGNC Symbol;Acc:HGNC:12406]
ENSG00000077514	-0.799962	2.72e-16	6.8e-15	POLD3	DNA polymerase delta 3, accessory subunit [Source:HGNC Symbol;Acc:HGNC:20932]
ENSG00000100814	0.597471	2.9e-16	7.24e-15	CCNB1IP1	cyclin B1 interacting protein 1 [Source:HGNC Symbol;Acc:HGNC:19437]
ENSG00000196743	0.740222	2.91e-16	7.26e-15	GM2A	GM2 ganglioside activator [Source:HGNC Symbol;Acc:HGNC:4367]
ENSG00000104695	-0.649427	2.98e-16	7.43e-15	PPP2CB	protein phosphatase 2 catalytic subunit beta [Source:HGNC Symbol;Acc:HGNC:9300]
ENSG00000086289	1.3186	3e-16	7.45e-15	EPDR1	ependymin related 1 [Source:HGNC Symbol;Acc:HGNC:17572]
ENSG00000125895	1.078	3.01e-16	7.47e-15	TMEM74B	transmembrane protein 74B [Source:HGNC Symbol;Acc:HGNC:15893]
ENSG00000186310	1.33095	3.07e-16	7.62e-15	NAP1L3	nucleosome assembly protein 1 like 3 [Source:HGNC Symbol;Acc:HGNC:7639]
ENSG00000167600	-1.22254	3.29e-16	8.16e-15	CYP2S1	cytochrome P450 family 2 subfamily S member 1 [Source:HGNC Symbol;Acc:HGNC:15654]
ENSG00000196693	0.824865	3.32e-16	8.23e-15	ZNF33B	zinc finger protein 33B [Source:HGNC Symbol;Acc:HGNC:13097]
ENSG00000101911	-0.673605	3.44e-16	8.5e-15	PRPS2	phosphoribosyl pyrophosphate synthetase 2 [Source:HGNC Symbol;Acc:HGNC:9465]
ENSG00000151612	1.31979	3.44e-16	8.51e-15	ZNF827	zinc finger protein 827 [Source:HGNC Symbol;Acc:HGNC:27193]
ENSG00000154640	-0.774425	3.53e-16	8.71e-15	BTG3	BTG anti-proliferation factor 3 [Source:HGNC Symbol;Acc:HGNC:1132]
ENSG00000182095	-0.854361	3.57e-16	8.79e-15	TNRC18	trinucleotide repeat containing 18 [Source:HGNC Symbol;Acc:HGNC:11962]
ENSG00000181513	0.892183	3.7e-16	9.12e-15	ACBD4	acyl-CoA binding domain containing 4 [Source:HGNC Symbol;Acc:HGNC:23337]
ENSG00000073605	0.678624	4.04e-16	9.95e-15	GSDMB	gasdermin B [Source:HGNC Symbol;Acc:HGNC:23690]
ENSG00000163694	-1.04074	4.29e-16	1.05e-14	RBM47	RNA binding motif protein 47 [Source:HGNC Symbol;Acc:HGNC:30358]
ENSG00000133302	-1.06486	4.32e-16	1.06e-14	SLF1	SMC5-SMC6 complex localization factor 1 [Source:HGNC Symbol;Acc:HGNC:25408]
ENSG00000143224	0.741404	4.47e-16	1.09e-14	PPOX	protoporphyrinogen oxidase [Source:HGNC Symbol;Acc:HGNC:9280]
ENSG00000102870	1.33843	4.54e-16	1.11e-14	ZNF629	zinc finger protein 629 [Source:HGNC Symbol;Acc:HGNC:29008]
ENSG00000198707	0.838955	4.56e-16	1.11e-14	CEP290	centrosomal protein 290 [Source:HGNC Symbol;Acc:HGNC:29021]
ENSG00000088888	0.627389	4.6e-16	1.12e-14	MAVS	mitochondrial antiviral signaling protein [Source:HGNC Symbol;Acc:HGNC:29233]
ENSG00000196458	0.922965	4.89e-16	1.19e-14	ZNF605	zinc finger protein 605 [Source:HGNC Symbol;Acc:HGNC:28068]
ENSG00000168243	-1.13965	5.01e-16	1.22e-14	GNG4	G protein subunit gamma 4 [Source:HGNC Symbol;Acc:HGNC:4407]
ENSG00000197405	1.95542	5.05e-16	1.23e-14	C5AR1	complement C5a receptor 1 [Source:HGNC Symbol;Acc:HGNC:1338]
ENSG00000158164	-2.49211	5.33e-16	1.29e-14	TMSB15A	thymosin beta 15a [Source:HGNC Symbol;Acc:HGNC:30744]
ENSG00000158164	-2.49211	5.33e-16	1.29e-14	TMSB15A	thymosin beta 15a [Source:HGNC Symbol;Acc:HGNC:30744]
ENSG00000119242	0.733224	5.69e-16	1.38e-14	CCDC92	coiled-coil domain containing 92 [Source:HGNC Symbol;Acc:HGNC:29563]
ENSG00000166845	-1.38369	5.74e-16	1.39e-14	C18orf54	chromosome 18 open reading frame 54 [Source:HGNC Symbol;Acc:HGNC:13796]
ENSG00000134709	-1.22986	5.83e-16	1.41e-14	HOOK1	hook microtubule tethering protein 1 [Source:HGNC Symbol;Acc:HGNC:19884]
ENSG00000099904	0.916306	6.1e-16	1.47e-14	ZDHHC8	zinc finger DHHC-type containing 8 [Source:HGNC Symbol;Acc:HGNC:18474]
ENSG00000196187	1.05638	6.87e-16	1.66e-14	TMEM63A	transmembrane protein 63A [Source:HGNC Symbol;Acc:HGNC:29118]
ENSG00000167566	1.47408	6.98e-16	1.68e-14	NCKAP5L	NCK associated protein 5 like [Source:HGNC Symbol;Acc:HGNC:29321]
ENSG00000143409	1.13192	7.07e-16	1.7e-14	MINDY1	MINDY lysine 48 deubiquitinase 1 [Source:HGNC Symbol;Acc:HGNC:25648]
ENSG00000168743	-0.987338	7.29e-16	1.75e-14	NPNT	nephronectin [Source:HGNC Symbol;Acc:HGNC:27405]
ENSG00000213762	0.895814	8.32e-16	2e-14	ZNF134	zinc finger protein 134 [Source:HGNC Symbol;Acc:HGNC:12918]
ENSG00000117643	-1.28444	8.44e-16	2.02e-14	MAN1C1	mannosidase alpha class 1C member 1 [Source:HGNC Symbol;Acc:HGNC:19080]
ENSG00000174437	-0.626502	8.66e-16	2.07e-14	ATP2A2	ATPase sarcoplasmic/endoplasmic reticulum Ca2+ transporting 2 [Source:HGNC Symbol;Acc:HGNC:812]
ENSG00000141401	-1.04497	9.37e-16	2.24e-14	IMPA2	inositol monophosphatase 2 [Source:HGNC Symbol;Acc:HGNC:6051]
ENSG00000113456	-0.745964	9.58e-16	2.29e-14	RAD1	RAD1 checkpoint DNA exonuclease [Source:HGNC Symbol;Acc:HGNC:9806]
ENSG00000145604	-0.661382	1.04e-15	2.47e-14	SKP2	S-phase kinase associated protein 2 [Source:HGNC Symbol;Acc:HGNC:10901]
ENSG00000197442	0.845777	1.07e-15	2.53e-14	MAP3K5	mitogen-activated protein kinase kinase kinase 5 [Source:HGNC Symbol;Acc:HGNC:6857]
ENSG00000130956	0.877731	1.08e-15	2.56e-14	HABP4	hyaluronan binding protein 4 [Source:HGNC Symbol;Acc:HGNC:17062]
ENSG00000135899	1.67066	1.14e-15	2.71e-14	SP110	SP110 nuclear body protein [Source:HGNC Symbol;Acc:HGNC:5401]
ENSG00000163545	-1.40328	1.18e-15	2.8e-14	NUAK2	NUAK family kinase 2 [Source:HGNC Symbol;Acc:HGNC:29558]
ENSG00000141971	-1.01316	1.22e-15	2.89e-14	MVB12A	multivesicular body subunit 12A [Source:HGNC Symbol;Acc:HGNC:25153]
ENSG00000180336	-1.40384	1.25e-15	2.95e-14	MEIOC	meiosis specific with coiled-coil domain [Source:HGNC Symbol;Acc:HGNC:26670]
ENSG00000070761	-0.657368	1.41e-15	3.31e-14	CFAP20	cilia and flagella associated protein 20 [Source:HGNC Symbol;Acc:HGNC:29523]
ENSG00000124508	1.09351	1.45e-15	3.42e-14	BTN2A2	butyrophilin subfamily 2 member A2 [Source:HGNC Symbol;Acc:HGNC:1137]
ENSG00000004779	-0.723702	1.5e-15	3.52e-14	NDUFAB1	NADH:ubiquinone oxidoreductase subunit AB1 [Source:HGNC Symbol;Acc:HGNC:7694]
ENSG00000159958	-1.83368	1.54e-15	3.61e-14	TNFRSF13C	TNF receptor superfamily member 13C [Source:HGNC Symbol;Acc:HGNC:17755]
ENSG00000165782	-0.699509	1.55e-15	3.62e-14	TMEM55B	transmembrane protein 55B [Source:HGNC Symbol;Acc:HGNC:19299]
ENSG00000018408	-1.25556	1.58e-15	3.7e-14	WWTR1	WW domain containing transcription regulator 1 [Source:HGNC Symbol;Acc:HGNC:24042]
ENSG00000178078	0.789603	1.59e-15	3.73e-14	STAP2	signal transducing adaptor family member 2 [Source:HGNC Symbol;Acc:HGNC:30430]
ENSG00000188372	1.4	1.64e-15	3.84e-14	ZP3	zona pellucida glycoprotein 3 [Source:HGNC Symbol;Acc:HGNC:13189]
ENSG00000149218	-0.820939	1.84e-15	4.28e-14	ENDOD1	endonuclease domain containing 1 [Source:HGNC Symbol;Acc:HGNC:29129]
ENSG00000110400	-0.686799	1.9e-15	4.42e-14	NECTIN1	nectin cell adhesion molecule 1 [Source:HGNC Symbol;Acc:HGNC:9706]
ENSG00000281398	0.984748	1.93e-15	4.48e-14	SNHG4	small nucleolar RNA host gene 4 [Source:HGNC Symbol;Acc:HGNC:32964]
ENSG00000167608	1.0071	1.97e-15	4.57e-14	TMC4	transmembrane channel like 4 [Source:HGNC Symbol;Acc:HGNC:22998]
ENSG00000184014	0.814286	1.98e-15	4.6e-14	DENND5A	DENN domain containing 5A [Source:HGNC Symbol;Acc:HGNC:19344]
ENSG00000182796	0.773215	2.01e-15	4.66e-14	TMEM198B	transmembrane protein 198B (pseudogene) [Source:HGNC Symbol;Acc:HGNC:43629]
ENSG00000127314	-1.07899	2.1e-15	4.86e-14	RAP1B	RAP1B, member of RAS oncogene family [Source:HGNC Symbol;Acc:HGNC:9857]
ENSG00000167536	-0.585492	2.37e-15	5.49e-14	DHRS13	dehydrogenase/reductase 13 [Source:HGNC Symbol;Acc:HGNC:28326]
ENSG00000138834	0.761091	2.47e-15	5.72e-14	MAPK8IP3	mitogen-activated protein kinase 8 interacting protein 3 [Source:HGNC Symbol;Acc:HGNC:6884]
ENSG00000225339	1.43417	2.68e-15	6.18e-14	AL354740.1
ENSG00000182628	-0.629766	2.68e-15	6.19e-14	SKA2	spindle and kinetochore associated complex subunit 2 [Source:HGNC Symbol;Acc:HGNC:28006]
ENSG00000257218	-0.691132	2.69e-15	6.21e-14	GATC	glutamyl-tRNA amidotransferase subunit C [Source:HGNC Symbol;Acc:HGNC:25068]
ENSG00000264364	-0.659432	2.77e-15	6.37e-14	DYNLL2	dynein light chain LC8-type 2 [Source:HGNC Symbol;Acc:HGNC:24596]
ENSG00000184481	1.49707	3.11e-15	7.14e-14	FOXO4	forkhead box O4 [Source:HGNC Symbol;Acc:HGNC:7139]
ENSG00000182173	-0.730808	3.21e-15	7.35e-14	TSEN54	tRNA splicing endonuclease subunit 54 [Source:HGNC Symbol;Acc:HGNC:27561]
ENSG00000132541	0.917495	3.27e-15	7.48e-14	RIDA	reactive intermediate imine deaminase A homolog [Source:HGNC Symbol;Acc:HGNC:16897]
ENSG00000134030	1.05767	3.36e-15	7.69e-14	CTIF	cap binding complex dependent translation initiation factor [Source:HGNC Symbol;Acc:HGNC:23925]
ENSG00000161980	-0.717129	3.51e-15	8.02e-14	POLR3K	RNA polymerase III subunit K [Source:HGNC Symbol;Acc:HGNC:14121]
ENSG00000106049	0.660951	3.54e-15	8.07e-14	HIBADH	3-hydroxyisobutyrate dehydrogenase [Source:HGNC Symbol;Acc:HGNC:4907]
ENSG00000187676	-1.03837	3.72e-15	8.48e-14	B3GLCT	beta 3-glucosyltransferase [Source:HGNC Symbol;Acc:HGNC:20207]
ENSG00000139800	-1.59278	3.89e-15	8.83e-14	ZIC5	Zic family member 5 [Source:HGNC Symbol;Acc:HGNC:20322]
ENSG00000095002	-0.711525	4.01e-15	9.1e-14	MSH2	mutS homolog 2 [Source:HGNC Symbol;Acc:HGNC:7325]
ENSG00000112796	1.25181	4.09e-15	9.29e-14	ENPP5	ectonucleotide pyrophosphatase/phosphodiesterase 5 (putative) [Source:HGNC Symbol;Acc:HGNC:13717]
ENSG00000197061	-2.31958	4.29e-15	9.73e-14	HIST1H4C	histone cluster 1 H4 family member c [Source:HGNC Symbol;Acc:HGNC:4787]
ENSG00000134910	-0.627124	4.54e-15	1.03e-13	STT3A	STT3A, catalytic subunit of the oligosaccharyltransferase complex [Source:HGNC Symbol;Acc:HGNC:6172]
ENSG00000261824	0.591305	4.78e-15	1.08e-13	LINC00662	long intergenic non-protein coding RNA 662 [Source:HGNC Symbol;Acc:HGNC:27122]
ENSG00000136383	0.72908	4.93e-15	1.11e-13	ALPK3	alpha kinase 3 [Source:HGNC Symbol;Acc:HGNC:17574]
ENSG00000122729	0.667514	5.1e-15	1.15e-13	ACO1	aconitase 1 [Source:HGNC Symbol;Acc:HGNC:117]
ENSG00000196739	1.14273	5.17e-15	1.16e-13	COL27A1	collagen type XXVII alpha 1 chain [Source:HGNC Symbol;Acc:HGNC:22986]
ENSG00000163918	-1.14197	5.29e-15	1.19e-13	RFC4	replication factor C subunit 4 [Source:HGNC Symbol;Acc:HGNC:9972]
ENSG00000129255	-0.712021	5.39e-15	1.21e-13	MPDU1	mannose-P-dolichol utilization defect 1 [Source:HGNC Symbol;Acc:HGNC:7207]
ENSG00000183011	-0.74733	5.58e-15	1.25e-13	NAA38	N(alpha)-acetyltransferase 38, NatC auxiliary subunit [Source:HGNC Symbol;Acc:HGNC:28212]
ENSG00000081087	-1.5232	5.7e-15	1.28e-13	OSTM1	osteopetrosis associated transmembrane protein 1 [Source:HGNC Symbol;Acc:HGNC:21652]
ENSG00000178695	-2.10191	5.81e-15	1.3e-13	KCTD12	potassium channel tetramerization domain containing 12 [Source:HGNC Symbol;Acc:HGNC:14678]
ENSG00000141682	-1.2009	5.92e-15	1.32e-13	PMAIP1	phorbol-12-myristate-13-acetate-induced protein 1 [Source:HGNC Symbol;Acc:HGNC:9108]
ENSG00000183763	-1.23264	6.11e-15	1.36e-13	TRAIP	TRAF interacting protein [Source:HGNC Symbol;Acc:HGNC:30764]
ENSG00000188511	1.33957	6.27e-15	1.4e-13	C22orf34	chromosome 22 open reading frame 34 [Source:HGNC Symbol;Acc:HGNC:28010]
ENSG00000147041	1.5156	6.35e-15	1.41e-13	SYTL5	synaptotagmin like 5 [Source:HGNC Symbol;Acc:HGNC:15589]
ENSG00000116711	1.58877	6.84e-15	1.52e-13	PLA2G4A	phospholipase A2 group IVA [Source:HGNC Symbol;Acc:HGNC:9035]
ENSG00000185347	-1.24332	6.86e-15	1.53e-13	C14orf80	chromosome 14 open reading frame 80 [Source:HGNC Symbol;Acc:HGNC:20127]
ENSG00000198960	1.22066	6.98e-15	1.55e-13	ARMCX6	armadillo repeat containing, X-linked 6 [Source:HGNC Symbol;Acc:HGNC:26094]
ENSG00000114503	-0.734103	7.2e-15	1.6e-13	NCBP2	nuclear cap binding protein subunit 2 [Source:HGNC Symbol;Acc:HGNC:7659]
ENSG00000124429	1.71893	7.29e-15	1.61e-13	POF1B	premature ovarian failure, 1B [Source:HGNC Symbol;Acc:HGNC:13711]
ENSG00000244300	0.71664	7.38e-15	1.63e-13	GATA2-AS1	GATA2 antisense RNA 1 [Source:HGNC Symbol;Acc:HGNC:51108]
ENSG00000114735	0.634695	7.75e-15	1.71e-13	HEMK1	HemK methyltransferase family member 1 [Source:HGNC Symbol;Acc:HGNC:24923]
ENSG00000229619	1.28867	7.75e-15	1.71e-13	MBNL1-AS1	MBNL1 antisense RNA 1 [Source:HGNC Symbol;Acc:HGNC:44584]
ENSG00000049541	-1.12984	7.78e-15	1.71e-13	RFC2	replication factor C subunit 2 [Source:HGNC Symbol;Acc:HGNC:9970]
ENSG00000123136	-1.03914	7.91e-15	1.74e-13	DDX39A	DExD-box helicase 39A [Source:HGNC Symbol;Acc:HGNC:17821]
ENSG00000174233	0.650631	8.28e-15	1.82e-13	ADCY6	adenylate cyclase 6 [Source:HGNC Symbol;Acc:HGNC:237]
ENSG00000073803	0.671354	9.2e-15	2.01e-13	MAP3K13	mitogen-activated protein kinase kinase kinase 13 [Source:HGNC Symbol;Acc:HGNC:6852]
ENSG00000158856	0.750288	9.37e-15	2.05e-13	DMTN	dematin actin binding protein [Source:HGNC Symbol;Acc:HGNC:3382]
ENSG00000135749	0.752502	9.55e-15	2.09e-13	PCNX2	pecanex homolog 2 [Source:HGNC Symbol;Acc:HGNC:8736]
ENSG00000163993	-1.219	9.65e-15	2.1e-13	S100P	S100 calcium binding protein P [Source:HGNC Symbol;Acc:HGNC:10504]
ENSG00000138162	0.610752	1.04e-14	2.28e-13	TACC2	transforming acidic coiled-coil containing protein 2 [Source:HGNC Symbol;Acc:HGNC:11523]
ENSG00000159792	0.651708	1.05e-14	2.28e-13	PSKH1	protein serine kinase H1 [Source:HGNC Symbol;Acc:HGNC:9529]
ENSG00000106615	-0.685249	1.06e-14	2.3e-13	RHEB	Ras homolog enriched in brain [Source:HGNC Symbol;Acc:HGNC:10011]
ENSG00000214106	1.2548	1.11e-14	2.42e-13	PAXIP1-AS2	PAXIP1 antisense RNA 2 [Source:HGNC Symbol;Acc:HGNC:48958]
ENSG00000042445	0.778408	1.13e-14	2.44e-13	RETSAT	retinol saturase [Source:HGNC Symbol;Acc:HGNC:25991]
ENSG00000233006	1.80182	1.14e-14	2.47e-13	MIR3936HG	MIR3936 host gene [Source:HGNC Symbol;Acc:HGNC:40538]
ENSG00000159055	-0.972991	1.15e-14	2.48e-13	MIS18A	MIS18 kinetochore protein A [Source:HGNC Symbol;Acc:HGNC:1286]
ENSG00000142632	-1.30448	1.21e-14	2.61e-13	ARHGEF19	Rho guanine nucleotide exchange factor 19 [Source:HGNC Symbol;Acc:HGNC:26604]
ENSG00000174574	0.735931	1.21e-14	2.62e-13	AKIRIN1	akirin 1 [Source:HGNC Symbol;Acc:HGNC:25744]
ENSG00000128609	-0.597943	1.3e-14	2.81e-13	NDUFA5	NADH:ubiquinone oxidoreductase subunit A5 [Source:HGNC Symbol;Acc:HGNC:7688]
ENSG00000274750	1.68231	1.34e-14	2.88e-13	HIST1H3E	histone cluster 1 H3 family member e [Source:HGNC Symbol;Acc:HGNC:4769]
ENSG00000269473	1.26989	1.4e-14	3e-13	AC012313.8
ENSG00000105835	-0.691389	1.4e-14	3.01e-13	NAMPT	nicotinamide phosphoribosyltransferase [Source:HGNC Symbol;Acc:HGNC:30092]
ENSG00000139182	1.84438	1.45e-14	3.11e-13	CLSTN3	calsyntenin 3 [Source:HGNC Symbol;Acc:HGNC:18371]
ENSG00000153774	-0.72744	1.45e-14	3.11e-13	CFDP1	craniofacial development protein 1 [Source:HGNC Symbol;Acc:HGNC:1873]
ENSG00000117748	-0.752185	1.46e-14	3.12e-13	RPA2	replication protein A2 [Source:HGNC Symbol;Acc:HGNC:10290]
ENSG00000103496	0.60092	1.51e-14	3.24e-13	STX4	syntaxin 4 [Source:HGNC Symbol;Acc:HGNC:11439]
ENSG00000164362	-1.85307	1.53e-14	3.26e-13	TERT	telomerase reverse transcriptase [Source:HGNC Symbol;Acc:HGNC:11730]
ENSG00000116128	0.684607	1.55e-14	3.3e-13	BCL9	B-cell CLL/lymphoma 9 [Source:HGNC Symbol;Acc:HGNC:1008]
ENSG00000151090	1.00204	1.55e-14	3.3e-13	THRB	thyroid hormone receptor beta [Source:HGNC Symbol;Acc:HGNC:11799]
ENSG00000169919	-0.629485	1.73e-14	3.67e-13	GUSB	glucuronidase beta [Source:HGNC Symbol;Acc:HGNC:4696]
ENSG00000123388	1.75228	1.76e-14	3.74e-13	HOXC11	homeobox C11 [Source:HGNC Symbol;Acc:HGNC:5123]
ENSG00000123416	-1.10773	1.77e-14	3.75e-13	TUBA1B	tubulin alpha 1b [Source:HGNC Symbol;Acc:HGNC:18809]
ENSG00000111481	-0.653843	1.84e-14	3.9e-13	COPZ1	coatomer protein complex subunit zeta 1 [Source:HGNC Symbol;Acc:HGNC:2243]
ENSG00000166128	-1.34467	1.93e-14	4.09e-13	RAB8B	RAB8B, member RAS oncogene family [Source:HGNC Symbol;Acc:HGNC:30273]
ENSG00000182979	0.657504	2.02e-14	4.26e-13	MTA1	metastasis associated 1 [Source:HGNC Symbol;Acc:HGNC:7410]
ENSG00000160606	-0.839882	2.04e-14	4.31e-13	TLCD1	TLC domain containing 1 [Source:HGNC Symbol;Acc:HGNC:25177]
ENSG00000095319	-0.598653	2.2e-14	4.64e-13	NUP188	nucleoporin 188 [Source:HGNC Symbol;Acc:HGNC:17859]
ENSG00000166801	0.913019	2.26e-14	4.77e-13	FAM111A	family with sequence similarity 111 member A [Source:HGNC Symbol;Acc:HGNC:24725]
ENSG00000144366	3.08157	2.29e-14	4.82e-13	GULP1	GULP, engulfment adaptor PTB domain containing 1 [Source:HGNC Symbol;Acc:HGNC:18649]
ENSG00000111450	1.13279	2.38e-14	5.01e-13	STX2	syntaxin 2 [Source:HGNC Symbol;Acc:HGNC:3403]
ENSG00000177427	-0.754366	2.47e-14	5.18e-13	MIEF2	mitochondrial elongation factor 2 [Source:HGNC Symbol;Acc:HGNC:17920]
ENSG00000197457	-0.644834	2.55e-14	5.35e-13	STMN3	stathmin 3 [Source:HGNC Symbol;Acc:HGNC:15926]
ENSG00000168476	-1.00917	2.58e-14	5.41e-13	REEP4	receptor accessory protein 4 [Source:HGNC Symbol;Acc:HGNC:26176]
ENSG00000144452	2.19602	2.6e-14	5.44e-13	ABCA12	ATP binding cassette subfamily A member 12 [Source:HGNC Symbol;Acc:HGNC:14637]
ENSG00000124664	-0.956396	2.62e-14	5.48e-13	SPDEF	SAM pointed domain containing ETS transcription factor [Source:HGNC Symbol;Acc:HGNC:17257]
ENSG00000111788	-1.10268	2.62e-14	5.48e-13	AC009533.1
ENSG00000178184	0.81176	2.69e-14	5.62e-13	PARD6G	par-6 family cell polarity regulator gamma [Source:HGNC Symbol;Acc:HGNC:16076]
ENSG00000155189	-0.854029	2.71e-14	5.64e-13	AGPAT5	1-acylglycerol-3-phosphate O-acyltransferase 5 [Source:HGNC Symbol;Acc:HGNC:20886]
ENSG00000261716	-0.706598	2.73e-14	5.68e-13	AC239868.2
ENSG00000267041	-1.02652	2.73e-14	5.68e-13	ZNF850	zinc finger protein 850 [Source:HGNC Symbol;Acc:HGNC:27994]
ENSG00000127838	-0.644015	2.8e-14	5.81e-13	PNKD	paroxysmal nonkinesigenic dyskinesia [Source:HGNC Symbol;Acc:HGNC:9153]
ENSG00000169299	-0.823774	2.94e-14	6.09e-13	PGM2	phosphoglucomutase 2 [Source:HGNC Symbol;Acc:HGNC:8906]
ENSG00000133687	-1.49399	2.94e-14	6.09e-13	TMTC1	transmembrane and tetratricopeptide repeat containing 1 [Source:HGNC Symbol;Acc:HGNC:24099]
ENSG00000178445	-1.44836	2.94e-14	6.09e-13	GLDC	glycine decarboxylase [Source:HGNC Symbol;Acc:HGNC:4313]
ENSG00000243244	2.56553	3.17e-14	6.57e-13	STON1	stonin 1 [Source:HGNC Symbol;Acc:HGNC:17003]
ENSG00000187790	-1.01025	3.28e-14	6.77e-13	FANCM	Fanconi anemia complementation group M [Source:HGNC Symbol;Acc:HGNC:23168]
ENSG00000169756	-0.771817	3.31e-14	6.83e-13	LIMS1	LIM zinc finger domain containing 1 [Source:HGNC Symbol;Acc:HGNC:6616]
ENSG00000215386	1.82822	3.33e-14	6.88e-13	MIR99AHG	mir-99a-let-7c cluster host gene [Source:HGNC Symbol;Acc:HGNC:1274]
ENSG00000169504	-0.956498	3.41e-14	7.02e-13	CLIC4	chloride intracellular channel 4 [Source:HGNC Symbol;Acc:HGNC:13518]
ENSG00000257267	0.588708	3.43e-14	7.06e-13	ZNF271P	zinc finger protein 271, pseudogene [Source:HGNC Symbol;Acc:HGNC:13065]
ENSG00000204514	1.11675	3.48e-14	7.15e-13	ZNF814	zinc finger protein 814 [Source:HGNC Symbol;Acc:HGNC:33258]
ENSG00000182253	-0.969207	3.5e-14	7.19e-13	SYNM	synemin [Source:HGNC Symbol;Acc:HGNC:24466]
ENSG00000175567	-1.12766	3.6e-14	7.38e-13	UCP2	uncoupling protein 2 [Source:HGNC Symbol;Acc:HGNC:12518]
ENSG00000147883	-1.67888	3.64e-14	7.46e-13	CDKN2B	cyclin dependent kinase inhibitor 2B [Source:HGNC Symbol;Acc:HGNC:1788]
ENSG00000181433	1.94981	3.71e-14	7.59e-13	SAGE1	sarcoma antigen 1 [Source:HGNC Symbol;Acc:HGNC:30369]
ENSG00000143624	0.714793	3.76e-14	7.68e-13	INTS3	integrator complex subunit 3 [Source:HGNC Symbol;Acc:HGNC:26153]
ENSG00000108559	-0.640027	3.84e-14	7.84e-13	NUP88	nucleoporin 88 [Source:HGNC Symbol;Acc:HGNC:8067]
ENSG00000106078	0.694322	3.92e-14	8e-13	COBL	cordon-bleu WH2 repeat protein [Source:HGNC Symbol;Acc:HGNC:22199]
ENSG00000167535	0.615912	4.05e-14	8.25e-13	CACNB3	calcium voltage-gated channel auxiliary subunit beta 3 [Source:HGNC Symbol;Acc:HGNC:1403]
ENSG00000085982	0.750298	4.16e-14	8.46e-13	USP40	ubiquitin specific peptidase 40 [Source:HGNC Symbol;Acc:HGNC:20069]
ENSG00000048028	-0.713938	4.32e-14	8.77e-13	USP28	ubiquitin specific peptidase 28 [Source:HGNC Symbol;Acc:HGNC:12625]
ENSG00000086848	-0.854846	4.37e-14	8.88e-13	ALG9	ALG9, alpha-1,2-mannosyltransferase [Source:HGNC Symbol;Acc:HGNC:15672]
ENSG00000163191	0.81866	4.4e-14	8.93e-13	S100A11	S100 calcium binding protein A11 [Source:HGNC Symbol;Acc:HGNC:10488]
ENSG00000140199	1.15176	4.56e-14	9.23e-13	SLC12A6	solute carrier family 12 member 6 [Source:HGNC Symbol;Acc:HGNC:10914]
ENSG00000187720	-1.1754	4.63e-14	9.36e-13	THSD4	thrombospondin type 1 domain containing 4 [Source:HGNC Symbol;Acc:HGNC:25835]
ENSG00000159640	-1.13133	4.84e-14	9.77e-13	ACE	angiotensin I converting enzyme [Source:HGNC Symbol;Acc:HGNC:2707]
ENSG00000008282	-0.610152	4.86e-14	9.79e-13	SYPL1	synaptophysin like 1 [Source:HGNC Symbol;Acc:HGNC:11507]
ENSG00000168890	0.946922	4.93e-14	9.93e-13	TMEM150A	transmembrane protein 150A [Source:HGNC Symbol;Acc:HGNC:24677]
ENSG00000116017	0.758098	5e-14	1e-12	ARID3A	AT-rich interaction domain 3A [Source:HGNC Symbol;Acc:HGNC:3031]
ENSG00000152240	-0.86277	5.05e-14	1.01e-12	HAUS1	HAUS augmin like complex subunit 1 [Source:HGNC Symbol;Acc:HGNC:25174]
ENSG00000260260	0.832623	5.1e-14	1.02e-12	SNHG19	small nucleolar RNA host gene 19 [Source:HGNC Symbol;Acc:HGNC:49574]
ENSG00000170464	1.56435	5.13e-14	1.03e-12	DNAJC18	DnaJ heat shock protein family (Hsp40) member C18 [Source:HGNC Symbol;Acc:HGNC:28429]
ENSG00000196218	-1.56551	5.25e-14	1.05e-12	RYR1	ryanodine receptor 1 [Source:HGNC Symbol;Acc:HGNC:10483]
ENSG00000213853	-1.16539	5.49e-14	1.1e-12	EMP2	epithelial membrane protein 2 [Source:HGNC Symbol;Acc:HGNC:3334]
ENSG00000230590	0.836413	5.58e-14	1.12e-12	FTX	FTX transcript, XIST regulator (non-protein coding) [Source:HGNC Symbol;Acc:HGNC:37190]
ENSG00000108960	-1.23827	5.65e-14	1.13e-12	MMD	monocyte to macrophage differentiation associated [Source:HGNC Symbol;Acc:HGNC:7153]
ENSG00000069482	-0.909542	5.75e-14	1.15e-12	GAL	galanin and GMAP prepropeptide [Source:HGNC Symbol;Acc:HGNC:4114]
ENSG00000269834	1.94111	6.36e-14	1.27e-12	ZNF528-AS1	ZNF528 antisense RNA 1 [Source:HGNC Symbol;Acc:HGNC:51305]
ENSG00000140406	-0.690523	6.43e-14	1.28e-12	TLNRD1	talin rod domain containing 1 [Source:HGNC Symbol;Acc:HGNC:13519]
ENSG00000111229	-0.656431	6.69e-14	1.33e-12	ARPC3	actin related protein 2/3 complex subunit 3 [Source:HGNC Symbol;Acc:HGNC:706]
ENSG00000091831	-1.4538	6.76e-14	1.34e-12	ESR1	estrogen receptor 1 [Source:HGNC Symbol;Acc:HGNC:3467]
ENSG00000158186	0.932341	6.81e-14	1.35e-12	MRAS	muscle RAS oncogene homolog [Source:HGNC Symbol;Acc:HGNC:7227]
ENSG00000186660	-0.586605	6.97e-14	1.38e-12	ZFP91	ZFP91 zinc finger protein [Source:HGNC Symbol;Acc:HGNC:14983]
ENSG00000019991	1.49549	6.98e-14	1.38e-12	HGF	hepatocyte growth factor [Source:HGNC Symbol;Acc:HGNC:4893]
ENSG00000174428	1.1898	7.29e-14	1.44e-12	GTF2IRD2B	GTF2I repeat domain containing 2B [Source:HGNC Symbol;Acc:HGNC:33125]
ENSG00000108582	-1.14377	7.39e-14	1.46e-12	CPD	carboxypeptidase D [Source:HGNC Symbol;Acc:HGNC:2301]
ENSG00000119640	-1.01031	7.58e-14	1.5e-12	ACYP1	acylphosphatase 1 [Source:HGNC Symbol;Acc:HGNC:179]
ENSG00000117713	-0.738031	7.68e-14	1.52e-12	ARID1A	AT-rich interaction domain 1A [Source:HGNC Symbol;Acc:HGNC:11110]
ENSG00000175334	-0.641952	7.7e-14	1.52e-12	BANF1	barrier to autointegration factor 1 [Source:HGNC Symbol;Acc:HGNC:17397]
ENSG00000134940	2.25508	7.75e-14	1.53e-12	ACRV1	acrosomal vesicle protein 1 [Source:HGNC Symbol;Acc:HGNC:127]
ENSG00000179846	1.20556	7.87e-14	1.55e-12	NKPD1	NTPase KAP family P-loop domain containing 1 [Source:HGNC Symbol;Acc:HGNC:24739]
ENSG00000034053	0.728258	7.99e-14	1.57e-12	APBA2	amyloid beta precursor protein binding family A member 2 [Source:HGNC Symbol;Acc:HGNC:579]
ENSG00000196459	0.91148	8.32e-14	1.63e-12	TRAPPC2	trafficking protein particle complex 2 [Source:HGNC Symbol;Acc:HGNC:23068]
ENSG00000105750	-0.877676	8.47e-14	1.66e-12	ZNF85	zinc finger protein 85 [Source:HGNC Symbol;Acc:HGNC:13160]
ENSG00000158246	-1.85412	8.96e-14	1.75e-12	FAM46B	family with sequence similarity 46 member B [Source:HGNC Symbol;Acc:HGNC:28273]
ENSG00000110925	-0.968023	8.96e-14	1.75e-12	CSRNP2	cysteine and serine rich nuclear protein 2 [Source:HGNC Symbol;Acc:HGNC:16006]
ENSG00000172785	-0.697181	9.21e-14	1.8e-12	CBWD1	COBW domain containing 1 [Source:HGNC Symbol;Acc:HGNC:17134]
ENSG00000172785	-0.697181	9.21e-14	1.8e-12	CBWD1	COBW domain containing 1 [Source:HGNC Symbol;Acc:HGNC:17134]
ENSG00000263731	-1.06487	9.2e-14	1.8e-12	AC145207.5
ENSG00000188613	-1.58016	9.4e-14	1.83e-12	NANOS1	nanos C2HC-type zinc finger 1 [Source:HGNC Symbol;Acc:HGNC:23044]
ENSG00000283526	1.05753	9.45e-14	1.84e-12	AL160276.1
ENSG00000111711	-0.831712	9.55e-14	1.86e-12	GOLT1B	golgi transport 1B [Source:HGNC Symbol;Acc:HGNC:20175]
ENSG00000189283	1.11802	9.63e-14	1.87e-12	FHIT	fragile histidine triad [Source:HGNC Symbol;Acc:HGNC:3701]
ENSG00000167964	0.868592	1e-13	1.95e-12	RAB26	RAB26, member RAS oncogene family [Source:HGNC Symbol;Acc:HGNC:14259]
ENSG00000168092	-0.720278	1.03e-13	1.99e-12	PAFAH1B2	platelet activating factor acetylhydrolase 1b catalytic subunit 2 [Source:HGNC Symbol;Acc:HGNC:8575]
ENSG00000139112	1.02292	1.04e-13	2.01e-12	GABARAPL1	GABA type A receptor associated protein like 1 [Source:HGNC Symbol;Acc:HGNC:4068]
ENSG00000204860	0.930426	1.04e-13	2.01e-12	FAM201A	family with sequence similarity 201 member A [Source:HGNC Symbol;Acc:HGNC:27239]
ENSG00000162522	0.710529	1.07e-13	2.08e-12	KIAA1522	KIAA1522 [Source:HGNC Symbol;Acc:HGNC:29301]
ENSG00000188227	0.704584	1.08e-13	2.09e-12	ZNF793	zinc finger protein 793 [Source:HGNC Symbol;Acc:HGNC:33115]
ENSG00000156675	-0.789654	1.1e-13	2.12e-12	RAB11FIP1	RAB11 family interacting protein 1 [Source:HGNC Symbol;Acc:HGNC:30265]
ENSG00000204950	-1.97179	1.1e-13	2.13e-12	LRRC10B	leucine rich repeat containing 10B [Source:HGNC Symbol;Acc:HGNC:37215]
ENSG00000115255	-0.941683	1.18e-13	2.27e-12	REEP6	receptor accessory protein 6 [Source:HGNC Symbol;Acc:HGNC:30078]
ENSG00000123684	-0.997346	1.2e-13	2.32e-12	LPGAT1	lysophosphatidylglycerol acyltransferase 1 [Source:HGNC Symbol;Acc:HGNC:28985]
ENSG00000128578	-1.4314	1.27e-13	2.45e-12	STRIP2	striatin interacting protein 2 [Source:HGNC Symbol;Acc:HGNC:22209]
ENSG00000155329	-0.825993	1.29e-13	2.48e-12	ZCCHC10	zinc finger CCHC-type containing 10 [Source:HGNC Symbol;Acc:HGNC:25954]
ENSG00000184983	-0.671255	1.31e-13	2.51e-12	NDUFA6	NADH:ubiquinone oxidoreductase subunit A6 [Source:HGNC Symbol;Acc:HGNC:7690]
ENSG00000138119	1.02182	1.32e-13	2.54e-12	MYOF	myoferlin [Source:HGNC Symbol;Acc:HGNC:3656]
ENSG00000173210	1.07142	1.34e-13	2.58e-12	ABLIM3	actin binding LIM protein family member 3 [Source:HGNC Symbol;Acc:HGNC:29132]
ENSG00000197223	-1.129	1.37e-13	2.63e-12	C1D	C1D nuclear receptor corepressor [Source:HGNC Symbol;Acc:HGNC:29911]
ENSG00000142627	-0.687407	1.44e-13	2.75e-12	EPHA2	EPH receptor A2 [Source:HGNC Symbol;Acc:HGNC:3386]
ENSG00000256069	2.54169	1.47e-13	2.8e-12	A2MP1	alpha-2-macroglobulin pseudogene 1 [Source:HGNC Symbol;Acc:HGNC:8]
ENSG00000135924	0.615607	1.52e-13	2.9e-12	DNAJB2	DnaJ heat shock protein family (Hsp40) member B2 [Source:HGNC Symbol;Acc:HGNC:5228]
ENSG00000197296	-0.799663	1.57e-13	3e-12	FITM2	fat storage inducing transmembrane protein 2 [Source:HGNC Symbol;Acc:HGNC:16135]
ENSG00000245937	0.9018	1.61e-13	3.05e-12	LINC01184	long intergenic non-protein coding RNA 1184 [Source:HGNC Symbol;Acc:HGNC:49565]
ENSG00000122417	1.00325	1.63e-13	3.1e-12	ODF2L	outer dense fiber of sperm tails 2 like [Source:HGNC Symbol;Acc:HGNC:29225]
ENSG00000181666	0.628554	1.66e-13	3.14e-12	HKR1	HKR1, GLI-Kruppel zinc finger family member [Source:HGNC Symbol;Acc:HGNC:4928]
ENSG00000143416	0.924298	1.69e-13	3.21e-12	SELENBP1	selenium binding protein 1 [Source:HGNC Symbol;Acc:HGNC:10719]
ENSG00000117410	-0.594543	1.75e-13	3.32e-12	ATP6V0B	ATPase H+ transporting V0 subunit b [Source:HGNC Symbol;Acc:HGNC:861]
ENSG00000204160	0.688758	1.76e-13	3.33e-12	ZDHHC18	zinc finger DHHC-type containing 18 [Source:HGNC Symbol;Acc:HGNC:20712]
ENSG00000167528	0.739653	1.9e-13	3.58e-12	ZNF641	zinc finger protein 641 [Source:HGNC Symbol;Acc:HGNC:31834]
ENSG00000272084	1.80586	1.97e-13	3.71e-12	AL137127.1
ENSG00000143367	0.742418	1.99e-13	3.75e-12	TUFT1	tuftelin 1 [Source:HGNC Symbol;Acc:HGNC:12422]
ENSG00000108384	-0.758477	2.04e-13	3.84e-12	RAD51C	RAD51 paralog C [Source:HGNC Symbol;Acc:HGNC:9820]
ENSG00000153291	0.885026	2.14e-13	4.03e-12	SLC25A27	solute carrier family 25 member 27 [Source:HGNC Symbol;Acc:HGNC:21065]
ENSG00000007047	0.690969	2.27e-13	4.26e-12	MARK4	microtubule affinity regulating kinase 4 [Source:HGNC Symbol;Acc:HGNC:13538]
ENSG00000143412	1.04408	2.36e-13	4.42e-12	ANXA9	annexin A9 [Source:HGNC Symbol;Acc:HGNC:547]
ENSG00000118217	0.684708	2.38e-13	4.47e-12	ATF6	activating transcription factor 6 [Source:HGNC Symbol;Acc:HGNC:791]
ENSG00000110911	-0.592231	2.41e-13	4.51e-12	SLC11A2	solute carrier family 11 member 2 [Source:HGNC Symbol;Acc:HGNC:10908]
ENSG00000101342	1.16704	2.43e-13	4.54e-12	TLDC2	TBC/LysM-associated domain containing 2 [Source:HGNC Symbol;Acc:HGNC:16112]
ENSG00000125450	-0.723883	2.52e-13	4.71e-12	NUP85	nucleoporin 85 [Source:HGNC Symbol;Acc:HGNC:8734]
ENSG00000104964	0.757725	2.55e-13	4.76e-12	AES	amino-terminal enhancer of split [Source:HGNC Symbol;Acc:HGNC:307]
ENSG00000101856	-0.613656	2.57e-13	4.8e-12	PGRMC1	progesterone receptor membrane component 1 [Source:HGNC Symbol;Acc:HGNC:16090]
ENSG00000244306	0.768491	2.61e-13	4.85e-12	DUXAP10	double homeobox A pseudogene 10 [Source:NCBI gene;Acc:503639]
ENSG00000132481	-0.76681	2.73e-13	5.08e-12	TRIM47	tripartite motif containing 47 [Source:HGNC Symbol;Acc:HGNC:19020]
ENSG00000132773	-0.884335	2.88e-13	5.35e-12	TOE1	target of EGR1, member 1 (nuclear) [Source:HGNC Symbol;Acc:HGNC:15954]
ENSG00000100749	-0.994076	2.88e-13	5.35e-12	VRK1	vaccinia related kinase 1 [Source:HGNC Symbol;Acc:HGNC:12718]
ENSG00000177283	-0.918531	2.9e-13	5.39e-12	FZD8	frizzled class receptor 8 [Source:HGNC Symbol;Acc:HGNC:4046]
ENSG00000186470	2.16288	2.96e-13	5.48e-12	BTN3A2	butyrophilin subfamily 3 member A2 [Source:HGNC Symbol;Acc:HGNC:1139]
ENSG00000196268	1.07926	3.03e-13	5.61e-12	ZNF493	zinc finger protein 493 [Source:HGNC Symbol;Acc:HGNC:23708]
ENSG00000130175	0.729032	3.05e-13	5.64e-12	PRKCSH	protein kinase C substrate 80K-H [Source:HGNC Symbol;Acc:HGNC:9411]
ENSG00000072210	-0.613502	3.21e-13	5.92e-12	ALDH3A2	aldehyde dehydrogenase 3 family member A2 [Source:HGNC Symbol;Acc:HGNC:403]
ENSG00000126243	0.944422	3.33e-13	6.13e-12	LRFN3	leucine rich repeat and fibronectin type III domain containing 3 [Source:HGNC Symbol;Acc:HGNC:28370]
ENSG00000160352	-0.63096	3.4e-13	6.26e-12	ZNF714	zinc finger protein 714 [Source:HGNC Symbol;Acc:HGNC:27124]
ENSG00000196290	-0.609448	3.51e-13	6.45e-12	NIF3L1	NGG1 interacting factor 3 like 1 [Source:HGNC Symbol;Acc:HGNC:13390]
ENSG00000236975	3.04817	3.53e-13	6.47e-12	AL137793.1
ENSG00000111269	0.81741	3.73e-13	6.83e-12	CREBL2	cAMP responsive element binding protein like 2 [Source:HGNC Symbol;Acc:HGNC:2350]
ENSG00000115310	-0.804698	3.8e-13	6.96e-12	RTN4	reticulon 4 [Source:HGNC Symbol;Acc:HGNC:14085]
ENSG00000051825	-0.818911	3.84e-13	7.04e-12	MPHOSPH9	M-phase phosphoprotein 9 [Source:HGNC Symbol;Acc:HGNC:7215]
ENSG00000180777	2.72658	4.07e-13	7.45e-12	ANKRD30B	ankyrin repeat domain 30B [Source:HGNC Symbol;Acc:HGNC:24165]
ENSG00000153094	-0.814636	4.22e-13	7.72e-12	BCL2L11	BCL2 like 11 [Source:HGNC Symbol;Acc:HGNC:994]
ENSG00000174989	0.655122	4.27e-13	7.79e-12	FBXW8	F-box and WD repeat domain containing 8 [Source:HGNC Symbol;Acc:HGNC:13597]
ENSG00000146143	-1.00947	4.3e-13	7.84e-12	PRIM2	primase (DNA) subunit 2 [Source:HGNC Symbol;Acc:HGNC:9370]
ENSG00000150687	-0.81115	4.43e-13	8.08e-12	PRSS23	protease, serine 23 [Source:HGNC Symbol;Acc:HGNC:14370]
ENSG00000166170	-0.603338	4.46e-13	8.13e-12	BAG5	BCL2 associated athanogene 5 [Source:HGNC Symbol;Acc:HGNC:941]
ENSG00000131771	-1.44894	4.74e-13	8.62e-12	PPP1R1B	protein phosphatase 1 regulatory inhibitor subunit 1B [Source:HGNC Symbol;Acc:HGNC:9287]
ENSG00000136159	-0.813074	4.89e-13	8.88e-12	NUDT15	nudix hydrolase 15 [Source:HGNC Symbol;Acc:HGNC:23063]
ENSG00000286207	2.24338	4.89e-13	8.88e-12	NA	NA
ENSG00000117758	0.687801	5.2e-13	9.43e-12	STX12	syntaxin 12 [Source:HGNC Symbol;Acc:HGNC:11430]
ENSG00000135336	-0.601822	5.3e-13	9.6e-12	ORC3	origin recognition complex subunit 3 [Source:HGNC Symbol;Acc:HGNC:8489]
ENSG00000130816	-0.882967	5.67e-13	1.02e-11	DNMT1	DNA methyltransferase 1 [Source:HGNC Symbol;Acc:HGNC:2976]
ENSG00000101276	1.20622	5.81e-13	1.05e-11	SLC52A3	solute carrier family 52 member 3 [Source:HGNC Symbol;Acc:HGNC:16187]
ENSG00000091436	-0.854229	5.97e-13	1.08e-11	MAP3K20	mitogen-activated protein kinase kinase kinase 20 [Source:HGNC Symbol;Acc:HGNC:17797]
ENSG00000056487	0.929251	6.05e-13	1.09e-11	PHF21B	PHD finger protein 21B [Source:HGNC Symbol;Acc:HGNC:25161]
ENSG00000149929	-0.776662	6.1e-13	1.1e-11	HIRIP3	HIRA interacting protein 3 [Source:HGNC Symbol;Acc:HGNC:4917]
ENSG00000130584	0.849975	6.18e-13	1.11e-11	ZBTB46	zinc finger and BTB domain containing 46 [Source:HGNC Symbol;Acc:HGNC:16094]
ENSG00000112144	-0.962689	6.24e-13	1.12e-11	ICK	intestinal cell kinase [Source:HGNC Symbol;Acc:HGNC:21219]
ENSG00000151287	-0.924206	6.28e-13	1.13e-11	TEX30	testis expressed 30 [Source:HGNC Symbol;Acc:HGNC:25188]
ENSG00000182199	-0.598943	6.31e-13	1.13e-11	SHMT2	serine hydroxymethyltransferase 2 [Source:HGNC Symbol;Acc:HGNC:10852]
ENSG00000100442	0.606806	6.31e-13	1.13e-11	FKBP3	FK506 binding protein 3 [Source:HGNC Symbol;Acc:HGNC:3719]
ENSG00000053254	0.821046	6.45e-13	1.15e-11	FOXN3	forkhead box N3 [Source:HGNC Symbol;Acc:HGNC:1928]
ENSG00000173436	0.599707	6.65e-13	1.19e-11	MINOS1	mitochondrial inner membrane organizing system 1 [Source:HGNC Symbol;Acc:HGNC:32068]
ENSG00000167703	-0.753952	6.79e-13	1.21e-11	SLC43A2	solute carrier family 43 member 2 [Source:HGNC Symbol;Acc:HGNC:23087]
ENSG00000269837	0.820407	6.82e-13	1.22e-11	IPO5P1	importin 5 pseudogene 1 [Source:HGNC Symbol;Acc:HGNC:49687]
ENSG00000166704	0.910371	7e-13	1.25e-11	ZNF606	zinc finger protein 606 [Source:HGNC Symbol;Acc:HGNC:25879]
ENSG00000224616	1.05627	8.06e-13	1.43e-11	RTCA-AS1	RTCA antisense RNA 1 [Source:HGNC Symbol;Acc:HGNC:50573]
ENSG00000079112	2.63959	8.07e-13	1.44e-11	CDH17	cadherin 17 [Source:HGNC Symbol;Acc:HGNC:1756]
ENSG00000265972	1.0237	8.13e-13	1.44e-11	TXNIP	thioredoxin interacting protein [Source:HGNC Symbol;Acc:HGNC:16952]
ENSG00000175183	-0.92869	8.64e-13	1.53e-11	CSRP2	cysteine and glycine rich protein 2 [Source:HGNC Symbol;Acc:HGNC:2470]
ENSG00000143621	-0.75564	8.91e-13	1.58e-11	ILF2	interleukin enhancer binding factor 2 [Source:HGNC Symbol;Acc:HGNC:6037]
ENSG00000166313	1.02226	8.98e-13	1.59e-11	APBB1	amyloid beta precursor protein binding family B member 1 [Source:HGNC Symbol;Acc:HGNC:581]
ENSG00000146834	-0.586196	9e-13	1.59e-11	MEPCE	methylphosphate capping enzyme [Source:HGNC Symbol;Acc:HGNC:20247]
ENSG00000165379	0.996605	9.09e-13	1.61e-11	LRFN5	leucine rich repeat and fibronectin type III domain containing 5 [Source:HGNC Symbol;Acc:HGNC:20360]
ENSG00000145860	0.861488	9.18e-13	1.62e-11	RNF145	ring finger protein 145 [Source:HGNC Symbol;Acc:HGNC:20853]
ENSG00000264334	1.76798	9.24e-13	1.63e-11	AC134978.1
ENSG00000187079	-1.07012	9.39e-13	1.66e-11	TEAD1	TEA domain transcription factor 1 [Source:HGNC Symbol;Acc:HGNC:11714]
ENSG00000099219	-0.828943	9.42e-13	1.66e-11	ERMP1	endoplasmic reticulum metallopeptidase 1 [Source:HGNC Symbol;Acc:HGNC:23703]
ENSG00000272872	1.02919	9.43e-13	1.66e-11	AP000525.1
ENSG00000144848	-0.587175	9.51e-13	1.67e-11	ATG3	autophagy related 3 [Source:HGNC Symbol;Acc:HGNC:20962]
ENSG00000012232	0.643689	9.59e-13	1.68e-11	EXTL3	exostosin like glycosyltransferase 3 [Source:HGNC Symbol;Acc:HGNC:3518]
ENSG00000090924	-1.14981	9.63e-13	1.69e-11	PLEKHG2	pleckstrin homology and RhoGEF domain containing G2 [Source:HGNC Symbol;Acc:HGNC:29515]
ENSG00000197119	0.611935	9.66e-13	1.69e-11	SLC25A29	solute carrier family 25 member 29 [Source:HGNC Symbol;Acc:HGNC:20116]
ENSG00000003249	0.902377	1.02e-12	1.79e-11	DBNDD1	dysbindin domain containing 1 [Source:HGNC Symbol;Acc:HGNC:28455]
ENSG00000105254	-0.638364	1.04e-12	1.82e-11	TBCB	tubulin folding cofactor B [Source:HGNC Symbol;Acc:HGNC:1989]
ENSG00000206530	0.716218	1.06e-12	1.85e-11	CFAP44	cilia and flagella associated protein 44 [Source:HGNC Symbol;Acc:HGNC:25631]
ENSG00000161558	-0.827781	1.1e-12	1.93e-11	TMEM143	transmembrane protein 143 [Source:HGNC Symbol;Acc:HGNC:25603]
ENSG00000256223	0.930528	1.12e-12	1.95e-11	ZNF10	zinc finger protein 10 [Source:HGNC Symbol;Acc:HGNC:12879]
ENSG00000196517	-1.08277	1.12e-12	1.96e-11	SLC6A9	solute carrier family 6 member 9 [Source:HGNC Symbol;Acc:HGNC:11056]
ENSG00000143882	0.86644	1.14e-12	1.99e-11	ATP6V1C2	ATPase H+ transporting V1 subunit C2 [Source:HGNC Symbol;Acc:HGNC:18264]
ENSG00000116698	-0.665062	1.17e-12	2.04e-11	SMG7	SMG7, nonsense mediated mRNA decay factor [Source:HGNC Symbol;Acc:HGNC:16792]
ENSG00000101187	-0.94024	1.18e-12	2.05e-11	SLCO4A1	solute carrier organic anion transporter family member 4A1 [Source:HGNC Symbol;Acc:HGNC:10953]
ENSG00000146904	1.19236	1.19e-12	2.06e-11	EPHA1	EPH receptor A1 [Source:HGNC Symbol;Acc:HGNC:3385]
ENSG00000170634	1.27792	1.22e-12	2.1e-11	ACYP2	acylphosphatase 2 [Source:HGNC Symbol;Acc:HGNC:180]
ENSG00000280339	1.89566	1.24e-12	2.15e-11	AP001528.3
ENSG00000092621	-1.27185	1.25e-12	2.15e-11	PHGDH	phosphoglycerate dehydrogenase [Source:HGNC Symbol;Acc:HGNC:8923]
ENSG00000145332	-0.79442	1.26e-12	2.17e-11	KLHL8	kelch like family member 8 [Source:HGNC Symbol;Acc:HGNC:18644]
ENSG00000221923	1.01339	1.28e-12	2.2e-11	ZNF880	zinc finger protein 880 [Source:HGNC Symbol;Acc:HGNC:37249]
ENSG00000134809	-1.0231	1.29e-12	2.23e-11	TIMM10	translocase of inner mitochondrial membrane 10 [Source:HGNC Symbol;Acc:HGNC:11814]
ENSG00000187372	1.57788	1.32e-12	2.27e-11	PCDHB13	protocadherin beta 13 [Source:HGNC Symbol;Acc:HGNC:8684]
ENSG00000070882	-1.08728	1.37e-12	2.35e-11	OSBPL3	oxysterol binding protein like 3 [Source:HGNC Symbol;Acc:HGNC:16370]
ENSG00000198417	-2.92362	1.37e-12	2.35e-11	MT1F	metallothionein 1F [Source:HGNC Symbol;Acc:HGNC:7398]
ENSG00000106105	-0.674576	1.4e-12	2.4e-11	GARS	glycyl-tRNA synthetase [Source:HGNC Symbol;Acc:HGNC:4162]
ENSG00000183684	-0.752409	1.41e-12	2.42e-11	ALYREF	Aly/REF export factor [Source:HGNC Symbol;Acc:HGNC:19071]
ENSG00000165475	0.628908	1.45e-12	2.47e-11	CRYL1	crystallin lambda 1 [Source:HGNC Symbol;Acc:HGNC:18246]
ENSG00000144354	-0.897924	1.53e-12	2.6e-11	CDCA7	cell division cycle associated 7 [Source:HGNC Symbol;Acc:HGNC:14628]
ENSG00000132780	-0.711633	1.54e-12	2.63e-11	NASP	nuclear autoantigenic sperm protein [Source:HGNC Symbol;Acc:HGNC:7644]
ENSG00000157514	-1.16314	1.56e-12	2.66e-11	TSC22D3	TSC22 domain family member 3 [Source:HGNC Symbol;Acc:HGNC:3051]
ENSG00000164088	1.01747	1.58e-12	2.68e-11	PPM1M	protein phosphatase, Mg2+/Mn2+ dependent 1M [Source:HGNC Symbol;Acc:HGNC:26506]
ENSG00000180818	0.969832	1.58e-12	2.68e-11	HOXC10	homeobox C10 [Source:HGNC Symbol;Acc:HGNC:5122]
ENSG00000100416	-0.806498	1.6e-12	2.71e-11	TRMU	tRNA 5-methylaminomethyl-2-thiouridylate methyltransferase [Source:HGNC Symbol;Acc:HGNC:25481]
ENSG00000197168	1.80378	1.65e-12	2.8e-11	NEK5	NIMA related kinase 5 [Source:HGNC Symbol;Acc:HGNC:7748]
ENSG00000113761	0.685717	1.66e-12	2.82e-11	ZNF346	zinc finger protein 346 [Source:HGNC Symbol;Acc:HGNC:16403]
ENSG00000139289	-0.872494	1.68e-12	2.84e-11	PHLDA1	pleckstrin homology like domain family A member 1 [Source:HGNC Symbol;Acc:HGNC:8933]
ENSG00000197063	-0.600778	1.68e-12	2.84e-11	MAFG	MAF bZIP transcription factor G [Source:HGNC Symbol;Acc:HGNC:6781]
ENSG00000095203	-0.835537	1.69e-12	2.85e-11	EPB41L4B	erythrocyte membrane protein band 4.1 like 4B [Source:HGNC Symbol;Acc:HGNC:19818]
ENSG00000147065	0.973797	1.69e-12	2.85e-11	MSN	moesin [Source:HGNC Symbol;Acc:HGNC:7373]
ENSG00000167291	0.591349	1.74e-12	2.94e-11	TBC1D16	TBC1 domain family member 16 [Source:HGNC Symbol;Acc:HGNC:28356]
ENSG00000143437	0.624302	1.78e-12	2.99e-11	ARNT	aryl hydrocarbon receptor nuclear translocator [Source:HGNC Symbol;Acc:HGNC:700]
ENSG00000167186	-0.696883	1.89e-12	3.18e-11	COQ7	coenzyme Q7, hydroxylase [Source:HGNC Symbol;Acc:HGNC:2244]
ENSG00000147536	-1.36653	1.92e-12	3.23e-11	GINS4	GINS complex subunit 4 [Source:HGNC Symbol;Acc:HGNC:28226]
ENSG00000142765	0.718685	1.97e-12	3.3e-11	SYTL1	synaptotagmin like 1 [Source:HGNC Symbol;Acc:HGNC:15584]
ENSG00000186063	1.21818	2e-12	3.35e-11	AIDA	axin interactor, dorsalization associated [Source:HGNC Symbol;Acc:HGNC:25761]
ENSG00000152952	-0.964673	2.05e-12	3.42e-11	PLOD2	procollagen-lysine,2-oxoglutarate 5-dioxygenase 2 [Source:HGNC Symbol;Acc:HGNC:9082]
ENSG00000116299	0.729232	2.12e-12	3.54e-11	KIAA1324	KIAA1324 [Source:HGNC Symbol;Acc:HGNC:29618]
ENSG00000276672	-1.14325	2.13e-12	3.55e-11	AL161891.1
ENSG00000269688	-1.93272	2.26e-12	3.77e-11	AC008982.2
ENSG00000174010	-1.2923	2.28e-12	3.8e-11	KLHL15	kelch like family member 15 [Source:HGNC Symbol;Acc:HGNC:29347]
ENSG00000128973	-0.782601	2.31e-12	3.83e-11	CLN6	CLN6, transmembrane ER protein [Source:HGNC Symbol;Acc:HGNC:2077]
ENSG00000109084	-0.64912	2.36e-12	3.92e-11	TMEM97	transmembrane protein 97 [Source:HGNC Symbol;Acc:HGNC:28106]
ENSG00000100889	-0.847447	2.38e-12	3.96e-11	PCK2	phosphoenolpyruvate carboxykinase 2, mitochondrial [Source:HGNC Symbol;Acc:HGNC:8725]
ENSG00000166831	-0.693212	2.43e-12	4.03e-11	RBPMS2	RNA binding protein with multiple splicing 2 [Source:HGNC Symbol;Acc:HGNC:19098]
ENSG00000183137	-0.890788	2.53e-12	4.19e-11	CEP57L1	centrosomal protein 57 like 1 [Source:HGNC Symbol;Acc:HGNC:21561]
ENSG00000284668	2.30725	2.54e-12	4.2e-11	AL805961.1
ENSG00000107798	0.654046	2.62e-12	4.33e-11	LIPA	lipase A, lysosomal acid type [Source:HGNC Symbol;Acc:HGNC:6617]
ENSG00000130513	-1.72286	2.76e-12	4.56e-11	GDF15	growth differentiation factor 15 [Source:HGNC Symbol;Acc:HGNC:30142]
ENSG00000106070	0.821698	2.86e-12	4.71e-11	GRB10	growth factor receptor bound protein 10 [Source:HGNC Symbol;Acc:HGNC:4564]
ENSG00000245571	1.22751	2.92e-12	4.81e-11	AP001258.1
ENSG00000076706	-1.87855	3.02e-12	4.97e-11	MCAM	melanoma cell adhesion molecule [Source:HGNC Symbol;Acc:HGNC:6934]
ENSG00000128165	-1.0742	3.06e-12	5.02e-11	ADM2	adrenomedullin 2 [Source:HGNC Symbol;Acc:HGNC:28898]
ENSG00000081320	-1.13366	3.06e-12	5.02e-11	STK17B	serine/threonine kinase 17b [Source:HGNC Symbol;Acc:HGNC:11396]
ENSG00000175756	-0.762449	3.11e-12	5.1e-11	AURKAIP1	aurora kinase A interacting protein 1 [Source:HGNC Symbol;Acc:HGNC:24114]
ENSG00000196968	-0.708504	3.12e-12	5.11e-11	FUT11	fucosyltransferase 11 [Source:HGNC Symbol;Acc:HGNC:19233]
ENSG00000103021	0.792343	3.2e-12	5.24e-11	CCDC113	coiled-coil domain containing 113 [Source:HGNC Symbol;Acc:HGNC:25002]
ENSG00000283709	1.83718	3.25e-12	5.31e-11	FAM238C	family with sequence similarity 238 member C (non-protein coding) [Source:HGNC Symbol;Acc:HGNC:24672]
ENSG00000197275	-1.33991	3.43e-12	5.6e-11	RAD54B	RAD54 homolog B (S. cerevisiae) [Source:HGNC Symbol;Acc:HGNC:17228]
ENSG00000110011	0.593116	3.62e-12	5.88e-11	DNAJC4	DnaJ heat shock protein family (Hsp40) member C4 [Source:HGNC Symbol;Acc:HGNC:5271]
ENSG00000079435	-1.21728	3.65e-12	5.92e-11	LIPE	lipase E, hormone sensitive type [Source:HGNC Symbol;Acc:HGNC:6621]
ENSG00000131943	0.777075	3.7e-12	6e-11	C19orf12	chromosome 19 open reading frame 12 [Source:HGNC Symbol;Acc:HGNC:25443]
ENSG00000114030	-0.644218	3.7e-12	6e-11	KPNA1	karyopherin subunit alpha 1 [Source:HGNC Symbol;Acc:HGNC:6394]
ENSG00000109181	2.0722	3.72e-12	6.02e-11	UGT2B10	UDP glucuronosyltransferase family 2 member B10 [Source:HGNC Symbol;Acc:HGNC:12544]
ENSG00000245498	1.51964	3.72e-12	6.02e-11	AP000866.1
ENSG00000116830	-0.714073	3.82e-12	6.18e-11	TTF2	transcription termination factor 2 [Source:HGNC Symbol;Acc:HGNC:12398]
ENSG00000134574	-1.05829	3.93e-12	6.34e-11	DDB2	damage specific DNA binding protein 2 [Source:HGNC Symbol;Acc:HGNC:2718]
ENSG00000175215	-0.616081	4e-12	6.46e-11	CTDSP2	CTD small phosphatase 2 [Source:HGNC Symbol;Acc:HGNC:17077]
ENSG00000165572	-0.735192	4.18e-12	6.74e-11	KBTBD6	kelch repeat and BTB domain containing 6 [Source:HGNC Symbol;Acc:HGNC:25340]
ENSG00000162783	-0.788269	4.4e-12	7.09e-11	IER5	immediate early response 5 [Source:HGNC Symbol;Acc:HGNC:5393]
ENSG00000225470	0.590317	4.47e-12	7.19e-11	JPX	JPX transcript, XIST activator (non-protein coding) [Source:HGNC Symbol;Acc:HGNC:37191]
ENSG00000108448	1.11974	4.76e-12	7.65e-11	TRIM16L	tripartite motif containing 16 like [Source:HGNC Symbol;Acc:HGNC:32670]
ENSG00000143401	-0.676185	5.15e-12	8.27e-11	ANP32E	acidic nuclear phosphoprotein 32 family member E [Source:HGNC Symbol;Acc:HGNC:16673]
ENSG00000237975	1.51239	5.16e-12	8.29e-11	FLG-AS1	FLG antisense RNA 1 [Source:HGNC Symbol;Acc:HGNC:27913]
ENSG00000133466	1.12677	5.21e-12	8.35e-11	C1QTNF6	C1q and TNF related 6 [Source:HGNC Symbol;Acc:HGNC:14343]
ENSG00000141552	-0.908312	5.22e-12	8.37e-11	ANAPC11	anaphase promoting complex subunit 11 [Source:HGNC Symbol;Acc:HGNC:14452]
ENSG00000073711	1.03728	5.4e-12	8.65e-11	PPP2R3A	protein phosphatase 2 regulatory subunit B''alpha [Source:HGNC Symbol;Acc:HGNC:9307]
ENSG00000272977	0.811148	5.63e-12	9e-11	AL008721.2
ENSG00000012061	0.633397	5.67e-12	9.07e-11	ERCC1	ERCC excision repair 1, endonuclease non-catalytic subunit [Source:HGNC Symbol;Acc:HGNC:3433]
ENSG00000166803	-1.33587	5.73e-12	9.15e-11	PCLAF	PCNA clamp associated factor [Source:HGNC Symbol;Acc:HGNC:28961]
ENSG00000164647	0.932271	5.84e-12	9.31e-11	STEAP1	STEAP family member 1 [Source:HGNC Symbol;Acc:HGNC:11378]
ENSG00000183765	-0.806827	5.88e-12	9.38e-11	CHEK2	checkpoint kinase 2 [Source:HGNC Symbol;Acc:HGNC:16627]
ENSG00000227953	1.97034	5.95e-12	9.49e-11	LINC01341	long intergenic non-protein coding RNA 1341 [Source:HGNC Symbol;Acc:HGNC:49457]
ENSG00000115457	-0.717144	6.08e-12	9.67e-11	IGFBP2	insulin like growth factor binding protein 2 [Source:HGNC Symbol;Acc:HGNC:5471]
ENSG00000185482	1.96254	6.12e-12	9.73e-11	STAC3	SH3 and cysteine rich domain 3 [Source:HGNC Symbol;Acc:HGNC:28423]
ENSG00000147874	-0.631022	6.15e-12	9.77e-11	HAUS6	HAUS augmin like complex subunit 6 [Source:HGNC Symbol;Acc:HGNC:25948]
ENSG00000117691	0.585919	6.28e-12	9.96e-11	NENF	neudesin neurotrophic factor [Source:HGNC Symbol;Acc:HGNC:30384]
ENSG00000135862	-0.766282	6.34e-12	1.01e-10	LAMC1	laminin subunit gamma 1 [Source:HGNC Symbol;Acc:HGNC:6492]
ENSG00000145777	0.988717	6.68e-12	1.06e-10	TSLP	thymic stromal lymphopoietin [Source:HGNC Symbol;Acc:HGNC:30743]
ENSG00000166426	-1.35923	6.96e-12	1.1e-10	CRABP1	cellular retinoic acid binding protein 1 [Source:HGNC Symbol;Acc:HGNC:2338]
ENSG00000140474	0.64374	7.04e-12	1.11e-10	ULK3	unc-51 like kinase 3 [Source:HGNC Symbol;Acc:HGNC:19703]
ENSG00000073910	0.67923	7.1e-12	1.12e-10	FRY	FRY microtubule binding protein [Source:HGNC Symbol;Acc:HGNC:20367]
ENSG00000106211	-0.904168	7.25e-12	1.14e-10	HSPB1	heat shock protein family B (small) member 1 [Source:HGNC Symbol;Acc:HGNC:5246]
ENSG00000128309	0.653865	7.4e-12	1.17e-10	MPST	mercaptopyruvate sulfurtransferase [Source:HGNC Symbol;Acc:HGNC:7223]
ENSG00000186439	1.69233	7.44e-12	1.17e-10	TRDN	triadin [Source:HGNC Symbol;Acc:HGNC:12261]
ENSG00000151131	0.777001	7.74e-12	1.22e-10	C12orf45	chromosome 12 open reading frame 45 [Source:HGNC Symbol;Acc:HGNC:28628]
ENSG00000188153	0.845936	7.84e-12	1.23e-10	COL4A5	collagen type IV alpha 5 chain [Source:HGNC Symbol;Acc:HGNC:2207]
ENSG00000111371	-0.651521	8.28e-12	1.3e-10	SLC38A1	solute carrier family 38 member 1 [Source:HGNC Symbol;Acc:HGNC:13447]
ENSG00000188807	-0.612987	8.5e-12	1.33e-10	TMEM201	transmembrane protein 201 [Source:HGNC Symbol;Acc:HGNC:33719]
ENSG00000179403	-0.827252	8.6e-12	1.34e-10	VWA1	von Willebrand factor A domain containing 1 [Source:HGNC Symbol;Acc:HGNC:30910]
ENSG00000091947	0.654554	8.67e-12	1.35e-10	TMEM101	transmembrane protein 101 [Source:HGNC Symbol;Acc:HGNC:28653]
ENSG00000136235	1.76338	8.68e-12	1.35e-10	GPNMB	glycoprotein nmb [Source:HGNC Symbol;Acc:HGNC:4462]
ENSG00000204438	-0.854968	8.74e-12	1.36e-10	GPANK1	G-patch domain and ankyrin repeats 1 [Source:HGNC Symbol;Acc:HGNC:13920]
ENSG00000134333	-0.784347	8.87e-12	1.38e-10	LDHA	lactate dehydrogenase A [Source:HGNC Symbol;Acc:HGNC:6535]
ENSG00000058085	2.14643	8.98e-12	1.4e-10	LAMC2	laminin subunit gamma 2 [Source:HGNC Symbol;Acc:HGNC:6493]
ENSG00000170289	3.22929	9.09e-12	1.41e-10	CNGB3	cyclic nucleotide gated channel beta 3 [Source:HGNC Symbol;Acc:HGNC:2153]
ENSG00000188959	-1.50515	9.13e-12	1.42e-10	C9orf152	chromosome 9 open reading frame 152 [Source:HGNC Symbol;Acc:HGNC:31455]
ENSG00000158805	0.799608	9.39e-12	1.45e-10	ZNF276	zinc finger protein 276 [Source:HGNC Symbol;Acc:HGNC:23330]
ENSG00000158169	-0.662481	1.02e-11	1.57e-10	FANCC	Fanconi anemia complementation group C [Source:HGNC Symbol;Acc:HGNC:3584]
ENSG00000120053	-0.661278	1.05e-11	1.62e-10	GOT1	glutamic-oxaloacetic transaminase 1 [Source:HGNC Symbol;Acc:HGNC:4432]
ENSG00000021300	1.69768	1.06e-11	1.63e-10	PLEKHB1	pleckstrin homology domain containing B1 [Source:HGNC Symbol;Acc:HGNC:19079]
ENSG00000136381	-0.844369	1.09e-11	1.67e-10	IREB2	iron responsive element binding protein 2 [Source:HGNC Symbol;Acc:HGNC:6115]
ENSG00000173113	-0.597259	1.1e-11	1.69e-10	TRMT112	tRNA methyltransferase subunit 11-2 [Source:HGNC Symbol;Acc:HGNC:26940]
ENSG00000139697	-0.667729	1.11e-11	1.71e-10	SBNO1	strawberry notch homolog 1 [Source:HGNC Symbol;Acc:HGNC:22973]
ENSG00000225190	0.769125	1.13e-11	1.73e-10	PLEKHM1	pleckstrin homology and RUN domain containing M1 [Source:HGNC Symbol;Acc:HGNC:29017]
ENSG00000125885	-0.939723	1.14e-11	1.75e-10	MCM8	minichromosome maintenance 8 homologous recombination repair factor [Source:HGNC Symbol;Acc:HGNC:16147]
ENSG00000003436	2.06516	1.15e-11	1.76e-10	TFPI	tissue factor pathway inhibitor [Source:HGNC Symbol;Acc:HGNC:11760]
ENSG00000115459	0.759253	1.15e-11	1.76e-10	ELMOD3	ELMO domain containing 3 [Source:HGNC Symbol;Acc:HGNC:26158]
ENSG00000147526	-0.920012	1.19e-11	1.82e-10	TACC1	transforming acidic coiled-coil containing protein 1 [Source:HGNC Symbol;Acc:HGNC:11522]
ENSG00000183833	0.873866	1.2e-11	1.83e-10	MAATS1	MYCBP associated and testis expressed 1 [Source:HGNC Symbol;Acc:HGNC:24010]
ENSG00000196660	1.64909	1.21e-11	1.85e-10	SLC30A10	solute carrier family 30 member 10 [Source:HGNC Symbol;Acc:HGNC:25355]
ENSG00000137770	-0.919689	1.24e-11	1.89e-10	CTDSPL2	CTD small phosphatase like 2 [Source:HGNC Symbol;Acc:HGNC:26936]
ENSG00000109046	0.731436	1.28e-11	1.96e-10	WSB1	WD repeat and SOCS box containing 1 [Source:HGNC Symbol;Acc:HGNC:19221]
ENSG00000277161	-0.635307	1.32e-11	2.01e-10	PIGW	phosphatidylinositol glycan anchor biosynthesis class W [Source:HGNC Symbol;Acc:HGNC:23213]
ENSG00000100106	0.651958	1.33e-11	2.02e-10	TRIOBP	TRIO and F-actin binding protein [Source:HGNC Symbol;Acc:HGNC:17009]
ENSG00000170791	-0.659501	1.36e-11	2.07e-10	CHCHD7	coiled-coil-helix-coiled-coil-helix domain containing 7 [Source:HGNC Symbol;Acc:HGNC:28314]
ENSG00000099797	-0.718375	1.41e-11	2.13e-10	TECR	trans-2,3-enoyl-CoA reductase [Source:HGNC Symbol;Acc:HGNC:4551]
ENSG00000131089	0.786659	1.47e-11	2.23e-10	ARHGEF9	Cdc42 guanine nucleotide exchange factor 9 [Source:HGNC Symbol;Acc:HGNC:14561]
ENSG00000157483	-0.777777	1.52e-11	2.3e-10	MYO1E	myosin IE [Source:HGNC Symbol;Acc:HGNC:7599]
ENSG00000273156	-1.1617	1.52e-11	2.3e-10	AC124016.2
ENSG00000101624	-0.836992	1.52e-11	2.3e-10	CEP76	centrosomal protein 76 [Source:HGNC Symbol;Acc:HGNC:25727]
ENSG00000160957	-0.937984	1.52e-11	2.3e-10	RECQL4	RecQ like helicase 4 [Source:HGNC Symbol;Acc:HGNC:9949]
ENSG00000184492	1.50571	1.6e-11	2.41e-10	FOXD4L1	forkhead box D4 like 1 [Source:HGNC Symbol;Acc:HGNC:18521]
ENSG00000173846	-0.880829	1.6e-11	2.42e-10	PLK3	polo like kinase 3 [Source:HGNC Symbol;Acc:HGNC:2154]
ENSG00000131462	-0.822782	1.63e-11	2.45e-10	TUBG1	tubulin gamma 1 [Source:HGNC Symbol;Acc:HGNC:12417]
ENSG00000136100	-0.809499	1.63e-11	2.46e-10	VPS36	vacuolar protein sorting 36 homolog [Source:HGNC Symbol;Acc:HGNC:20312]
ENSG00000198324	0.739745	1.67e-11	2.51e-10	FAM109A	family with sequence similarity 109 member A [Source:HGNC Symbol;Acc:HGNC:26509]
ENSG00000106034	1.62768	1.72e-11	2.58e-10	CPED1	cadherin like and PC-esterase domain containing 1 [Source:HGNC Symbol;Acc:HGNC:26159]
ENSG00000182858	-0.596212	1.74e-11	2.62e-10	ALG12	ALG12, alpha-1,6-mannosyltransferase [Source:HGNC Symbol;Acc:HGNC:19358]
ENSG00000115839	0.746916	1.81e-11	2.72e-10	RAB3GAP1	RAB3 GTPase activating protein catalytic subunit 1 [Source:HGNC Symbol;Acc:HGNC:17063]
ENSG00000110321	-0.631215	1.81e-11	2.72e-10	EIF4G2	eukaryotic translation initiation factor 4 gamma 2 [Source:HGNC Symbol;Acc:HGNC:3297]
ENSG00000175556	-1.5623	1.81e-11	2.72e-10	LONRF3	LON peptidase N-terminal domain and ring finger 3 [Source:HGNC Symbol;Acc:HGNC:21152]
ENSG00000136010	-0.768442	1.88e-11	2.82e-10	ALDH1L2	aldehyde dehydrogenase 1 family member L2 [Source:HGNC Symbol;Acc:HGNC:26777]
ENSG00000140511	-1.51581	1.99e-11	2.98e-10	HAPLN3	hyaluronan and proteoglycan link protein 3 [Source:HGNC Symbol;Acc:HGNC:21446]
ENSG00000127415	0.893437	2.02e-11	3.03e-10	IDUA	iduronidase, alpha-L- [Source:HGNC Symbol;Acc:HGNC:5391]
ENSG00000153936	-0.875807	2.05e-11	3.07e-10	HS2ST1	heparan sulfate 2-O-sulfotransferase 1 [Source:HGNC Symbol;Acc:HGNC:5193]
ENSG00000170222	1.47727	2.08e-11	3.11e-10	ADPRM	ADP-ribose/CDP-alcohol diphosphatase, manganese dependent [Source:HGNC Symbol;Acc:HGNC:30925]
ENSG00000179406	0.618761	2.11e-11	3.15e-10	LINC00174	long intergenic non-protein coding RNA 174 [Source:HGNC Symbol;Acc:HGNC:27788]
ENSG00000075240	0.610786	2.13e-11	3.18e-10	GRAMD4	GRAM domain containing 4 [Source:HGNC Symbol;Acc:HGNC:29113]
ENSG00000100239	0.693798	2.18e-11	3.25e-10	PPP6R2	protein phosphatase 6 regulatory subunit 2 [Source:HGNC Symbol;Acc:HGNC:19253]
ENSG00000187840	-1.11448	2.27e-11	3.37e-10	EIF4EBP1	eukaryotic translation initiation factor 4E binding protein 1 [Source:HGNC Symbol;Acc:HGNC:3288]
ENSG00000037280	-1.02619	2.36e-11	3.5e-10	FLT4	fms related tyrosine kinase 4 [Source:HGNC Symbol;Acc:HGNC:3767]
ENSG00000261115	-1.12036	2.42e-11	3.59e-10	TMEM178B	transmembrane protein 178B [Source:HGNC Symbol;Acc:HGNC:44112]
ENSG00000108064	-0.700905	2.51e-11	3.73e-10	TFAM	transcription factor A, mitochondrial [Source:HGNC Symbol;Acc:HGNC:11741]
ENSG00000164105	-0.983979	2.56e-11	3.8e-10	SAP30	Sin3A associated protein 30 [Source:HGNC Symbol;Acc:HGNC:10532]
ENSG00000102174	1.93925	2.58e-11	3.82e-10	PHEX	phosphate regulating endopeptidase homolog X-linked [Source:HGNC Symbol;Acc:HGNC:8918]
ENSG00000164638	0.697377	2.6e-11	3.85e-10	SLC29A4	solute carrier family 29 member 4 [Source:HGNC Symbol;Acc:HGNC:23097]
ENSG00000159450	-1.74984	2.62e-11	3.87e-10	TCHH	trichohyalin [Source:HGNC Symbol;Acc:HGNC:11791]
ENSG00000134243	-0.623043	2.68e-11	3.96e-10	SORT1	sortilin 1 [Source:HGNC Symbol;Acc:HGNC:11186]
ENSG00000188687	3.07893	2.69e-11	3.96e-10	SLC4A5	solute carrier family 4 member 5 [Source:HGNC Symbol;Acc:HGNC:18168]
ENSG00000198856	-0.719331	2.69e-11	3.96e-10	OSTC	oligosaccharyltransferase complex non-catalytic subunit [Source:HGNC Symbol;Acc:HGNC:24448]
ENSG00000078725	1.60523	2.71e-11	3.99e-10	BRINP1	BMP/retinoic acid inducible neural specific 1 [Source:HGNC Symbol;Acc:HGNC:2687]
ENSG00000187994	0.832207	2.79e-11	4.1e-10	RINL	Ras and Rab interactor like [Source:HGNC Symbol;Acc:HGNC:24795]
ENSG00000165175	1.13429	2.88e-11	4.23e-10	MID1IP1	MID1 interacting protein 1 [Source:HGNC Symbol;Acc:HGNC:20715]
ENSG00000099860	-1.07133	2.92e-11	4.28e-10	GADD45B	growth arrest and DNA damage inducible beta [Source:HGNC Symbol;Acc:HGNC:4096]
ENSG00000134369	-0.653575	2.95e-11	4.33e-10	NAV1	neuron navigator 1 [Source:HGNC Symbol;Acc:HGNC:15989]
ENSG00000187239	0.689204	2.96e-11	4.33e-10	FNBP1	formin binding protein 1 [Source:HGNC Symbol;Acc:HGNC:17069]
ENSG00000137509	0.855181	2.96e-11	4.33e-10	PRCP	prolylcarboxypeptidase [Source:HGNC Symbol;Acc:HGNC:9344]
ENSG00000234617	1.40739	2.97e-11	4.35e-10	SNRK-AS1	SNRK antisense RNA 1 [Source:HGNC Symbol;Acc:HGNC:41269]
ENSG00000100100	1.24153	2.98e-11	4.35e-10	PIK3IP1	phosphoinositide-3-kinase interacting protein 1 [Source:HGNC Symbol;Acc:HGNC:24942]
ENSG00000101057	-1.66154	3.04e-11	4.45e-10	MYBL2	MYB proto-oncogene like 2 [Source:HGNC Symbol;Acc:HGNC:7548]
ENSG00000122085	0.837596	3.09e-11	4.51e-10	MTERF4	mitochondrial transcription termination factor 4 [Source:HGNC Symbol;Acc:HGNC:28785]
ENSG00000150361	2.77881	3.11e-11	4.54e-10	KLHL1	kelch like family member 1 [Source:HGNC Symbol;Acc:HGNC:6352]
ENSG00000128965	-1.89393	3.18e-11	4.64e-10	CHAC1	ChaC glutathione specific gamma-glutamylcyclotransferase 1 [Source:HGNC Symbol;Acc:HGNC:28680]
ENSG00000103495	-0.739917	3.46e-11	5.03e-10	MAZ	MYC associated zinc finger protein [Source:HGNC Symbol;Acc:HGNC:6914]
ENSG00000135018	-0.60149	3.5e-11	5.09e-10	UBQLN1	ubiquilin 1 [Source:HGNC Symbol;Acc:HGNC:12508]
ENSG00000100300	0.634561	3.64e-11	5.29e-10	TSPO	translocator protein [Source:HGNC Symbol;Acc:HGNC:1158]
ENSG00000155368	-0.67245	3.74e-11	5.41e-10	DBI	diazepam binding inhibitor, acyl-CoA binding protein [Source:HGNC Symbol;Acc:HGNC:2690]
ENSG00000153132	-0.965744	3.92e-11	5.67e-10	CLGN	calmegin [Source:HGNC Symbol;Acc:HGNC:2060]
ENSG00000237765	0.781454	4.08e-11	5.89e-10	FAM200B	family with sequence similarity 200 member B [Source:HGNC Symbol;Acc:HGNC:27740]
ENSG00000185129	-0.674327	4.08e-11	5.9e-10	PURA	purine rich element binding protein A [Source:HGNC Symbol;Acc:HGNC:9701]
ENSG00000105701	0.587539	4.1e-11	5.92e-10	FKBP8	FK506 binding protein 8 [Source:HGNC Symbol;Acc:HGNC:3724]
ENSG00000118655	-0.868086	4.2e-11	6.05e-10	DCLRE1B	DNA cross-link repair 1B [Source:HGNC Symbol;Acc:HGNC:17641]
ENSG00000126453	-0.986504	4.3e-11	6.2e-10	BCL2L12	BCL2 like 12 [Source:HGNC Symbol;Acc:HGNC:13787]
ENSG00000234664	-0.951397	4.46e-11	6.42e-10	HMGN2P5	high mobility group nucleosomal binding domain 2 pseudogene 5 [Source:HGNC Symbol;Acc:HGNC:33568]
ENSG00000115486	-0.627006	4.52e-11	6.49e-10	GGCX	gamma-glutamyl carboxylase [Source:HGNC Symbol;Acc:HGNC:4247]
ENSG00000158457	0.924632	4.57e-11	6.57e-10	TSPAN33	tetraspanin 33 [Source:HGNC Symbol;Acc:HGNC:28743]
ENSG00000041880	0.736598	4.69e-11	6.74e-10	PARP3	poly(ADP-ribose) polymerase family member 3 [Source:HGNC Symbol;Acc:HGNC:273]
ENSG00000133519	-0.981338	4.82e-11	6.92e-10	ZDHHC8P1	zinc finger DHHC-type containing 8 pseudogene 1 [Source:HGNC Symbol;Acc:HGNC:26461]
ENSG00000228775	1.11283	4.84e-11	6.93e-10	WEE2-AS1	WEE2 antisense RNA 1 [Source:HGNC Symbol;Acc:HGNC:48669]
ENSG00000165996	-1.39395	4.85e-11	6.94e-10	HACD1	3-hydroxyacyl-CoA dehydratase 1 [Source:HGNC Symbol;Acc:HGNC:9639]
ENSG00000125319	-1.54891	4.92e-11	7.04e-10	C17orf53	chromosome 17 open reading frame 53 [Source:HGNC Symbol;Acc:HGNC:28460]
ENSG00000196663	0.641827	4.94e-11	7.07e-10	TECPR2	tectonin beta-propeller repeat containing 2 [Source:HGNC Symbol;Acc:HGNC:19957]
ENSG00000147162	0.856687	5.04e-11	7.21e-10	OGT	O-linked N-acetylglucosamine (GlcNAc) transferase [Source:HGNC Symbol;Acc:HGNC:8127]
ENSG00000133640	1.10694	5.11e-11	7.3e-10	LRRIQ1	leucine rich repeats and IQ motif containing 1 [Source:HGNC Symbol;Acc:HGNC:25708]
ENSG00000251474	0.69239	5.19e-11	7.41e-10	RPL32P3	ribosomal protein L32 pseudogene 3 [Source:HGNC Symbol;Acc:HGNC:27024]
ENSG00000198598	-0.970515	5.21e-11	7.44e-10	MMP17	matrix metallopeptidase 17 [Source:HGNC Symbol;Acc:HGNC:7163]
ENSG00000183773	1.00519	5.23e-11	7.45e-10	AIFM3	apoptosis inducing factor, mitochondria associated 3 [Source:HGNC Symbol;Acc:HGNC:26398]
ENSG00000186767	-1.24449	5.48e-11	7.81e-10	SPIN4	spindlin family member 4 [Source:HGNC Symbol;Acc:HGNC:27040]
ENSG00000128891	0.759117	5.49e-11	7.82e-10	CCDC32	coiled-coil domain containing 32 [Source:HGNC Symbol;Acc:HGNC:28295]
ENSG00000183044	1.06292	5.5e-11	7.83e-10	ABAT	4-aminobutyrate aminotransferase [Source:HGNC Symbol;Acc:HGNC:23]
ENSG00000180233	-1.35693	5.54e-11	7.87e-10	ZNRF2	zinc and ring finger 2 [Source:HGNC Symbol;Acc:HGNC:22316]
ENSG00000196220	0.954064	5.71e-11	8.1e-10	SRGAP3	SLIT-ROBO Rho GTPase activating protein 3 [Source:HGNC Symbol;Acc:HGNC:19744]
ENSG00000140280	-0.812765	5.78e-11	8.19e-10	LYSMD2	LysM domain containing 2 [Source:HGNC Symbol;Acc:HGNC:28571]
ENSG00000149636	-0.887839	6.01e-11	8.52e-10	DSN1	DSN1 homolog, MIS12 kinetochore complex component [Source:HGNC Symbol;Acc:HGNC:16165]
ENSG00000255346	1.06493	6.16e-11	8.71e-10	NOX5	NADPH oxidase 5 [Source:HGNC Symbol;Acc:HGNC:14874]
ENSG00000167747	-0.773562	6.19e-11	8.74e-10	C19orf48	chromosome 19 open reading frame 48 [Source:HGNC Symbol;Acc:HGNC:29667]
ENSG00000165424	0.941602	6.42e-11	9.05e-10	ZCCHC24	zinc finger CCHC-type containing 24 [Source:HGNC Symbol;Acc:HGNC:26911]
ENSG00000243970	0.767135	6.45e-11	9.09e-10	PPIEL	peptidylprolyl isomerase E like pseudogene [Source:HGNC Symbol;Acc:HGNC:33195]
ENSG00000168393	-1.12833	6.56e-11	9.24e-10	DTYMK	deoxythymidylate kinase [Source:HGNC Symbol;Acc:HGNC:3061]
ENSG00000152056	-0.884576	6.77e-11	9.52e-10	AP1S3	adaptor related protein complex 1 sigma 3 subunit [Source:HGNC Symbol;Acc:HGNC:18971]
ENSG00000104756	-0.613184	6.82e-11	9.59e-10	KCTD9	potassium channel tetramerization domain containing 9 [Source:HGNC Symbol;Acc:HGNC:22401]
ENSG00000142156	0.671034	6.96e-11	9.77e-10	COL6A1	collagen type VI alpha 1 chain [Source:HGNC Symbol;Acc:HGNC:2211]
ENSG00000127586	-0.887904	7e-11	9.82e-10	CHTF18	chromosome transmission fidelity factor 18 [Source:HGNC Symbol;Acc:HGNC:18435]
ENSG00000168542	2.00847	7.02e-11	9.84e-10	COL3A1	collagen type III alpha 1 chain [Source:HGNC Symbol;Acc:HGNC:2201]
ENSG00000025770	-1.00356	7.02e-11	9.84e-10	NCAPH2	non-SMC condensin II complex subunit H2 [Source:HGNC Symbol;Acc:HGNC:25071]
ENSG00000089639	0.863712	7.31e-11	1.02e-09	GMIP	GEM interacting protein [Source:HGNC Symbol;Acc:HGNC:24852]
ENSG00000186897	-1.21423	7.49e-11	1.05e-09	C1QL4	complement C1q like 4 [Source:HGNC Symbol;Acc:HGNC:31416]
ENSG00000008311	0.896474	7.5e-11	1.05e-09	AASS	aminoadipate-semialdehyde synthase [Source:HGNC Symbol;Acc:HGNC:17366]
ENSG00000089775	0.794283	7.56e-11	1.05e-09	ZBTB25	zinc finger and BTB domain containing 25 [Source:HGNC Symbol;Acc:HGNC:13112]
ENSG00000139350	-0.626336	7.62e-11	1.06e-09	NEDD1	neural precursor cell expressed, developmentally down-regulated 1 [Source:HGNC Symbol;Acc:HGNC:7723]
ENSG00000163840	-0.704571	7.62e-11	1.06e-09	DTX3L	deltex E3 ubiquitin ligase 3L [Source:HGNC Symbol;Acc:HGNC:30323]
ENSG00000145365	-0.876257	7.68e-11	1.07e-09	TIFA	TRAF interacting protein with forkhead associated domain [Source:HGNC Symbol;Acc:HGNC:19075]
ENSG00000145781	-0.819222	7.77e-11	1.08e-09	COMMD10	COMM domain containing 10 [Source:HGNC Symbol;Acc:HGNC:30201]
ENSG00000176182	0.859133	7.87e-11	1.09e-09	MYPOP	Myb related transcription factor, partner of profilin [Source:HGNC Symbol;Acc:HGNC:20178]
ENSG00000173890	0.807792	7.94e-11	1.1e-09	GPR160	G protein-coupled receptor 160 [Source:HGNC Symbol;Acc:HGNC:23693]
ENSG00000115526	0.902818	8.02e-11	1.11e-09	CHST10	carbohydrate sulfotransferase 10 [Source:HGNC Symbol;Acc:HGNC:19650]
ENSG00000163898	2.4354	8.01e-11	1.11e-09	LIPH	lipase H [Source:HGNC Symbol;Acc:HGNC:18483]
ENSG00000182963	-0.815677	8.03e-11	1.11e-09	GJC1	gap junction protein gamma 1 [Source:HGNC Symbol;Acc:HGNC:4280]
ENSG00000004776	-0.639242	8.13e-11	1.13e-09	HSPB6	heat shock protein family B (small) member 6 [Source:HGNC Symbol;Acc:HGNC:26511]
ENSG00000148943	-0.826943	8.16e-11	1.13e-09	LIN7C	lin-7 homolog C, crumbs cell polarity complex component [Source:HGNC Symbol;Acc:HGNC:17789]
ENSG00000069943	0.864513	8.29e-11	1.15e-09	PIGB	phosphatidylinositol glycan anchor biosynthesis class B [Source:HGNC Symbol;Acc:HGNC:8959]
ENSG00000123737	-0.63353	8.35e-11	1.15e-09	EXOSC9	exosome component 9 [Source:HGNC Symbol;Acc:HGNC:9137]
ENSG00000228672	2.06558	8.36e-11	1.15e-09	PROB1	proline rich basic protein 1 [Source:HGNC Symbol;Acc:HGNC:41906]
ENSG00000185803	-0.616367	8.54e-11	1.18e-09	SLC52A2	solute carrier family 52 member 2 [Source:HGNC Symbol;Acc:HGNC:30224]
ENSG00000213366	0.999549	8.6e-11	1.19e-09	GSTM2	glutathione S-transferase mu 2 [Source:HGNC Symbol;Acc:HGNC:4634]
ENSG00000229127	1.74869	9.05e-11	1.25e-09	AC007038.1
ENSG00000135913	-0.685154	9.09e-11	1.25e-09	USP37	ubiquitin specific peptidase 37 [Source:HGNC Symbol;Acc:HGNC:20063]
ENSG00000090097	0.591094	9.14e-11	1.26e-09	PCBP4	poly(rC) binding protein 4 [Source:HGNC Symbol;Acc:HGNC:8652]
ENSG00000168061	-0.938345	9.33e-11	1.28e-09	SAC3D1	SAC3 domain containing 1 [Source:HGNC Symbol;Acc:HGNC:30179]
ENSG00000167772	-0.793449	9.4e-11	1.29e-09	ANGPTL4	angiopoietin like 4 [Source:HGNC Symbol;Acc:HGNC:16039]
ENSG00000189362	-1.31311	9.51e-11	1.3e-09	NEMP2	nuclear envelope integral membrane protein 2 [Source:HGNC Symbol;Acc:HGNC:33700]
ENSG00000104626	-0.658352	9.64e-11	1.32e-09	ERI1	exoribonuclease 1 [Source:HGNC Symbol;Acc:HGNC:23994]
ENSG00000066735	-1.21143	9.71e-11	1.33e-09	KIF26A	kinesin family member 26A [Source:HGNC Symbol;Acc:HGNC:20226]
ENSG00000172059	-0.744526	1.11e-10	1.51e-09	KLF11	Kruppel like factor 11 [Source:HGNC Symbol;Acc:HGNC:11811]
ENSG00000128394	1.11801	1.14e-10	1.56e-09	APOBEC3F	apolipoprotein B mRNA editing enzyme catalytic subunit 3F [Source:HGNC Symbol;Acc:HGNC:17356]
ENSG00000184635	-1.12832	1.18e-10	1.61e-09	ZNF93	zinc finger protein 93 [Source:HGNC Symbol;Acc:HGNC:13169]
ENSG00000184207	-0.709753	1.19e-10	1.61e-09	PGP	phosphoglycolate phosphatase [Source:HGNC Symbol;Acc:HGNC:8909]
ENSG00000105419	0.949159	1.21e-10	1.64e-09	MEIS3	Meis homeobox 3 [Source:HGNC Symbol;Acc:HGNC:29537]
ENSG00000167670	-0.851025	1.23e-10	1.67e-09	CHAF1A	chromatin assembly factor 1 subunit A [Source:HGNC Symbol;Acc:HGNC:1910]
ENSG00000120697	-0.810912	1.25e-10	1.69e-09	ALG5	ALG5, dolichyl-phosphate beta-glucosyltransferase [Source:HGNC Symbol;Acc:HGNC:20266]
ENSG00000277938	1.39815	1.26e-10	1.71e-09	AL035252.3
ENSG00000233621	1.6261	1.27e-10	1.72e-09	LINC01137	long intergenic non-protein coding RNA 1137 [Source:HGNC Symbol;Acc:HGNC:49453]
ENSG00000075826	1.26212	1.28e-10	1.73e-09	SEC31B	SEC31 homolog B, COPII coat complex component [Source:HGNC Symbol;Acc:HGNC:23197]
ENSG00000139220	1.41981	1.28e-10	1.74e-09	PPFIA2	PTPRF interacting protein alpha 2 [Source:HGNC Symbol;Acc:HGNC:9246]
ENSG00000240771	1.20173	1.32e-10	1.79e-09	ARHGEF25	Rho guanine nucleotide exchange factor 25 [Source:HGNC Symbol;Acc:HGNC:30275]
ENSG00000149150	-0.670766	1.35e-10	1.83e-09	SLC43A1	solute carrier family 43 member 1 [Source:HGNC Symbol;Acc:HGNC:9225]
ENSG00000244055	1.25947	1.36e-10	1.83e-09	AC007566.1
ENSG00000151617	1.76256	1.38e-10	1.85e-09	EDNRA	endothelin receptor type A [Source:HGNC Symbol;Acc:HGNC:3179]
ENSG00000179082	-1.05652	1.42e-10	1.91e-09	C9orf106	chromosome 9 open reading frame 106 [Source:HGNC Symbol;Acc:HGNC:31370]
ENSG00000187122	1.1307	1.42e-10	1.92e-09	SLIT1	slit guidance ligand 1 [Source:HGNC Symbol;Acc:HGNC:11085]
ENSG00000119227	0.692767	1.47e-10	1.97e-09	PIGZ	phosphatidylinositol glycan anchor biosynthesis class Z [Source:HGNC Symbol;Acc:HGNC:30596]
ENSG00000060140	0.920406	1.47e-10	1.97e-09	STYK1	serine/threonine/tyrosine kinase 1 [Source:HGNC Symbol;Acc:HGNC:18889]
ENSG00000213967	-0.898324	1.48e-10	1.98e-09	ZNF726	zinc finger protein 726 [Source:HGNC Symbol;Acc:HGNC:32462]
ENSG00000124762	-0.702623	1.6e-10	2.15e-09	CDKN1A	cyclin dependent kinase inhibitor 1A [Source:HGNC Symbol;Acc:HGNC:1784]
ENSG00000161513	-0.809901	1.61e-10	2.15e-09	FDXR	ferredoxin reductase [Source:HGNC Symbol;Acc:HGNC:3642]
ENSG00000239306	-0.712598	1.63e-10	2.17e-09	RBM14	RNA binding motif protein 14 [Source:HGNC Symbol;Acc:HGNC:14219]
ENSG00000064547	0.874291	1.65e-10	2.21e-09	LPAR2	lysophosphatidic acid receptor 2 [Source:HGNC Symbol;Acc:HGNC:3168]
ENSG00000101210	0.761361	1.72e-10	2.29e-09	EEF1A2	eukaryotic translation elongation factor 1 alpha 2 [Source:HGNC Symbol;Acc:HGNC:3192]
ENSG00000198944	-1.43672	1.73e-10	2.31e-09	SOWAHA	sosondowah ankyrin repeat domain family member A [Source:HGNC Symbol;Acc:HGNC:27033]
ENSG00000121104	0.77264	1.74e-10	2.32e-09	FAM117A	family with sequence similarity 117 member A [Source:HGNC Symbol;Acc:HGNC:24179]
ENSG00000123411	0.946274	1.78e-10	2.37e-09	IKZF4	IKAROS family zinc finger 4 [Source:HGNC Symbol;Acc:HGNC:13179]
ENSG00000258302	1.70663	1.79e-10	2.38e-09	AC025034.1
ENSG00000148143	1.03237	1.79e-10	2.38e-09	ZNF462	zinc finger protein 462 [Source:HGNC Symbol;Acc:HGNC:21684]
ENSG00000235072	2.07596	1.82e-10	2.41e-09	AC012074.1
ENSG00000173456	-0.703441	1.83e-10	2.43e-09	RNF26	ring finger protein 26 [Source:HGNC Symbol;Acc:HGNC:14646]
ENSG00000169016	-0.603694	1.85e-10	2.46e-09	E2F6	E2F transcription factor 6 [Source:HGNC Symbol;Acc:HGNC:3120]
ENSG00000064651	-1.17298	1.92e-10	2.54e-09	SLC12A2	solute carrier family 12 member 2 [Source:HGNC Symbol;Acc:HGNC:10911]
ENSG00000103540	-0.640739	1.96e-10	2.59e-09	CCP110	centriolar coiled-coil protein 110 [Source:HGNC Symbol;Acc:HGNC:24342]
ENSG00000162069	0.615847	1.97e-10	2.59e-09	BICDL2	BICD family like cargo adaptor 2 [Source:HGNC Symbol;Acc:HGNC:33584]
ENSG00000180891	0.944386	2.09e-10	2.76e-09	CUEDC1	CUE domain containing 1 [Source:HGNC Symbol;Acc:HGNC:31350]
ENSG00000228649	1.10906	2.12e-10	2.79e-09	SNHG26	small nucleolar RNA host gene 26 [Source:HGNC Symbol;Acc:HGNC:53131]
ENSG00000287906	1.89909	2.15e-10	2.82e-09	NA	NA
ENSG00000011105	1.03433	2.17e-10	2.85e-09	TSPAN9	tetraspanin 9 [Source:HGNC Symbol;Acc:HGNC:21640]
ENSG00000166484	-0.642426	2.19e-10	2.87e-09	MAPK7	mitogen-activated protein kinase 7 [Source:HGNC Symbol;Acc:HGNC:6880]
ENSG00000081059	-1.52159	2.2e-10	2.88e-09	TCF7	transcription factor 7 [Source:HGNC Symbol;Acc:HGNC:11639]
ENSG00000114315	-0.630867	2.26e-10	2.96e-09	HES1	hes family bHLH transcription factor 1 [Source:HGNC Symbol;Acc:HGNC:5192]
ENSG00000173905	-0.616201	2.26e-10	2.96e-09	GOLIM4	golgi integral membrane protein 4 [Source:HGNC Symbol;Acc:HGNC:15448]
ENSG00000180198	-0.607939	2.28e-10	2.99e-09	RCC1	regulator of chromosome condensation 1 [Source:HGNC Symbol;Acc:HGNC:1913]
ENSG00000156222	2.42479	2.31e-10	3.03e-09	SLC28A1	solute carrier family 28 member 1 [Source:HGNC Symbol;Acc:HGNC:11001]
ENSG00000153531	0.841665	2.36e-10	3.09e-09	ADPRHL1	ADP-ribosylhydrolase like 1 [Source:HGNC Symbol;Acc:HGNC:21303]
ENSG00000179523	0.65828	2.42e-10	3.16e-09	EIF3J-AS1	EIF3J antisense RNA 1 (head to head) [Source:HGNC Symbol;Acc:HGNC:48616]
ENSG00000104205	-0.955478	2.42e-10	3.16e-09	SGK3	serum/glucocorticoid regulated kinase family member 3 [Source:HGNC Symbol;Acc:HGNC:10812]
ENSG00000267278	1.1163	2.45e-10	3.19e-09	MAP3K14-AS1	MAP3K14 antisense RNA 1 [Source:HGNC Symbol;Acc:HGNC:44359]
ENSG00000101945	-1.41847	2.5e-10	3.26e-09	SUV39H1	suppressor of variegation 3-9 homolog 1 [Source:HGNC Symbol;Acc:HGNC:11479]
ENSG00000120837	-0.63632	2.52e-10	3.28e-09	NFYB	nuclear transcription factor Y subunit beta [Source:HGNC Symbol;Acc:HGNC:7805]
ENSG00000124406	1.44515	2.59e-10	3.38e-09	ATP8A1	ATPase phospholipid transporting 8A1 [Source:HGNC Symbol;Acc:HGNC:13531]
ENSG00000146054	-0.704508	2.61e-10	3.4e-09	TRIM7	tripartite motif containing 7 [Source:HGNC Symbol;Acc:HGNC:16278]
ENSG00000272720	0.817857	2.77e-10	3.6e-09	AL022322.1
ENSG00000179818	0.749939	2.79e-10	3.62e-09	PCBP1-AS1	PCBP1 antisense RNA 1 [Source:HGNC Symbol;Acc:HGNC:42948]
ENSG00000143479	1.46556	2.79e-10	3.62e-09	DYRK3	dual specificity tyrosine phosphorylation regulated kinase 3 [Source:HGNC Symbol;Acc:HGNC:3094]
ENSG00000213918	0.638956	2.83e-10	3.67e-09	DNASE1	deoxyribonuclease 1 [Source:HGNC Symbol;Acc:HGNC:2956]
ENSG00000085415	-0.588974	2.83e-10	3.67e-09	SEH1L	SEH1 like nucleoporin [Source:HGNC Symbol;Acc:HGNC:30379]
ENSG00000278828	1.77929	2.84e-10	3.67e-09	HIST1H3H	histone cluster 1 H3 family member h [Source:HGNC Symbol;Acc:HGNC:4775]
ENSG00000137944	-0.676693	2.9e-10	3.75e-09	KYAT3	kynurenine aminotransferase 3 [Source:HGNC Symbol;Acc:HGNC:33238]
ENSG00000141499	-0.879547	2.98e-10	3.85e-09	WRAP53	WD repeat containing antisense to TP53 [Source:HGNC Symbol;Acc:HGNC:25522]
ENSG00000161692	-1.13687	2.99e-10	3.85e-09	DBF4B	DBF4 zinc finger B [Source:HGNC Symbol;Acc:HGNC:17883]
ENSG00000130818	0.738265	2.99e-10	3.86e-09	ZNF426	zinc finger protein 426 [Source:HGNC Symbol;Acc:HGNC:20725]
ENSG00000073464	2.02498	3.02e-10	3.88e-09	CLCN4	chloride voltage-gated channel 4 [Source:HGNC Symbol;Acc:HGNC:2022]
ENSG00000164659	0.628481	3.05e-10	3.93e-09	KIAA1324L	KIAA1324 like [Source:HGNC Symbol;Acc:HGNC:21945]
ENSG00000174652	0.62685	3.06e-10	3.93e-09	ZNF266	zinc finger protein 266 [Source:HGNC Symbol;Acc:HGNC:13059]
ENSG00000088340	0.958569	3.18e-10	4.09e-09	FER1L4	fer-1 like family member 4, pseudogene [Source:HGNC Symbol;Acc:HGNC:15801]
ENSG00000110013	0.739323	3.2e-10	4.11e-09	SIAE	sialic acid acetylesterase [Source:HGNC Symbol;Acc:HGNC:18187]
ENSG00000170515	-0.661251	3.41e-10	4.37e-09	PA2G4	proliferation-associated 2G4 [Source:HGNC Symbol;Acc:HGNC:8550]
ENSG00000151687	1.29314	3.43e-10	4.4e-09	ANKAR	ankyrin and armadillo repeat containing [Source:HGNC Symbol;Acc:HGNC:26350]
ENSG00000273604	-0.738646	3.57e-10	4.57e-09	EPOP	elongin BC and polycomb repressive complex 2 associated protein [Source:HGNC Symbol;Acc:HGNC:34493]
ENSG00000176293	1.12264	3.57e-10	4.57e-09	ZNF135	zinc finger protein 135 [Source:HGNC Symbol;Acc:HGNC:12919]
ENSG00000100078	-1.54964	3.59e-10	4.59e-09	PLA2G3	phospholipase A2 group III [Source:HGNC Symbol;Acc:HGNC:17934]
ENSG00000245556	0.933691	3.61e-10	4.62e-09	SCAMP1-AS1	SCAMP1 antisense RNA 1 [Source:HGNC Symbol;Acc:HGNC:50544]
ENSG00000078269	-0.75533	3.64e-10	4.64e-09	SYNJ2	synaptojanin 2 [Source:HGNC Symbol;Acc:HGNC:11504]
ENSG00000164051	-0.638562	3.65e-10	4.66e-09	CCDC51	coiled-coil domain containing 51 [Source:HGNC Symbol;Acc:HGNC:25714]
ENSG00000132323	-0.808823	3.68e-10	4.69e-09	ILKAP	ILK associated serine/threonine phosphatase [Source:HGNC Symbol;Acc:HGNC:15566]
ENSG00000138030	-1.35499	3.8e-10	4.84e-09	KHK	ketohexokinase [Source:HGNC Symbol;Acc:HGNC:6315]
ENSG00000050438	-0.980497	3.84e-10	4.88e-09	SLC4A8	solute carrier family 4 member 8 [Source:HGNC Symbol;Acc:HGNC:11034]
ENSG00000160298	-1.08214	3.93e-10	5e-09	C21orf58	chromosome 21 open reading frame 58 [Source:HGNC Symbol;Acc:HGNC:1300]
ENSG00000181634	1.08467	4e-10	5.09e-09	TNFSF15	TNF superfamily member 15 [Source:HGNC Symbol;Acc:HGNC:11931]
ENSG00000144893	-1.32461	4.06e-10	5.15e-09	MED12L	mediator complex subunit 12 like [Source:HGNC Symbol;Acc:HGNC:16050]
ENSG00000181544	-1.92978	4.08e-10	5.18e-09	FANCB	Fanconi anemia complementation group B [Source:HGNC Symbol;Acc:HGNC:3583]
ENSG00000163376	-1.1469	4.24e-10	5.37e-09	KBTBD8	kelch repeat and BTB domain containing 8 [Source:HGNC Symbol;Acc:HGNC:30691]
ENSG00000117242	0.807669	4.28e-10	5.41e-09	PINK1-AS	PINK1 antisense RNA [Source:HGNC Symbol;Acc:HGNC:38872]
ENSG00000113205	1.15308	4.28e-10	5.41e-09	PCDHB3	protocadherin beta 3 [Source:HGNC Symbol;Acc:HGNC:8688]
ENSG00000081014	-0.785386	4.3e-10	5.43e-09	AP4E1	adaptor related protein complex 4 epsilon 1 subunit [Source:HGNC Symbol;Acc:HGNC:573]
ENSG00000280206	-1.28084	4.39e-10	5.54e-09	AC026401.3
ENSG00000154438	2.15444	4.42e-10	5.57e-09	ASZ1	ankyrin repeat, SAM and basic leucine zipper domain containing 1 [Source:HGNC Symbol;Acc:HGNC:1350]
ENSG00000137103	0.612132	4.44e-10	5.6e-09	TMEM8B	transmembrane protein 8B [Source:HGNC Symbol;Acc:HGNC:21427]
ENSG00000178773	0.86394	4.5e-10	5.67e-09	CPNE7	copine 7 [Source:HGNC Symbol;Acc:HGNC:2320]
ENSG00000278709	-0.988824	4.53e-10	5.7e-09	NKILA	NF-kappaB interacting lncRNA [Source:HGNC Symbol;Acc:HGNC:51599]
ENSG00000120662	1.12849	4.57e-10	5.75e-09	MTRF1	mitochondrial translation release factor 1 [Source:HGNC Symbol;Acc:HGNC:7469]
ENSG00000151883	1.40602	4.67e-10	5.86e-09	PARP8	poly(ADP-ribose) polymerase family member 8 [Source:HGNC Symbol;Acc:HGNC:26124]
ENSG00000168306	1.91369	4.72e-10	5.91e-09	ACOX2	acyl-CoA oxidase 2 [Source:HGNC Symbol;Acc:HGNC:120]
ENSG00000254815	1.05529	4.79e-10	6e-09	AP006284.1
ENSG00000145736	-0.732653	4.8e-10	6.01e-09	GTF2H2	general transcription factor IIH subunit 2 [Source:HGNC Symbol;Acc:HGNC:4656]
ENSG00000186193	-0.615897	5.06e-10	6.33e-09	SAPCD2	suppressor APC domain containing 2 [Source:HGNC Symbol;Acc:HGNC:28055]
ENSG00000240291	1.81295	5.06e-10	6.33e-09	AL450384.2
ENSG00000038210	-0.805653	5.08e-10	6.34e-09	PI4K2B	phosphatidylinositol 4-kinase type 2 beta [Source:HGNC Symbol;Acc:HGNC:18215]
ENSG00000145247	0.886569	5.21e-10	6.49e-09	OCIAD2	OCIA domain containing 2 [Source:HGNC Symbol;Acc:HGNC:28685]
ENSG00000146243	0.763231	5.3e-10	6.61e-09	IRAK1BP1	interleukin 1 receptor associated kinase 1 binding protein 1 [Source:HGNC Symbol;Acc:HGNC:17368]
ENSG00000147251	-1.26762	5.52e-10	6.88e-09	DOCK11	dedicator of cytokinesis 11 [Source:HGNC Symbol;Acc:HGNC:23483]
ENSG00000140284	-0.840785	5.67e-10	7.06e-09	SLC27A2	solute carrier family 27 member 2 [Source:HGNC Symbol;Acc:HGNC:10996]
ENSG00000151240	0.665765	5.79e-10	7.2e-09	DIP2C	disco interacting protein 2 homolog C [Source:HGNC Symbol;Acc:HGNC:29150]
ENSG00000169446	-0.622198	5.83e-10	7.25e-09	MMGT1	membrane magnesium transporter 1 [Source:HGNC Symbol;Acc:HGNC:28100]
ENSG00000174307	-0.696076	5.85e-10	7.27e-09	PHLDA3	pleckstrin homology like domain family A member 3 [Source:HGNC Symbol;Acc:HGNC:8934]
ENSG00000176593	0.973859	6.1e-10	7.57e-09	AC008969.1
ENSG00000168806	-0.724001	6.19e-10	7.66e-09	LCMT2	leucine carboxyl methyltransferase 2 [Source:HGNC Symbol;Acc:HGNC:17558]
ENSG00000124570	0.712684	6.26e-10	7.74e-09	SERPINB6	serpin family B member 6 [Source:HGNC Symbol;Acc:HGNC:8950]
ENSG00000156136	-0.782457	6.54e-10	8.09e-09	DCK	deoxycytidine kinase [Source:HGNC Symbol;Acc:HGNC:2704]
ENSG00000146376	1.10291	6.69e-10	8.25e-09	ARHGAP18	Rho GTPase activating protein 18 [Source:HGNC Symbol;Acc:HGNC:21035]
ENSG00000117262	-0.72348	6.73e-10	8.3e-09	GPR89A	G protein-coupled receptor 89A [Source:HGNC Symbol;Acc:HGNC:31984]
ENSG00000117262	-0.72348	6.73e-10	8.3e-09	GPR89A	G protein-coupled receptor 89A [Source:HGNC Symbol;Acc:HGNC:31984]
ENSG00000138172	0.643507	6.74e-10	8.3e-09	CALHM2	calcium homeostasis modulator 2 [Source:HGNC Symbol;Acc:HGNC:23493]
ENSG00000174599	0.896541	6.84e-10	8.41e-09	TRAM1L1	translocation associated membrane protein 1-like 1 [Source:HGNC Symbol;Acc:HGNC:28371]
ENSG00000188185	0.853372	7.38e-10	9.07e-09	LINC00265	long intergenic non-protein coding RNA 265 [Source:HGNC Symbol;Acc:HGNC:28019]
ENSG00000230330	-1.23922	7.42e-10	9.12e-09	HMGN2P3	high mobility group nucleosomal binding domain 2 pseudogene 3 [Source:HGNC Symbol;Acc:HGNC:33566]
ENSG00000264456	-0.913538	7.45e-10	9.15e-09	AC138207.4
ENSG00000102057	1.47126	7.46e-10	9.16e-09	KCND1	potassium voltage-gated channel subfamily D member 1 [Source:HGNC Symbol;Acc:HGNC:6237]
ENSG00000211689	0.99342	7.49e-10	9.19e-09	TRGC1	T-cell receptor gamma constant 1 [Source:HGNC Symbol;Acc:HGNC:12275]
ENSG00000069869	-1.14298	7.73e-10	9.46e-09	NEDD4	neural precursor cell expressed, developmentally down-regulated 4, E3 ubiquitin protein ligase [Source:HGNC Symbol;Acc:HGNC:7727]
ENSG00000246090	1.8721	7.75e-10	9.48e-09	AP002026.1
ENSG00000158286	0.679667	7.9e-10	9.66e-09	RNF207	ring finger protein 207 [Source:HGNC Symbol;Acc:HGNC:32947]
ENSG00000123358	-0.645448	8.14e-10	9.95e-09	NR4A1	nuclear receptor subfamily 4 group A member 1 [Source:HGNC Symbol;Acc:HGNC:7980]
ENSG00000125845	-0.823419	8.27e-10	1.01e-08	BMP2	bone morphogenetic protein 2 [Source:HGNC Symbol;Acc:HGNC:1069]
ENSG00000281344	-1.08211	8.42e-10	1.03e-08	HELLPAR	HELLP associated long non-coding RNA [Source:HGNC Symbol;Acc:HGNC:43984]
ENSG00000161912	0.737435	8.44e-10	1.03e-08	ADCY10P1	adenylate cyclase 10, soluble pseudogene 1 [Source:HGNC Symbol;Acc:HGNC:44143]
ENSG00000189067	-0.639421	8.51e-10	1.04e-08	LITAF	lipopolysaccharide induced TNF factor [Source:HGNC Symbol;Acc:HGNC:16841]
ENSG00000005187	1.17998	8.76e-10	1.07e-08	ACSM3	acyl-CoA synthetase medium chain family member 3 [Source:HGNC Symbol;Acc:HGNC:10522]
ENSG00000126005	0.651825	8.95e-10	1.09e-08	MMP24-AS1	MMP24 antisense RNA 1 [Source:HGNC Symbol;Acc:HGNC:44421]
ENSG00000164070	-0.718364	8.97e-10	1.09e-08	HSPA4L	heat shock protein family A (Hsp70) member 4 like [Source:HGNC Symbol;Acc:HGNC:17041]
ENSG00000042753	-0.663308	9.17e-10	1.12e-08	AP2S1	adaptor related protein complex 2 sigma 1 subunit [Source:HGNC Symbol;Acc:HGNC:565]
ENSG00000170577	-1.36392	9.7e-10	1.18e-08	SIX2	SIX homeobox 2 [Source:HGNC Symbol;Acc:HGNC:10888]
ENSG00000110844	0.723356	9.87e-10	1.2e-08	PRPF40B	pre-mRNA processing factor 40 homolog B [Source:HGNC Symbol;Acc:HGNC:25031]
ENSG00000089723	1.3088	9.92e-10	1.2e-08	OTUB2	OTU deubiquitinase, ubiquitin aldehyde binding 2 [Source:HGNC Symbol;Acc:HGNC:20351]
ENSG00000165028	1.6442	9.95e-10	1.21e-08	NIPSNAP3B	nipsnap homolog 3B [Source:HGNC Symbol;Acc:HGNC:23641]
ENSG00000242114	-1.405	1.01e-09	1.22e-08	MTFP1	mitochondrial fission process 1 [Source:HGNC Symbol;Acc:HGNC:26945]
ENSG00000119333	-0.786301	1.06e-09	1.28e-08	WDR34	WD repeat domain 34 [Source:HGNC Symbol;Acc:HGNC:28296]
ENSG00000110777	1.7876	1.08e-09	1.3e-08	POU2AF1	POU class 2 associating factor 1 [Source:HGNC Symbol;Acc:HGNC:9211]
ENSG00000168679	1.89531	1.08e-09	1.3e-08	SLC16A4	solute carrier family 16 member 4 [Source:HGNC Symbol;Acc:HGNC:10925]
ENSG00000080839	-0.920175	1.09e-09	1.31e-08	RBL1	RB transcriptional corepressor like 1 [Source:HGNC Symbol;Acc:HGNC:9893]
ENSG00000147010	1.10634	1.12e-09	1.35e-08	SH3KBP1	SH3 domain containing kinase binding protein 1 [Source:HGNC Symbol;Acc:HGNC:13867]
ENSG00000188092	-0.691956	1.15e-09	1.38e-08	GPR89B	G protein-coupled receptor 89B [Source:HGNC Symbol;Acc:HGNC:13840]
ENSG00000166073	-2.02842	1.22e-09	1.47e-08	GPR176	G protein-coupled receptor 176 [Source:HGNC Symbol;Acc:HGNC:32370]
ENSG00000160401	1.61401	1.23e-09	1.48e-08	CFAP157	cilia and flagella associated protein 157 [Source:HGNC Symbol;Acc:HGNC:27843]
ENSG00000221818	-1.98124	1.23e-09	1.48e-08	EBF2	early B-cell factor 2 [Source:HGNC Symbol;Acc:HGNC:19090]
ENSG00000176055	-0.841982	1.26e-09	1.5e-08	MBLAC2	metallo-beta-lactamase domain containing 2 [Source:HGNC Symbol;Acc:HGNC:33711]
ENSG00000160191	0.894361	1.28e-09	1.53e-08	PDE9A	phosphodiesterase 9A [Source:HGNC Symbol;Acc:HGNC:8795]
ENSG00000235257	0.809944	1.3e-09	1.56e-08	ITGA9-AS1	ITGA9 antisense RNA 1 [Source:HGNC Symbol;Acc:HGNC:49668]
ENSG00000170860	-0.58573	1.31e-09	1.56e-08	LSM3	LSM3 homolog, U6 small nuclear RNA and mRNA degradation associated [Source:HGNC Symbol;Acc:HGNC:17874]
ENSG00000168556	-0.656562	1.31e-09	1.56e-08	ING2	inhibitor of growth family member 2 [Source:HGNC Symbol;Acc:HGNC:6063]
ENSG00000162409	0.96218	1.41e-09	1.68e-08	PRKAA2	protein kinase AMP-activated catalytic subunit alpha 2 [Source:HGNC Symbol;Acc:HGNC:9377]
ENSG00000273142	0.620775	1.42e-09	1.69e-08	AC073335.2
ENSG00000113273	-1.1454	1.47e-09	1.75e-08	ARSB	arylsulfatase B [Source:HGNC Symbol;Acc:HGNC:714]
ENSG00000245680	0.839732	1.48e-09	1.76e-08	ZNF585B	zinc finger protein 585B [Source:HGNC Symbol;Acc:HGNC:30948]
ENSG00000273329	0.859642	1.48e-09	1.76e-08	AC078846.1
ENSG00000204832	0.603147	1.52e-09	1.8e-08	ST8SIA6-AS1	ST8SIA6 antisense RNA 1 [Source:HGNC Symbol;Acc:HGNC:44880]
ENSG00000129219	0.70099	1.55e-09	1.83e-08	PLD2	phospholipase D2 [Source:HGNC Symbol;Acc:HGNC:9068]
ENSG00000156931	0.601164	1.56e-09	1.84e-08	VPS8	VPS8, CORVET complex subunit [Source:HGNC Symbol;Acc:HGNC:29122]
ENSG00000172461	2.16413	1.56e-09	1.85e-08	FUT9	fucosyltransferase 9 [Source:HGNC Symbol;Acc:HGNC:4020]
ENSG00000176595	0.869249	1.57e-09	1.85e-08	KBTBD11	kelch repeat and BTB domain containing 11 [Source:HGNC Symbol;Acc:HGNC:29104]
ENSG00000113739	-0.995635	1.59e-09	1.88e-08	STC2	stanniocalcin 2 [Source:HGNC Symbol;Acc:HGNC:11374]
ENSG00000164418	1.65782	1.65e-09	1.95e-08	GRIK2	glutamate ionotropic receptor kainate type subunit 2 [Source:HGNC Symbol;Acc:HGNC:4580]
ENSG00000023839	1.03507	1.72e-09	2.03e-08	ABCC2	ATP binding cassette subfamily C member 2 [Source:HGNC Symbol;Acc:HGNC:53]
ENSG00000152518	-0.61472	1.73e-09	2.03e-08	ZFP36L2	ZFP36 ring finger protein like 2 [Source:HGNC Symbol;Acc:HGNC:1108]
ENSG00000172062	-0.642769	1.73e-09	2.03e-08	SMN1	survival of motor neuron 1, telomeric [Source:HGNC Symbol;Acc:HGNC:11117]
ENSG00000146409	0.992248	1.78e-09	2.09e-08	SLC18B1	solute carrier family 18 member B1 [Source:HGNC Symbol;Acc:HGNC:21573]
ENSG00000130520	-0.602195	1.79e-09	2.1e-08	LSM4	LSM4 homolog, U6 small nuclear RNA and mRNA degradation associated [Source:HGNC Symbol;Acc:HGNC:17259]
ENSG00000198933	0.687128	1.82e-09	2.13e-08	TBKBP1	TBK1 binding protein 1 [Source:HGNC Symbol;Acc:HGNC:30140]
ENSG00000112306	0.642909	1.83e-09	2.14e-08	RPS12	ribosomal protein S12 [Source:HGNC Symbol;Acc:HGNC:10385]
ENSG00000059378	-0.825652	1.91e-09	2.24e-08	PARP12	poly(ADP-ribose) polymerase family member 12 [Source:HGNC Symbol;Acc:HGNC:21919]
ENSG00000160781	0.69687	1.96e-09	2.29e-08	PAQR6	progestin and adipoQ receptor family member 6 [Source:HGNC Symbol;Acc:HGNC:30132]
ENSG00000121350	-0.62263	1.97e-09	2.3e-08	PYROXD1	pyridine nucleotide-disulphide oxidoreductase domain 1 [Source:HGNC Symbol;Acc:HGNC:26162]
ENSG00000117543	0.733722	2.05e-09	2.39e-08	DPH5	diphthamide biosynthesis 5 [Source:HGNC Symbol;Acc:HGNC:24270]
ENSG00000215808	1.22772	2.05e-09	2.4e-08	LINC01139	long intergenic non-protein coding RNA 1139 [Source:HGNC Symbol;Acc:HGNC:27924]
ENSG00000175087	-0.802573	2.09e-09	2.44e-08	PDIK1L	PDLIM1 interacting kinase 1 like [Source:HGNC Symbol;Acc:HGNC:18981]
ENSG00000197977	-1.17774	2.1e-09	2.45e-08	ELOVL2	ELOVL fatty acid elongase 2 [Source:HGNC Symbol;Acc:HGNC:14416]
ENSG00000105617	-0.712434	2.12e-09	2.47e-08	LENG1	leukocyte receptor cluster member 1 [Source:HGNC Symbol;Acc:HGNC:15502]
ENSG00000010626	0.973742	2.16e-09	2.52e-08	LRRC23	leucine rich repeat containing 23 [Source:HGNC Symbol;Acc:HGNC:19138]
ENSG00000148362	-0.715817	2.25e-09	2.62e-08	PAXX	PAXX, non-homologous end joining factor [Source:HGNC Symbol;Acc:HGNC:27849]
ENSG00000106733	0.671704	2.32e-09	2.7e-08	NMRK1	nicotinamide riboside kinase 1 [Source:HGNC Symbol;Acc:HGNC:26057]
ENSG00000214783	1.76254	2.36e-09	2.74e-08	POLR2J4	RNA polymerase II subunit J4, pseudogene [Source:HGNC Symbol;Acc:HGNC:28195]
ENSG00000180044	-1.02011	2.38e-09	2.76e-08	C3orf80	chromosome 3 open reading frame 80 [Source:HGNC Symbol;Acc:HGNC:40048]
ENSG00000103460	-0.89635	2.4e-09	2.78e-08	TOX3	TOX high mobility group box family member 3 [Source:HGNC Symbol;Acc:HGNC:11972]
ENSG00000163249	-0.680715	2.4e-09	2.78e-08	CCNYL1	cyclin Y like 1 [Source:HGNC Symbol;Acc:HGNC:26868]
ENSG00000145391	0.80883	2.43e-09	2.81e-08	SETD7	SET domain containing lysine methyltransferase 7 [Source:HGNC Symbol;Acc:HGNC:30412]
ENSG00000272668	0.965958	2.51e-09	2.89e-08	AL590560.2
ENSG00000278212	0.82385	2.56e-09	2.95e-08	AC134878.2
ENSG00000152749	-0.906733	2.64e-09	3.04e-08	GPR180	G protein-coupled receptor 180 [Source:HGNC Symbol;Acc:HGNC:28899]
ENSG00000048342	0.921939	2.72e-09	3.13e-08	CC2D2A	coiled-coil and C2 domain containing 2A [Source:HGNC Symbol;Acc:HGNC:29253]
ENSG00000179715	1.58951	2.73e-09	3.14e-08	PCED1B	PC-esterase domain containing 1B [Source:HGNC Symbol;Acc:HGNC:28255]
ENSG00000104361	0.707894	2.73e-09	3.14e-08	NIPAL2	NIPA like domain containing 2 [Source:HGNC Symbol;Acc:HGNC:25854]
ENSG00000243155	1.34006	2.79e-09	3.2e-08	AL162431.2
ENSG00000159399	-0.596354	2.81e-09	3.22e-08	HK2	hexokinase 2 [Source:HGNC Symbol;Acc:HGNC:4923]
ENSG00000125744	-0.77464	2.86e-09	3.27e-08	RTN2	reticulon 2 [Source:HGNC Symbol;Acc:HGNC:10468]
ENSG00000105639	1.00485	2.86e-09	3.28e-08	JAK3	Janus kinase 3 [Source:HGNC Symbol;Acc:HGNC:6193]
ENSG00000227191	1.66396	2.88e-09	3.29e-08	TRGC2	T-cell receptor gamma constant 2 [Source:HGNC Symbol;Acc:HGNC:12276]
ENSG00000175544	0.69159	3.07e-09	3.51e-08	CABP4	calcium binding protein 4 [Source:HGNC Symbol;Acc:HGNC:1386]
ENSG00000215424	0.589939	3.11e-09	3.55e-08	MCM3AP-AS1	MCM3AP antisense RNA 1 [Source:HGNC Symbol;Acc:HGNC:16417]
ENSG00000176092	2.1544	3.13e-09	3.57e-08	CRYBG2	crystallin beta-gamma domain containing 2 [Source:HGNC Symbol;Acc:HGNC:17295]
ENSG00000155530	2.58622	3.18e-09	3.62e-08	LRGUK	leucine rich repeats and guanylate kinase domain containing [Source:HGNC Symbol;Acc:HGNC:21964]
ENSG00000100629	-0.959896	3.2e-09	3.64e-08	CEP128	centrosomal protein 128 [Source:HGNC Symbol;Acc:HGNC:20359]
ENSG00000165810	0.706434	3.21e-09	3.65e-08	BTNL9	butyrophilin like 9 [Source:HGNC Symbol;Acc:HGNC:24176]
ENSG00000130204	-0.738399	3.23e-09	3.66e-08	TOMM40	translocase of outer mitochondrial membrane 40 [Source:HGNC Symbol;Acc:HGNC:18001]
ENSG00000117475	-0.613498	3.29e-09	3.73e-08	BLZF1	basic leucine zipper nuclear factor 1 [Source:HGNC Symbol;Acc:HGNC:1065]
ENSG00000188529	-0.603407	3.31e-09	3.76e-08	SRSF10	serine and arginine rich splicing factor 10 [Source:HGNC Symbol;Acc:HGNC:16713]
ENSG00000159314	0.745081	3.4e-09	3.85e-08	ARHGAP27	Rho GTPase activating protein 27 [Source:HGNC Symbol;Acc:HGNC:31813]
ENSG00000158528	0.847253	3.42e-09	3.88e-08	PPP1R9A	protein phosphatase 1 regulatory subunit 9A [Source:HGNC Symbol;Acc:HGNC:14946]
ENSG00000226137	0.636341	3.45e-09	3.91e-08	BAIAP2-AS1	BAIAP2 antisense RNA 1 (head to head) [Source:HGNC Symbol;Acc:HGNC:44342]
ENSG00000130518	1.65146	3.47e-09	3.92e-08	KIAA1683	KIAA1683 [Source:HGNC Symbol;Acc:HGNC:29350]
ENSG00000160588	0.714429	3.66e-09	4.13e-08	MPZL3	myelin protein zero like 3 [Source:HGNC Symbol;Acc:HGNC:27279]
ENSG00000059728	-0.817139	3.67e-09	4.15e-08	MXD1	MAX dimerization protein 1 [Source:HGNC Symbol;Acc:HGNC:6761]
ENSG00000187049	0.825093	3.68e-09	4.16e-08	TMEM216	transmembrane protein 216 [Source:HGNC Symbol;Acc:HGNC:25018]
ENSG00000162989	0.823861	3.77e-09	4.26e-08	KCNJ3	potassium voltage-gated channel subfamily J member 3 [Source:HGNC Symbol;Acc:HGNC:6264]
ENSG00000163939	-0.681931	3.88e-09	4.37e-08	PBRM1	polybromo 1 [Source:HGNC Symbol;Acc:HGNC:30064]
ENSG00000167797	-0.756166	3.94e-09	4.43e-08	CDK2AP2	cyclin dependent kinase 2 associated protein 2 [Source:HGNC Symbol;Acc:HGNC:30833]
ENSG00000140993	0.684288	3.98e-09	4.47e-08	TIGD7	tigger transposable element derived 7 [Source:HGNC Symbol;Acc:HGNC:18331]
ENSG00000125962	0.669961	4.01e-09	4.51e-08	ARMCX5	armadillo repeat containing, X-linked 5 [Source:HGNC Symbol;Acc:HGNC:25772]
ENSG00000100441	0.592912	4.15e-09	4.67e-08	KHNYN	KH and NYN domain containing [Source:HGNC Symbol;Acc:HGNC:20166]
ENSG00000128272	-0.647628	4.22e-09	4.74e-08	ATF4	activating transcription factor 4 [Source:HGNC Symbol;Acc:HGNC:786]
ENSG00000247735	-1.41141	4.35e-09	4.88e-08	AC120114.1
ENSG00000197713	-0.784861	4.37e-09	4.89e-08	RPE	ribulose-5-phosphate-3-epimerase [Source:HGNC Symbol;Acc:HGNC:10293]
ENSG00000256546	0.897792	4.4e-09	4.93e-08	AC156455.1
ENSG00000081148	2.02872	4.5e-09	5.03e-08	IMPG2	interphotoreceptor matrix proteoglycan 2 [Source:HGNC Symbol;Acc:HGNC:18362]
ENSG00000185303	2.10151	4.56e-09	5.09e-08	SFTPA2	surfactant protein A2 [Source:HGNC Symbol;Acc:HGNC:10799]
ENSG00000077935	-0.979631	4.73e-09	5.26e-08	SMC1B	structural maintenance of chromosomes 1B [Source:HGNC Symbol;Acc:HGNC:11112]
ENSG00000113300	-0.760502	4.77e-09	5.31e-08	CNOT6	CCR4-NOT transcription complex subunit 6 [Source:HGNC Symbol;Acc:HGNC:14099]
ENSG00000121851	1.00413	4.92e-09	5.47e-08	POLR3GL	RNA polymerase III subunit G like [Source:HGNC Symbol;Acc:HGNC:28466]
ENSG00000172167	-0.972454	5e-09	5.55e-08	MTBP	MDM2 binding protein [Source:HGNC Symbol;Acc:HGNC:7417]
ENSG00000279453	-0.787741	5.02e-09	5.57e-08	Z99129.4
ENSG00000108443	-0.630039	5.11e-09	5.66e-08	RPS6KB1	ribosomal protein S6 kinase B1 [Source:HGNC Symbol;Acc:HGNC:10436]
ENSG00000119408	0.588171	5.14e-09	5.69e-08	NEK6	NIMA related kinase 6 [Source:HGNC Symbol;Acc:HGNC:7749]
ENSG00000112981	1.19223	5.37e-09	5.94e-08	NME5	NME/NM23 family member 5 [Source:HGNC Symbol;Acc:HGNC:7853]
ENSG00000197619	0.838702	5.46e-09	6.04e-08	ZNF615	zinc finger protein 615 [Source:HGNC Symbol;Acc:HGNC:24740]
ENSG00000056972	0.68982	5.49e-09	6.05e-08	TRAF3IP2	TRAF3 interacting protein 2 [Source:HGNC Symbol;Acc:HGNC:1343]
ENSG00000166562	-0.775564	5.55e-09	6.12e-08	SEC11C	SEC11 homolog C, signal peptidase complex subunit [Source:HGNC Symbol;Acc:HGNC:23400]
ENSG00000143786	1.44168	5.6e-09	6.17e-08	CNIH3	cornichon family AMPA receptor auxiliary protein 3 [Source:HGNC Symbol;Acc:HGNC:26802]
ENSG00000164307	0.934819	5.6e-09	6.17e-08	ERAP1	endoplasmic reticulum aminopeptidase 1 [Source:HGNC Symbol;Acc:HGNC:18173]
ENSG00000158050	1.06219	5.66e-09	6.23e-08	DUSP2	dual specificity phosphatase 2 [Source:HGNC Symbol;Acc:HGNC:3068]
ENSG00000153487	-0.684127	5.85e-09	6.43e-08	ING1	inhibitor of growth family member 1 [Source:HGNC Symbol;Acc:HGNC:6062]
ENSG00000178075	2.07745	5.98e-09	6.56e-08	GRAMD1C	GRAM domain containing 1C [Source:HGNC Symbol;Acc:HGNC:25252]
ENSG00000154978	0.602742	6e-09	6.57e-08	VOPP1	vesicular, overexpressed in cancer, prosurvival protein 1 [Source:HGNC Symbol;Acc:HGNC:34518]
ENSG00000120647	-0.64211	6.03e-09	6.61e-08	CCDC77	coiled-coil domain containing 77 [Source:HGNC Symbol;Acc:HGNC:28203]
ENSG00000148335	-0.782626	6.08e-09	6.65e-08	NTMT1	N-terminal Xaa-Pro-Lys N-methyltransferase 1 [Source:HGNC Symbol;Acc:HGNC:23373]
ENSG00000286786	1.81658	6.08e-09	6.65e-08	NA	NA
ENSG00000149548	-1.81693	6.1e-09	6.67e-08	CCDC15	coiled-coil domain containing 15 [Source:HGNC Symbol;Acc:HGNC:25798]
ENSG00000172336	-0.621365	6.13e-09	6.69e-08	POP7	POP7 homolog, ribonuclease P/MRP subunit [Source:HGNC Symbol;Acc:HGNC:19949]
ENSG00000160963	2.0687	6.14e-09	6.7e-08	COL26A1	collagen type XXVI alpha 1 chain [Source:HGNC Symbol;Acc:HGNC:18038]
ENSG00000171621	-1.08243	6.14e-09	6.71e-08	SPSB1	splA/ryanodine receptor domain and SOCS box containing 1 [Source:HGNC Symbol;Acc:HGNC:30628]
ENSG00000232859	0.768442	6.2e-09	6.77e-08	LYRM9	LYR motif containing 9 [Source:HGNC Symbol;Acc:HGNC:27314]
ENSG00000102098	-0.719856	6.48e-09	7.06e-08	SCML2	sex comb on midleg like 2 (Drosophila) [Source:HGNC Symbol;Acc:HGNC:10581]
ENSG00000136866	-0.695421	6.55e-09	7.13e-08	ZFP37	ZFP37 zinc finger protein [Source:HGNC Symbol;Acc:HGNC:12863]
ENSG00000072849	-0.587425	6.65e-09	7.24e-08	DERL2	derlin 2 [Source:HGNC Symbol;Acc:HGNC:17943]
ENSG00000165915	0.865612	6.8e-09	7.39e-08	SLC39A13	solute carrier family 39 member 13 [Source:HGNC Symbol;Acc:HGNC:20859]
ENSG00000105717	-1.28059	6.96e-09	7.55e-08	PBX4	PBX homeobox 4 [Source:HGNC Symbol;Acc:HGNC:13403]
ENSG00000185168	1.69592	7.06e-09	7.65e-08	LINC00482	long intergenic non-protein coding RNA 482 [Source:HGNC Symbol;Acc:HGNC:26816]
ENSG00000181856	-1.63144	7.46e-09	8.07e-08	SLC2A4	solute carrier family 2 member 4 [Source:HGNC Symbol;Acc:HGNC:11009]
ENSG00000156973	-0.656144	7.51e-09	8.12e-08	PDE6D	phosphodiesterase 6D [Source:HGNC Symbol;Acc:HGNC:8788]
ENSG00000270804	1.06331	7.53e-09	8.15e-08	AC010326.4
ENSG00000173451	0.975148	7.55e-09	8.16e-08	THAP2	THAP domain containing 2 [Source:HGNC Symbol;Acc:HGNC:20854]
ENSG00000100206	-1.22154	7.65e-09	8.26e-08	DMC1	DNA meiotic recombinase 1 [Source:HGNC Symbol;Acc:HGNC:2927]
ENSG00000121039	-0.716126	7.7e-09	8.31e-08	RDH10	retinol dehydrogenase 10 [Source:HGNC Symbol;Acc:HGNC:19975]
ENSG00000012822	0.749407	7.72e-09	8.34e-08	CALCOCO1	calcium binding and coiled-coil domain 1 [Source:HGNC Symbol;Acc:HGNC:29306]
ENSG00000119688	0.660862	7.77e-09	8.38e-08	ABCD4	ATP binding cassette subfamily D member 4 [Source:HGNC Symbol;Acc:HGNC:68]
ENSG00000177679	-0.866974	7.81e-09	8.41e-08	SRRM3	serine/arginine repetitive matrix 3 [Source:HGNC Symbol;Acc:HGNC:26729]
ENSG00000196081	-1.40533	7.87e-09	8.48e-08	ZNF724	zinc finger protein 724 [Source:HGNC Symbol;Acc:HGNC:32460]
ENSG00000119431	0.676189	7.93e-09	8.53e-08	HDHD3	haloacid dehalogenase like hydrolase domain containing 3 [Source:HGNC Symbol;Acc:HGNC:28171]
ENSG00000151470	1.08558	8e-09	8.59e-08	C4orf33	chromosome 4 open reading frame 33 [Source:HGNC Symbol;Acc:HGNC:27025]
ENSG00000184838	1.15467	8.04e-09	8.63e-08	PRR16	proline rich 16 [Source:HGNC Symbol;Acc:HGNC:29654]
ENSG00000092096	-0.810206	8.07e-09	8.66e-08	SLC22A17	solute carrier family 22 member 17 [Source:HGNC Symbol;Acc:HGNC:23095]
ENSG00000112659	0.615563	8.1e-09	8.69e-08	CUL9	cullin 9 [Source:HGNC Symbol;Acc:HGNC:15982]
ENSG00000113272	0.81646	8.31e-09	8.91e-08	THG1L	tRNA-histidine guanylyltransferase 1 like [Source:HGNC Symbol;Acc:HGNC:26053]
ENSG00000179104	0.748284	8.5e-09	9.1e-08	TMTC2	transmembrane and tetratricopeptide repeat containing 2 [Source:HGNC Symbol;Acc:HGNC:25440]
ENSG00000134612	1.38493	8.54e-09	9.13e-08	FOLH1B	folate hydrolase 1B [Source:HGNC Symbol;Acc:HGNC:13636]
ENSG00000184208	0.625859	8.72e-09	9.31e-08	C22orf46	chromosome 22 open reading frame 46 [Source:HGNC Symbol;Acc:HGNC:26294]
ENSG00000221926	0.775756	8.73e-09	9.32e-08	TRIM16	tripartite motif containing 16 [Source:HGNC Symbol;Acc:HGNC:17241]
ENSG00000221926	0.775756	8.73e-09	9.32e-08	TRIM16	tripartite motif containing 16 [Source:HGNC Symbol;Acc:HGNC:17241]
ENSG00000258405	2.37559	8.73e-09	9.32e-08	ZNF578	zinc finger protein 578 [Source:HGNC Symbol;Acc:HGNC:26449]
ENSG00000141524	0.683828	9.1e-09	9.71e-08	TMC6	transmembrane channel like 6 [Source:HGNC Symbol;Acc:HGNC:18021]
ENSG00000101460	0.632686	9.14e-09	9.74e-08	MAP1LC3A	microtubule associated protein 1 light chain 3 alpha [Source:HGNC Symbol;Acc:HGNC:6838]
ENSG00000070778	1.37117	9.42e-09	1e-07	PTPN21	protein tyrosine phosphatase, non-receptor type 21 [Source:HGNC Symbol;Acc:HGNC:9651]
ENSG00000101049	1.90696	9.69e-09	1.03e-07	SGK2	SGK2, serine/threonine kinase 2 [Source:HGNC Symbol;Acc:HGNC:13900]
ENSG00000233215	2.67578	9.71e-09	1.03e-07	LINC01687	long intergenic non-protein coding RNA 1687 [Source:HGNC Symbol;Acc:HGNC:52474]
ENSG00000167136	-0.659469	9.86e-09	1.05e-07	ENDOG	endonuclease G [Source:HGNC Symbol;Acc:HGNC:3346]
ENSG00000104447	0.802221	1e-08	1.06e-07	TRPS1	transcriptional repressor GATA binding 1 [Source:HGNC Symbol;Acc:HGNC:12340]
ENSG00000107954	-0.980724	1e-08	1.06e-07	NEURL1	neuralized E3 ubiquitin protein ligase 1 [Source:HGNC Symbol;Acc:HGNC:7761]
ENSG00000091592	2.09625	1.03e-08	1.09e-07	NLRP1	NLR family pyrin domain containing 1 [Source:HGNC Symbol;Acc:HGNC:14374]
ENSG00000175550	-0.600447	1.06e-08	1.12e-07	DRAP1	DR1 associated protein 1 [Source:HGNC Symbol;Acc:HGNC:3019]
ENSG00000239887	1.16313	1.12e-08	1.18e-07	C1orf226	chromosome 1 open reading frame 226 [Source:HGNC Symbol;Acc:HGNC:34351]
ENSG00000112419	0.792727	1.12e-08	1.18e-07	PHACTR2	phosphatase and actin regulator 2 [Source:HGNC Symbol;Acc:HGNC:20956]
ENSG00000142920	1.52552	1.13e-08	1.19e-07	AZIN2	antizyme inhibitor 2 [Source:HGNC Symbol;Acc:HGNC:29957]
ENSG00000141424	-0.604258	1.14e-08	1.2e-07	SLC39A6	solute carrier family 39 member 6 [Source:HGNC Symbol;Acc:HGNC:18607]
ENSG00000221829	-1.139	1.14e-08	1.2e-07	FANCG	Fanconi anemia complementation group G [Source:HGNC Symbol;Acc:HGNC:3588]
ENSG00000169239	-0.890711	1.15e-08	1.21e-07	CA5B	carbonic anhydrase 5B [Source:HGNC Symbol;Acc:HGNC:1378]
ENSG00000197147	-0.855041	1.15e-08	1.21e-07	LRRC8B	leucine rich repeat containing 8 family member B [Source:HGNC Symbol;Acc:HGNC:30692]
ENSG00000083838	-0.720816	1.16e-08	1.22e-07	ZNF446	zinc finger protein 446 [Source:HGNC Symbol;Acc:HGNC:21036]
ENSG00000138111	-0.735722	1.18e-08	1.24e-07	MFSD13A	major facilitator superfamily domain containing 13A [Source:HGNC Symbol;Acc:HGNC:26196]
ENSG00000253731	0.824115	1.18e-08	1.24e-07	PCDHGA6	protocadherin gamma subfamily A, 6 [Source:HGNC Symbol;Acc:HGNC:8704]
ENSG00000167646	-1.28578	1.19e-08	1.25e-07	DNAAF3	dynein axonemal assembly factor 3 [Source:HGNC Symbol;Acc:HGNC:30492]
ENSG00000143390	0.601067	1.21e-08	1.27e-07	RFX5	regulatory factor X5 [Source:HGNC Symbol;Acc:HGNC:9986]
ENSG00000100181	0.586159	1.22e-08	1.28e-07	TPTEP1	transmembrane phosphatase with tensin homology pseudogene 1 [Source:HGNC Symbol;Acc:HGNC:43648]
ENSG00000144115	0.670441	1.23e-08	1.29e-07	THNSL2	threonine synthase like 2 [Source:HGNC Symbol;Acc:HGNC:25602]
ENSG00000106025	1.23263	1.23e-08	1.29e-07	TSPAN12	tetraspanin 12 [Source:HGNC Symbol;Acc:HGNC:21641]
ENSG00000142233	1.95986	1.27e-08	1.32e-07	NTN5	netrin 5 [Source:HGNC Symbol;Acc:HGNC:25208]
ENSG00000198520	1.91803	1.28e-08	1.34e-07	C1orf228	chromosome 1 open reading frame 228 [Source:HGNC Symbol;Acc:HGNC:34345]
ENSG00000197568	0.952844	1.29e-08	1.34e-07	HHLA3	HERV-H LTR-associating 3 [Source:HGNC Symbol;Acc:HGNC:4906]
ENSG00000134824	-0.953345	1.3e-08	1.35e-07	FADS2	fatty acid desaturase 2 [Source:HGNC Symbol;Acc:HGNC:3575]
ENSG00000123364	0.890604	1.31e-08	1.37e-07	HOXC13	homeobox C13 [Source:HGNC Symbol;Acc:HGNC:5125]
ENSG00000084112	0.676462	1.32e-08	1.38e-07	SSH1	slingshot protein phosphatase 1 [Source:HGNC Symbol;Acc:HGNC:30579]
ENSG00000242110	-1.09633	1.34e-08	1.39e-07	AMACR	alpha-methylacyl-CoA racemase [Source:HGNC Symbol;Acc:HGNC:451]
ENSG00000242861	1.4156	1.35e-08	1.4e-07	AL591895.1
ENSG00000250397	1.54583	1.35e-08	1.4e-07	AP006623.1
ENSG00000120693	0.808881	1.35e-08	1.41e-07	SMAD9	SMAD family member 9 [Source:HGNC Symbol;Acc:HGNC:6774]
ENSG00000147155	-0.887015	1.37e-08	1.42e-07	EBP	emopamil binding protein (sterol isomerase) [Source:HGNC Symbol;Acc:HGNC:3133]
ENSG00000265352	0.91837	1.4e-08	1.45e-07	LINC01899	long intergenic non-protein coding RNA 1899 [Source:HGNC Symbol;Acc:HGNC:52718]
ENSG00000227536	1.99037	1.41e-08	1.46e-07	SOCS5P4	suppressor of cytokine signaling 5 pseudogene 4 [Source:HGNC Symbol;Acc:HGNC:44600]
ENSG00000196172	-0.852107	1.43e-08	1.48e-07	ZNF681	zinc finger protein 681 [Source:HGNC Symbol;Acc:HGNC:26457]
ENSG00000132563	0.861105	1.44e-08	1.49e-07	REEP2	receptor accessory protein 2 [Source:HGNC Symbol;Acc:HGNC:17975]
ENSG00000177888	-1.21458	1.48e-08	1.53e-07	ZBTB41	zinc finger and BTB domain containing 41 [Source:HGNC Symbol;Acc:HGNC:24819]
ENSG00000171960	-0.613095	1.49e-08	1.54e-07	PPIH	peptidylprolyl isomerase H [Source:HGNC Symbol;Acc:HGNC:14651]
ENSG00000162694	0.598038	1.5e-08	1.54e-07	EXTL2	exostosin like glycosyltransferase 2 [Source:HGNC Symbol;Acc:HGNC:3516]
ENSG00000179915	1.66125	1.5e-08	1.55e-07	NRXN1	neurexin 1 [Source:HGNC Symbol;Acc:HGNC:8008]
ENSG00000278948	0.668061	1.52e-08	1.56e-07	AL031587.5
ENSG00000174032	-0.816341	1.55e-08	1.59e-07	SLC25A30	solute carrier family 25 member 30 [Source:HGNC Symbol;Acc:HGNC:27371]
ENSG00000253958	-0.986872	1.57e-08	1.61e-07	CLDN23	claudin 23 [Source:HGNC Symbol;Acc:HGNC:17591]
ENSG00000269343	0.802455	1.57e-08	1.61e-07	ZNF587B	zinc finger protein 587B [Source:HGNC Symbol;Acc:HGNC:37142]
ENSG00000213463	0.61544	1.58e-08	1.62e-07	SYNJ2BP	synaptojanin 2 binding protein [Source:HGNC Symbol;Acc:HGNC:18955]
ENSG00000105662	0.692963	1.61e-08	1.65e-07	CRTC1	CREB regulated transcription coactivator 1 [Source:HGNC Symbol;Acc:HGNC:16062]
ENSG00000179163	-0.607393	1.63e-08	1.67e-07	FUCA1	fucosidase, alpha-L- 1, tissue [Source:HGNC Symbol;Acc:HGNC:4006]
ENSG00000268081	1.69846	1.65e-08	1.69e-07	AC123912.1
ENSG00000040608	-0.741072	1.66e-08	1.7e-07	RTN4R	reticulon 4 receptor [Source:HGNC Symbol;Acc:HGNC:18601]
ENSG00000069812	-1.17666	1.67e-08	1.71e-07	HES2	hes family bHLH transcription factor 2 [Source:HGNC Symbol;Acc:HGNC:16005]
ENSG00000245849	0.58539	1.67e-08	1.71e-07	RAD51-AS1	RAD51 antisense RNA 1 (head to head) [Source:HGNC Symbol;Acc:HGNC:48621]
ENSG00000177410	0.696041	1.72e-08	1.76e-07	ZFAS1	ZNFX1 antisense RNA 1 [Source:HGNC Symbol;Acc:HGNC:33101]
ENSG00000198805	-0.671451	1.73e-08	1.77e-07	PNP	purine nucleoside phosphorylase [Source:HGNC Symbol;Acc:HGNC:7892]
ENSG00000112039	-0.951787	1.74e-08	1.78e-07	FANCE	Fanconi anemia complementation group E [Source:HGNC Symbol;Acc:HGNC:3586]
ENSG00000286033	1.80441	1.78e-08	1.82e-07	NA	NA
ENSG00000173193	0.699583	1.79e-08	1.83e-07	PARP14	poly(ADP-ribose) polymerase family member 14 [Source:HGNC Symbol;Acc:HGNC:29232]
ENSG00000010278	-0.597238	1.8e-08	1.83e-07	CD9	CD9 molecule [Source:HGNC Symbol;Acc:HGNC:1709]
ENSG00000158815	1.53243	1.84e-08	1.87e-07	FGF17	fibroblast growth factor 17 [Source:HGNC Symbol;Acc:HGNC:3673]
ENSG00000075399	-0.805127	1.85e-08	1.88e-07	VPS9D1	VPS9 domain containing 1 [Source:HGNC Symbol;Acc:HGNC:13526]
ENSG00000146757	-0.789099	1.86e-08	1.88e-07	ZNF92	zinc finger protein 92 [Source:HGNC Symbol;Acc:HGNC:13168]
ENSG00000188042	-1.19193	1.88e-08	1.9e-07	ARL4C	ADP ribosylation factor like GTPase 4C [Source:HGNC Symbol;Acc:HGNC:698]
ENSG00000254685	0.885175	1.92e-08	1.95e-07	FPGT	fucose-1-phosphate guanylyltransferase [Source:HGNC Symbol;Acc:HGNC:3825]
ENSG00000146476	-0.688086	1.93e-08	1.95e-07	ARMT1	acidic residue methyltransferase 1 [Source:HGNC Symbol;Acc:HGNC:17872]
ENSG00000081277	-1.16723	1.97e-08	2e-07	PKP1	plakophilin 1 [Source:HGNC Symbol;Acc:HGNC:9023]
ENSG00000146197	-1.77251	2.01e-08	2.03e-07	SCUBE3	signal peptide, CUB domain and EGF like domain containing 3 [Source:HGNC Symbol;Acc:HGNC:13655]
ENSG00000112541	-1.52344	2.02e-08	2.04e-07	PDE10A	phosphodiesterase 10A [Source:HGNC Symbol;Acc:HGNC:8772]
ENSG00000146242	-0.662865	2.09e-08	2.1e-07	TPBG	trophoblast glycoprotein [Source:HGNC Symbol;Acc:HGNC:12004]
ENSG00000243335	0.695185	2.1e-08	2.11e-07	KCTD7	potassium channel tetramerization domain containing 7 [Source:HGNC Symbol;Acc:HGNC:21957]
ENSG00000287617	2.10036	2.13e-08	2.15e-07	NA	NA
ENSG00000087299	-0.617787	2.19e-08	2.2e-07	L2HGDH	L-2-hydroxyglutarate dehydrogenase [Source:HGNC Symbol;Acc:HGNC:20499]
ENSG00000144036	0.712251	2.21e-08	2.21e-07	EXOC6B	exocyst complex component 6B [Source:HGNC Symbol;Acc:HGNC:17085]
ENSG00000197043	0.703961	2.23e-08	2.24e-07	ANXA6	annexin A6 [Source:HGNC Symbol;Acc:HGNC:544]
ENSG00000203875	0.614597	2.25e-08	2.25e-07	SNHG5	small nucleolar RNA host gene 5 [Source:HGNC Symbol;Acc:HGNC:21026]
ENSG00000187231	-0.833881	2.3e-08	2.3e-07	SESTD1	SEC14 and spectrin domain containing 1 [Source:HGNC Symbol;Acc:HGNC:18379]
ENSG00000172828	0.600303	2.32e-08	2.31e-07	CES3	carboxylesterase 3 [Source:HGNC Symbol;Acc:HGNC:1865]
ENSG00000137331	-1.21748	2.34e-08	2.33e-07	IER3	immediate early response 3 [Source:HGNC Symbol;Acc:HGNC:5392]
ENSG00000108797	-0.662547	2.36e-08	2.36e-07	CNTNAP1	contactin associated protein 1 [Source:HGNC Symbol;Acc:HGNC:8011]
ENSG00000147853	-0.716593	2.41e-08	2.4e-07	AK3	adenylate kinase 3 [Source:HGNC Symbol;Acc:HGNC:17376]
ENSG00000111817	1.22812	2.42e-08	2.41e-07	DSE	dermatan sulfate epimerase [Source:HGNC Symbol;Acc:HGNC:21144]
ENSG00000236366	2.21966	2.44e-08	2.43e-07	AL359313.1
ENSG00000118412	-0.654149	2.49e-08	2.47e-07	CASP8AP2	caspase 8 associated protein 2 [Source:HGNC Symbol;Acc:HGNC:1510]
ENSG00000137166	0.695568	2.53e-08	2.52e-07	FOXP4	forkhead box P4 [Source:HGNC Symbol;Acc:HGNC:20842]
ENSG00000147180	1.01327	2.54e-08	2.52e-07	ZNF711	zinc finger protein 711 [Source:HGNC Symbol;Acc:HGNC:13128]
ENSG00000076344	0.796145	2.56e-08	2.54e-07	RGS11	regulator of G protein signaling 11 [Source:HGNC Symbol;Acc:HGNC:9993]
ENSG00000158806	0.699456	2.57e-08	2.55e-07	NPM2	nucleophosmin/nucleoplasmin 2 [Source:HGNC Symbol;Acc:HGNC:7930]
ENSG00000175309	0.621481	2.63e-08	2.61e-07	PHYKPL	5-phosphohydroxy-L-lysine phospho-lyase [Source:HGNC Symbol;Acc:HGNC:28249]
ENSG00000259803	-1.23499	2.64e-08	2.61e-07	SLC22A31	solute carrier family 22 member 31 [Source:HGNC Symbol;Acc:HGNC:27091]
ENSG00000152443	0.833909	2.65e-08	2.62e-07	ZNF776	zinc finger protein 776 [Source:HGNC Symbol;Acc:HGNC:26765]
ENSG00000111276	-0.618408	2.75e-08	2.72e-07	CDKN1B	cyclin dependent kinase inhibitor 1B [Source:HGNC Symbol;Acc:HGNC:1785]
ENSG00000277007	1.46503	2.78e-08	2.74e-07	AC096642.1
ENSG00000250132	1.31471	2.78e-08	2.74e-07	AC004803.1
ENSG00000165806	0.690273	2.81e-08	2.77e-07	CASP7	caspase 7 [Source:HGNC Symbol;Acc:HGNC:1508]
ENSG00000185332	0.922224	2.81e-08	2.77e-07	TMEM105	transmembrane protein 105 [Source:HGNC Symbol;Acc:HGNC:26794]
ENSG00000178537	0.653344	2.83e-08	2.79e-07	SLC25A20	solute carrier family 25 member 20 [Source:HGNC Symbol;Acc:HGNC:1421]
ENSG00000266957	1.89739	2.86e-08	2.81e-07	AC012254.1
ENSG00000166840	0.701323	2.93e-08	2.88e-07	GLYATL1	glycine-N-acyltransferase like 1 [Source:HGNC Symbol;Acc:HGNC:30519]
ENSG00000166840	0.701323	2.93e-08	2.88e-07	GLYATL1	glycine-N-acyltransferase like 1 [Source:HGNC Symbol;Acc:HGNC:30519]
ENSG00000240288	1.0304	2.98e-08	2.93e-07	GHRLOS	ghrelin opposite strand/antisense RNA [Source:HGNC Symbol;Acc:HGNC:33885]
ENSG00000078487	1.11116	2.99e-08	2.93e-07	ZCWPW1	zinc finger CW-type and PWWP domain containing 1 [Source:HGNC Symbol;Acc:HGNC:23486]
ENSG00000165046	-0.675886	3.01e-08	2.95e-07	LETM2	leucine zipper and EF-hand containing transmembrane protein 2 [Source:HGNC Symbol;Acc:HGNC:14648]
ENSG00000148488	-1.53152	3.07e-08	3.01e-07	ST8SIA6	ST8 alpha-N-acetyl-neuraminide alpha-2,8-sialyltransferase 6 [Source:HGNC Symbol;Acc:HGNC:23317]
ENSG00000162775	-0.857321	3.12e-08	3.05e-07	RBM15	RNA binding motif protein 15 [Source:HGNC Symbol;Acc:HGNC:14959]
ENSG00000171307	0.634503	3.14e-08	3.07e-07	ZDHHC16	zinc finger DHHC-type containing 16 [Source:HGNC Symbol;Acc:HGNC:20714]
ENSG00000105173	-0.729292	3.15e-08	3.08e-07	CCNE1	cyclin E1 [Source:HGNC Symbol;Acc:HGNC:1589]
ENSG00000169188	-0.600834	3.34e-08	3.27e-07	APEX2	apurinic/apyrimidinic endodeoxyribonuclease 2 [Source:HGNC Symbol;Acc:HGNC:17889]
ENSG00000075618	-0.685979	3.48e-08	3.4e-07	FSCN1	fascin actin-bundling protein 1 [Source:HGNC Symbol;Acc:HGNC:11148]
ENSG00000287001	-1.09576	3.62e-08	3.53e-07	NA	NA
ENSG00000224531	-0.785063	3.62e-08	3.53e-07	SMIM13	small integral membrane protein 13 [Source:HGNC Symbol;Acc:HGNC:27356]
ENSG00000182612	1.7992	3.72e-08	3.62e-07	TSPAN10	tetraspanin 10 [Source:HGNC Symbol;Acc:HGNC:29942]
ENSG00000162572	1.65911	3.92e-08	3.81e-07	SCNN1D	sodium channel epithelial 1 delta subunit [Source:HGNC Symbol;Acc:HGNC:10601]
ENSG00000100625	-0.884159	3.99e-08	3.87e-07	SIX4	SIX homeobox 4 [Source:HGNC Symbol;Acc:HGNC:10890]
ENSG00000241170	1.42494	4.17e-08	4.04e-07	AP001992.1
ENSG00000183828	0.644085	4.21e-08	4.08e-07	NUDT14	nudix hydrolase 14 [Source:HGNC Symbol;Acc:HGNC:20141]
ENSG00000183145	-1.66719	4.23e-08	4.09e-07	RIPPLY3	ripply transcriptional repressor 3 [Source:HGNC Symbol;Acc:HGNC:3047]
ENSG00000205765	-0.738371	4.27e-08	4.13e-07	C5orf51	chromosome 5 open reading frame 51 [Source:HGNC Symbol;Acc:HGNC:27750]
ENSG00000262772	0.998296	4.31e-08	4.17e-07	LINC01977	long intergenic non-protein coding RNA 1977 [Source:HGNC Symbol;Acc:HGNC:52804]
ENSG00000177359	-1.82905	4.38e-08	4.23e-07	AC024940.1
ENSG00000177359	-1.82905	4.38e-08	4.23e-07	AC024940.1
ENSG00000103121	-0.697337	4.41e-08	4.25e-07	CMC2	C-X9-C motif containing 2 [Source:HGNC Symbol;Acc:HGNC:24447]
ENSG00000169330	-1.4644	4.42e-08	4.26e-07	KIAA1024	KIAA1024 [Source:HGNC Symbol;Acc:HGNC:29172]
ENSG00000135205	1.14739	4.47e-08	4.3e-07	CCDC146	coiled-coil domain containing 146 [Source:HGNC Symbol;Acc:HGNC:29296]
ENSG00000244541	1.62066	4.52e-08	4.33e-07	LINC01213	long intergenic non-protein coding RNA 1213 [Source:HGNC Symbol;Acc:HGNC:49648]
ENSG00000146530	0.765426	4.67e-08	4.47e-07	VWDE	von Willebrand factor D and EGF domains [Source:HGNC Symbol;Acc:HGNC:21897]
ENSG00000170412	-0.717247	4.67e-08	4.47e-07	GPRC5C	G protein-coupled receptor class C group 5 member C [Source:HGNC Symbol;Acc:HGNC:13309]
ENSG00000196814	0.658535	4.7e-08	4.5e-07	MVB12B	multivesicular body subunit 12B [Source:HGNC Symbol;Acc:HGNC:23368]
ENSG00000133962	1.08153	4.82e-08	4.61e-07	CATSPERB	cation channel sperm associated auxiliary subunit beta [Source:HGNC Symbol;Acc:HGNC:20500]
ENSG00000116667	0.675608	4.83e-08	4.62e-07	C1orf21	chromosome 1 open reading frame 21 [Source:HGNC Symbol;Acc:HGNC:15494]
ENSG00000173559	1.18293	5.16e-08	4.92e-07	NABP1	nucleic acid binding protein 1 [Source:HGNC Symbol;Acc:HGNC:26232]
ENSG00000079387	-0.640903	5.18e-08	4.94e-07	SENP1	SUMO1/sentrin specific peptidase 1 [Source:HGNC Symbol;Acc:HGNC:17927]
ENSG00000110076	-0.975375	5.24e-08	4.99e-07	NRXN2	neurexin 2 [Source:HGNC Symbol;Acc:HGNC:8009]
ENSG00000181035	0.658948	5.29e-08	5.03e-07	SLC25A42	solute carrier family 25 member 42 [Source:HGNC Symbol;Acc:HGNC:28380]
ENSG00000132017	-0.703028	5.33e-08	5.07e-07	DCAF15	DDB1 and CUL4 associated factor 15 [Source:HGNC Symbol;Acc:HGNC:25095]
ENSG00000147394	-0.724119	5.34e-08	5.08e-07	ZNF185	zinc finger protein 185 with LIM domain [Source:HGNC Symbol;Acc:HGNC:12976]
ENSG00000115977	-0.603858	5.37e-08	5.11e-07	AAK1	AP2 associated kinase 1 [Source:HGNC Symbol;Acc:HGNC:19679]
ENSG00000151500	0.586435	5.43e-08	5.16e-07	THYN1	thymocyte nuclear protein 1 [Source:HGNC Symbol;Acc:HGNC:29560]
ENSG00000099994	-1.19362	5.48e-08	5.21e-07	SUSD2	sushi domain containing 2 [Source:HGNC Symbol;Acc:HGNC:30667]
ENSG00000061918	-0.727158	5.57e-08	5.28e-07	GUCY1B3	guanylate cyclase 1 soluble subunit beta [Source:HGNC Symbol;Acc:HGNC:4687]
ENSG00000232629	-0.704196	5.65e-08	5.35e-07	HLA-DQB2	major histocompatibility complex, class II, DQ beta 2 [Source:HGNC Symbol;Acc:HGNC:4945]
ENSG00000169684	-0.838926	5.7e-08	5.39e-07	CHRNA5	cholinergic receptor nicotinic alpha 5 subunit [Source:HGNC Symbol;Acc:HGNC:1959]
ENSG00000257167	-1.26614	5.73e-08	5.42e-07	TMPO-AS1	TMPO antisense RNA 1 [Source:HGNC Symbol;Acc:HGNC:44158]
ENSG00000148175	-0.621601	5.9e-08	5.57e-07	STOM	stomatin [Source:HGNC Symbol;Acc:HGNC:3383]
ENSG00000224596	1.28783	5.91e-08	5.58e-07	ZMIZ1-AS1	ZMIZ1 antisense RNA 1 [Source:HGNC Symbol;Acc:HGNC:27433]
ENSG00000187189	0.61841	6.03e-08	5.68e-07	TSPYL4	TSPY like 4 [Source:HGNC Symbol;Acc:HGNC:21559]
ENSG00000058056	-0.587357	6.17e-08	5.81e-07	USP13	ubiquitin specific peptidase 13 (isopeptidase T-3) [Source:HGNC Symbol;Acc:HGNC:12611]
ENSG00000111639	-0.618658	6.3e-08	5.92e-07	MRPL51	mitochondrial ribosomal protein L51 [Source:HGNC Symbol;Acc:HGNC:14044]
ENSG00000181744	-0.621047	6.31e-08	5.93e-07	C3orf58	chromosome 3 open reading frame 58 [Source:HGNC Symbol;Acc:HGNC:28490]
ENSG00000138646	-1.00373	6.33e-08	5.94e-07	HERC5	HECT and RLD domain containing E3 ubiquitin protein ligase 5 [Source:HGNC Symbol;Acc:HGNC:24368]
ENSG00000213347	-0.79487	6.35e-08	5.95e-07	MXD3	MAX dimerization protein 3 [Source:HGNC Symbol;Acc:HGNC:14008]
ENSG00000162576	0.63011	6.38e-08	5.98e-07	MXRA8	matrix remodeling associated 8 [Source:HGNC Symbol;Acc:HGNC:7542]
ENSG00000106976	0.737104	6.48e-08	6.07e-07	DNM1	dynamin 1 [Source:HGNC Symbol;Acc:HGNC:2972]
ENSG00000187621	1.09637	6.53e-08	6.11e-07	TCL6	T-cell leukemia/lymphoma 6 (non-protein coding) [Source:HGNC Symbol;Acc:HGNC:13463]
ENSG00000168038	-0.901713	6.79e-08	6.35e-07	ULK4	unc-51 like kinase 4 [Source:HGNC Symbol;Acc:HGNC:15784]
ENSG00000280239	-0.885808	7.04e-08	6.56e-07	AC011498.7
ENSG00000136695	1.91713	7.04e-08	6.56e-07	IL36RN	interleukin 36 receptor antagonist [Source:HGNC Symbol;Acc:HGNC:15561]
ENSG00000145734	-0.82994	7.05e-08	6.57e-07	BDP1	B double prime 1, subunit of RNA polymerase III transcription initiation factor IIIB [Source:HGNC Symbol;Acc:HGNC:13652]
ENSG00000186907	-1.17669	7.1e-08	6.61e-07	RTN4RL2	reticulon 4 receptor like 2 [Source:HGNC Symbol;Acc:HGNC:23053]
ENSG00000118096	0.671848	7.13e-08	6.63e-07	IFT46	intraflagellar transport 46 [Source:HGNC Symbol;Acc:HGNC:26146]
ENSG00000160188	1.4846	7.22e-08	6.71e-07	RSPH1	radial spoke head 1 homolog [Source:HGNC Symbol;Acc:HGNC:12371]
ENSG00000054654	-0.632014	7.25e-08	6.73e-07	SYNE2	spectrin repeat containing nuclear envelope protein 2 [Source:HGNC Symbol;Acc:HGNC:17084]
ENSG00000196549	-0.951999	7.35e-08	6.82e-07	MME	membrane metalloendopeptidase [Source:HGNC Symbol;Acc:HGNC:7154]
ENSG00000242574	1.74164	7.38e-08	6.84e-07	HLA-DMB	major histocompatibility complex, class II, DM beta [Source:HGNC Symbol;Acc:HGNC:4935]
ENSG00000124120	0.598176	7.44e-08	6.89e-07	TTPAL	alpha tocopherol transfer protein like [Source:HGNC Symbol;Acc:HGNC:16114]
ENSG00000186665	-0.65536	7.45e-08	6.9e-07	C17orf58	chromosome 17 open reading frame 58 [Source:HGNC Symbol;Acc:HGNC:27568]
ENSG00000263002	0.615469	7.46e-08	6.9e-07	ZNF234	zinc finger protein 234 [Source:HGNC Symbol;Acc:HGNC:13027]
ENSG00000116983	-2.24875	7.48e-08	6.91e-07	HPCAL4	hippocalcin like 4 [Source:HGNC Symbol;Acc:HGNC:18212]
ENSG00000092445	0.627618	7.74e-08	7.15e-07	TYRO3	TYRO3 protein tyrosine kinase [Source:HGNC Symbol;Acc:HGNC:12446]
ENSG00000189114	-0.602236	7.9e-08	7.28e-07	BLOC1S3	biogenesis of lysosomal organelles complex 1 subunit 3 [Source:HGNC Symbol;Acc:HGNC:20914]
ENSG00000180178	0.673788	8.03e-08	7.39e-07	FAR2P1	fatty acyl-CoA reductase 2 pseudogene 1 [Source:HGNC Symbol;Acc:HGNC:49284]
ENSG00000196275	1.37185	8.03e-08	7.39e-07	GTF2IRD2	GTF2I repeat domain containing 2 [Source:HGNC Symbol;Acc:HGNC:30775]
ENSG00000180425	0.587466	8.1e-08	7.45e-07	C11orf71	chromosome 11 open reading frame 71 [Source:HGNC Symbol;Acc:HGNC:25937]
ENSG00000122507	1.00151	8.13e-08	7.47e-07	BBS9	Bardet-Biedl syndrome 9 [Source:HGNC Symbol;Acc:HGNC:30000]
ENSG00000135299	0.732667	8.14e-08	7.48e-07	ANKRD6	ankyrin repeat domain 6 [Source:HGNC Symbol;Acc:HGNC:17280]
ENSG00000079277	0.65137	8.26e-08	7.58e-07	MKNK1	MAP kinase interacting serine/threonine kinase 1 [Source:HGNC Symbol;Acc:HGNC:7110]
ENSG00000268903	1.39638	8.28e-08	7.6e-07	AL627309.7
ENSG00000054179	-0.834779	8.28e-08	7.6e-07	ENTPD2	ectonucleoside triphosphate diphosphohydrolase 2 [Source:HGNC Symbol;Acc:HGNC:3364]
ENSG00000186088	0.64969	8.3e-08	7.61e-07	GSAP	gamma-secretase activating protein [Source:HGNC Symbol;Acc:HGNC:28042]
ENSG00000173227	-0.66621	8.36e-08	7.66e-07	SYT12	synaptotagmin 12 [Source:HGNC Symbol;Acc:HGNC:18381]
ENSG00000155858	-0.589433	8.36e-08	7.66e-07	LSM11	LSM11, U7 small nuclear RNA associated [Source:HGNC Symbol;Acc:HGNC:30860]
ENSG00000074416	0.919551	8.41e-08	7.7e-07	MGLL	monoglyceride lipase [Source:HGNC Symbol;Acc:HGNC:17038]
ENSG00000180720	-1.32841	8.68e-08	7.93e-07	CHRM4	cholinergic receptor muscarinic 4 [Source:HGNC Symbol;Acc:HGNC:1953]
ENSG00000242866	2.31691	8.69e-08	7.94e-07	STRC	stereocilin [Source:HGNC Symbol;Acc:HGNC:16035]
ENSG00000155100	-0.829196	8.69e-08	7.94e-07	OTUD6B	OTU domain containing 6B [Source:HGNC Symbol;Acc:HGNC:24281]
ENSG00000119787	-0.596674	8.71e-08	7.95e-07	ATL2	atlastin GTPase 2 [Source:HGNC Symbol;Acc:HGNC:24047]
ENSG00000154654	0.586803	8.87e-08	8.09e-07	NCAM2	neural cell adhesion molecule 2 [Source:HGNC Symbol;Acc:HGNC:7657]
ENSG00000163072	1.04484	9.03e-08	8.23e-07	NOSTRIN	nitric oxide synthase trafficking [Source:HGNC Symbol;Acc:HGNC:20203]
ENSG00000189050	0.859518	9.06e-08	8.24e-07	RNFT1	ring finger protein, transmembrane 1 [Source:HGNC Symbol;Acc:HGNC:30206]
ENSG00000261346	1.38697	9.08e-08	8.25e-07	AC116348.3
ENSG00000232586	1.10504	9.19e-08	8.33e-07	KIAA1614-AS1	KIAA1614 antisense RNA 1 [Source:HGNC Symbol;Acc:HGNC:50644]
ENSG00000182631	-1.8707	9.29e-08	8.42e-07	RXFP3	relaxin/insulin like family peptide receptor 3 [Source:HGNC Symbol;Acc:HGNC:24883]
ENSG00000078177	-1.03917	9.32e-08	8.44e-07	N4BP2	NEDD4 binding protein 2 [Source:HGNC Symbol;Acc:HGNC:29851]
ENSG00000285043	-1.19526	9.58e-08	8.66e-07	NA	NA
ENSG00000180340	-1.09098	9.6e-08	8.67e-07	FZD2	frizzled class receptor 2 [Source:HGNC Symbol;Acc:HGNC:4040]
ENSG00000105270	1.18031	9.6e-08	8.67e-07	CLIP3	CAP-Gly domain containing linker protein 3 [Source:HGNC Symbol;Acc:HGNC:24314]
ENSG00000230091	-0.792288	9.65e-08	8.71e-07	TMEM254-AS1	TMEM254 antisense RNA 1 [Source:HGNC Symbol;Acc:HGNC:27340]
ENSG00000140382	0.652664	9.69e-08	8.74e-07	HMG20A	high mobility group 20A [Source:HGNC Symbol;Acc:HGNC:5001]
ENSG00000182379	-0.764616	9.72e-08	8.77e-07	NXPH4	neurexophilin 4 [Source:HGNC Symbol;Acc:HGNC:8078]
ENSG00000285669	0.900527	9.85e-08	8.88e-07	NA	NA
ENSG00000130589	0.774209	9.98e-08	8.98e-07	HELZ2	helicase with zinc finger 2 [Source:HGNC Symbol;Acc:HGNC:30021]
ENSG00000100311	-0.670842	1.01e-07	9.07e-07	PDGFB	platelet derived growth factor subunit B [Source:HGNC Symbol;Acc:HGNC:8800]
ENSG00000213064	-0.59936	1.02e-07	9.18e-07	SFT2D2	SFT2 domain containing 2 [Source:HGNC Symbol;Acc:HGNC:25140]
ENSG00000160111	1.27878	1.07e-07	9.59e-07	CPAMD8	C3 and PZP like, alpha-2-macroglobulin domain containing 8 [Source:HGNC Symbol;Acc:HGNC:23228]
ENSG00000081377	0.796756	1.07e-07	9.61e-07	CDC14B	cell division cycle 14B [Source:HGNC Symbol;Acc:HGNC:1719]
ENSG00000118985	-0.867848	1.08e-07	9.68e-07	ELL2	elongation factor for RNA polymerase II 2 [Source:HGNC Symbol;Acc:HGNC:17064]
ENSG00000163531	0.784527	1.09e-07	9.8e-07	NFASC	neurofascin [Source:HGNC Symbol;Acc:HGNC:29866]
ENSG00000262096	2.13153	1.1e-07	9.87e-07	PCDHB19P	protocadherin beta 19 pseudogene [Source:HGNC Symbol;Acc:HGNC:14549]
ENSG00000145331	-0.761001	1.12e-07	1e-06	TRMT10A	tRNA methyltransferase 10A [Source:HGNC Symbol;Acc:HGNC:28403]
ENSG00000163235	1.16008	1.13e-07	1.01e-06	TGFA	transforming growth factor alpha [Source:HGNC Symbol;Acc:HGNC:11765]
ENSG00000173715	0.81544	1.13e-07	1.01e-06	C11orf80	chromosome 11 open reading frame 80 [Source:HGNC Symbol;Acc:HGNC:26197]
ENSG00000198963	1.33845	1.14e-07	1.01e-06	RORB	RAR related orphan receptor B [Source:HGNC Symbol;Acc:HGNC:10259]
ENSG00000183401	0.735451	1.15e-07	1.02e-06	CCDC159	coiled-coil domain containing 159 [Source:HGNC Symbol;Acc:HGNC:26996]
ENSG00000166321	1.33328	1.16e-07	1.04e-06	NUDT13	nudix hydrolase 13 [Source:HGNC Symbol;Acc:HGNC:18827]
ENSG00000112759	-0.632832	1.17e-07	1.04e-06	SLC29A1	solute carrier family 29 member 1 (Augustine blood group) [Source:HGNC Symbol;Acc:HGNC:11003]
ENSG00000144908	2.24283	1.17e-07	1.04e-06	ALDH1L1	aldehyde dehydrogenase 1 family member L1 [Source:HGNC Symbol;Acc:HGNC:3978]
ENSG00000257303	-0.907547	1.18e-07	1.05e-06	AC073896.2
ENSG00000145494	-0.604274	1.19e-07	1.06e-06	NDUFS6	NADH:ubiquinone oxidoreductase subunit S6 [Source:HGNC Symbol;Acc:HGNC:7713]
ENSG00000179094	-0.64546	1.19e-07	1.06e-06	PER1	period circadian clock 1 [Source:HGNC Symbol;Acc:HGNC:8845]
ENSG00000171817	1.2737	1.2e-07	1.07e-06	ZNF540	zinc finger protein 540 [Source:HGNC Symbol;Acc:HGNC:25331]
ENSG00000188229	-0.638509	1.21e-07	1.08e-06	TUBB4B	tubulin beta 4B class IVb [Source:HGNC Symbol;Acc:HGNC:20771]
ENSG00000277363	0.605681	1.24e-07	1.1e-06	SRCIN1	SRC kinase signaling inhibitor 1 [Source:HGNC Symbol;Acc:HGNC:29506]
ENSG00000079841	0.85291	1.25e-07	1.11e-06	RIMS1	regulating synaptic membrane exocytosis 1 [Source:HGNC Symbol;Acc:HGNC:17282]
ENSG00000271270	1.18576	1.26e-07	1.11e-06	TMCC1-AS1	TMCC1 antisense RNA 1 (head to head) [Source:HGNC Symbol;Acc:HGNC:49060]
ENSG00000151233	-0.739725	1.27e-07	1.12e-06	GXYLT1	glucoside xylosyltransferase 1 [Source:HGNC Symbol;Acc:HGNC:27482]
ENSG00000270127	1.67834	1.27e-07	1.13e-06	AC027020.2
ENSG00000057019	0.666018	1.28e-07	1.13e-06	DCBLD2	discoidin, CUB and LCCL domain containing 2 [Source:HGNC Symbol;Acc:HGNC:24627]
ENSG00000127423	-0.722758	1.29e-07	1.14e-06	AUNIP	aurora kinase A and ninein interacting protein [Source:HGNC Symbol;Acc:HGNC:28363]
ENSG00000062822	-0.783265	1.29e-07	1.14e-06	POLD1	DNA polymerase delta 1, catalytic subunit [Source:HGNC Symbol;Acc:HGNC:9175]
ENSG00000198088	-0.784189	1.3e-07	1.14e-06	NUP62CL	nucleoporin 62 C-terminal like [Source:HGNC Symbol;Acc:HGNC:25960]
ENSG00000157600	0.597298	1.31e-07	1.16e-06	TMEM164	transmembrane protein 164 [Source:HGNC Symbol;Acc:HGNC:26217]
ENSG00000105204	0.71586	1.32e-07	1.16e-06	DYRK1B	dual specificity tyrosine phosphorylation regulated kinase 1B [Source:HGNC Symbol;Acc:HGNC:3092]
ENSG00000233901	-0.905729	1.35e-07	1.18e-06	LINC01503	long intergenic non-protein coding RNA 1503 [Source:HGNC Symbol;Acc:HGNC:51184]
ENSG00000185022	-0.703233	1.35e-07	1.19e-06	MAFF	MAF bZIP transcription factor F [Source:HGNC Symbol;Acc:HGNC:6780]
ENSG00000160949	-0.82053	1.36e-07	1.19e-06	TONSL	tonsoku like, DNA repair protein [Source:HGNC Symbol;Acc:HGNC:7801]
ENSG00000251493	-0.59214	1.36e-07	1.2e-06	FOXD1	forkhead box D1 [Source:HGNC Symbol;Acc:HGNC:3802]
ENSG00000164241	0.671219	1.4e-07	1.23e-06	C5orf63	chromosome 5 open reading frame 63 [Source:HGNC Symbol;Acc:HGNC:40051]
ENSG00000186020	0.689095	1.41e-07	1.23e-06	ZNF529	zinc finger protein 529 [Source:HGNC Symbol;Acc:HGNC:29328]
ENSG00000203778	1.35297	1.44e-07	1.26e-06	FAM229B	family with sequence similarity 229 member B [Source:HGNC Symbol;Acc:HGNC:33858]
ENSG00000240086	1.6111	1.47e-07	1.28e-06	AC128689.1
ENSG00000178038	0.764641	1.5e-07	1.31e-06	ALS2CL	ALS2 C-terminal like [Source:HGNC Symbol;Acc:HGNC:20605]
ENSG00000183146	1.06247	1.5e-07	1.31e-06	PRORY	proline rich, Y-linked [Source:HGNC Symbol;Acc:HGNC:38732]
ENSG00000230699	0.842604	1.52e-07	1.32e-06	AL645608.3
ENSG00000109205	2.47356	1.55e-07	1.35e-06	ODAM	odontogenic, ameloblast asssociated [Source:HGNC Symbol;Acc:HGNC:26043]
ENSG00000257894	2.18179	1.55e-07	1.35e-06	AC027288.3
ENSG00000235859	-0.93601	1.57e-07	1.37e-06	AC006978.1
ENSG00000152078	-1.03419	1.57e-07	1.37e-06	TMEM56	transmembrane protein 56 [Source:HGNC Symbol;Acc:HGNC:26477]
ENSG00000221944	0.606212	1.57e-07	1.37e-06	TIGD1	tigger transposable element derived 1 [Source:HGNC Symbol;Acc:HGNC:14523]
ENSG00000160446	-0.593899	1.57e-07	1.37e-06	ZDHHC12	zinc finger DHHC-type containing 12 [Source:HGNC Symbol;Acc:HGNC:19159]
ENSG00000277791	-0.610744	1.6e-07	1.39e-06	PSMB3	proteasome subunit beta 3 [Source:HGNC Symbol;Acc:HGNC:9540]
ENSG00000175395	0.932116	1.64e-07	1.42e-06	ZNF25	zinc finger protein 25 [Source:HGNC Symbol;Acc:HGNC:13043]
ENSG00000163462	0.921392	1.65e-07	1.43e-06	TRIM46	tripartite motif containing 46 [Source:HGNC Symbol;Acc:HGNC:19019]
ENSG00000244119	0.97505	1.65e-07	1.43e-06	PDCL3P4	phosducin-like 3 pseudogene 4 [Source:HGNC Symbol;Acc:HGNC:44505]
[truncated: 1,894 more rows]

[truncated: 11 more sheets: Table S11 NU5455 DEGs, Table S12 NU7441 DEGs, Table S13 AZD7648 DEGs, Table S14 AR-V DNA-PK DEGs, Table S15 Spliceosome DEG KD, Table S16 Spliceosome DEG NU54, Table S17 Spliceosome DEG NU74, Table S18  Splicing overlaps , Table S19 Spliceosome DEG Daro , Table S20 RBMX KD DEGs, Table S21 DDR associated genes]
