# Supplementary material for: The catalytic subunit of DNA-PK regulates transcription and splicing of AR in advanced prostate cancer
Source: J Clin Invest. 2023 Nov 15;133(22):e169200. doi: 10.1172/JCI169200 (PMC10645393; doi:10.1172/JCI169200)
Supplement: Supporting data values [file jci-133-169200-s103.xlsx]

## Sheet: 1D
Gene ID	mean riBAQ
	minus IR	plus IR
HIST1H1E.HIST1H1D	-4.22975	-4.50546
HIST1H1B	-4.46962	-4.9129
HNRNPC	-4.61395	-5.073
AR	-5.04669	-5.08875
HNRNPH1	-5.49906	-5.61788
HNRNPA2B1	-5.39196	-5.52921
ACTG1.ACTG2.ACTA1.ACTC1.ACTA2	-6.00882	-5.88869
SNRPD1	-5.72227	-5.8492
RPS27A.UBB.UBC	-5.65276	-5.68056
RPS8	-6.59641	-6.42054
PARP1	-6.37837	-6.75396
SRSF7	-7.0619	-6.6076
LMNA	-6.19869	-6.16942
ERH	-6.55851	-6.53654
RPL29	-6.67266	-7.025
RPL27A	-7.01261	-6.44145
SFPQ	-6.38074	-6.16086
SRRM2	-6.77354	-6.48823
KHSRP	-6.27645	-6.69504
SNRPE	-6.98163	-6.68166
TRIM28	-6.70315	-6.59853
HNRNPK	-6.68433	-6.90625
NONO	-6.2071	-7.40372
HSPA8	-7.09313	-7.78648
FUBP1	-7.37053	-7.01683
RPL18	-6.80958	-6.63624
HIST1H1C	-7.30425	-6.50993
TRA2B	-6.94222	-7.61749
KHDRBS1	-6.40729	-6.37942
HNRNPU	-7.30666	-6.81774
HIST1H2BL.HIST1H2BM.HIST1H2BN.HIST1H2BH.HIST3H2BB.HIST2H2BF.HIST2H2BE.HIST1H2BC.HIST1H2BD.H2BFS.HIST1H2BB.HIST1H2BO.HIST1H2BJ.HIST1H2BK.HIST1H2BA	-8.43161	-7.73877
HIST1H2AJ.HIST1H2AH.H2AFJ.HIST2H2AC.HIST2H2AA3.HIST1H2AD.HIST1H2AG.HIST1H2AC.HIST3H2A	-7.16401	-7.18356
FUS	-7.56182	-6.92233
SRSF10	-8.20065	-7.06805
HNRNPD	-7.77257	-7.34724
DDX5	-7.35864	-6.84144
RAN	-6.82659	-7.87859
SRSF1	-7.77048	-7.96472
SRRM2.2	-7.53101	-7.50632
RALY	-7.49048	-7.52786
TUBA1B.TUBA1A.TUBA1C.TUBA4A	-8.14972	-7.48866
RUVBL2.1	-7.50312	-8.10486
RPL13	-8.20061	-7.23115
SNRPD3	-7.996	-7.93395
CPSF6	-7.75612	-8.03606
HNRNPF	-7.02598	-8.37858
SRSF6	-7.94464	-7.60882
H3F3B.H3F3A.HIST2H3A.HIST3H3.HIST1H3A.HIST2H3PS2.H3F3C	-7.10852	-7.41315
SUPT4H1	-8.22722	-7.30765
RPS6	-8.01401	-8.25719
NUDT21	-8.24023	-7.91188
RBM14	-6.92997	-8.03534
RBBP4.RBBP7	-7.99336	-7.66972
RPL7A.1	-8.43005	-7.79465
RPL18A	-7.37697	-7.56509
PRPF19	-7.81469	-8.13636
RPL6	-7.5704	-7.76857
MATR3	-7.4364	-9.17598
HNRNPA1.HNRNPA1L2	-8.07657	-8.0292
CBX3	-7.89913	-8.9454
PCBP2.PCBP3	-7.69008	-9.06221
HIST1H4A	-7.55694	-8.22101
RPL21	-8.90902	-7.52068
SS18L1	-8.00694	-8.22913
HNRNPR	-8.56635	-7.53252
CACYBP	-8.21866	-7.28368
HSPB1	-9.61977	-8.16299
DHX9	-8.14955	-7.76362
SMARCC2	-8.19082	-7.77197
SNRPF	-7.7841	-8.39121
PRKDC	-8.72812	-8.34603
TARDBP	-8.31467	-8.41217
RBMX	-10.0167	-9.19005
RPL11	-8.38209	-8.36457
SRSF3	-7.70643	-8.49257
HSPA1B.HSPA1A	-10.0204	-7.86873
ILF3	-8.28033	-7.1558
ILF2	-8.33849	-9.38235
HNRNPA0	-8.39471	-8.14811
RPL4	-8.59804	-10.1506
TMPO	-9.12305	-8.71285
PPIA	-9.55046	-8.5063
PRDX1	-9.2596	-9.03443
EEF1A1P5.EEF1A2	-9.50436	-8.72022
RPL13A	-9.86048	-9.25832
RPL17	-9.79798	-8.32824
GTF3C3	-9.57936	-8.73579
RPL24	-10.1959	-9.47048
RPL23	-8.93809	-8.74766
ACTL6A	-8.59401	-8.94864
PTBP1	-8.65225	-9.13095
SMARCE1	-9.12028	-8.10964
RPL7A	-8.73781	-8.92734
GAPDH	-8.81061	-8.68017
SNRPD2	-9.33086	-9.68057
RPL28	-9.79307	-9.15973
SMARCA4	-9.27416	-9.51957
RPL10	-10.2291	-9.80568
RPL22	-8.91646	-9.71602
RPL19	-8.09233	-8.72035
ELAVL1	-8.8396	-8.53057
PSME3	-9.51666	-9.81386
BCAS2	-10.1389	-9.36813
H1FX	-9.52802	-9.26732
DHX15	-9.45073	-8.57127
RPL14	-8.62934	-8.90373
MCCC2	-9.8156	-9.39883
SMARCD2	-9.30679	-9.05111
SLC25A5	-8.09935	-10.3862
CPSF7	-9.94365	-8.80409
RPL8	-9.62907	-9.41133
SF3B3	-9.80812	-9.19275
PABPC1	-10.5922	-9.6234
MCCC1	-8.90708	-9.41544
RPL7	-9.96672	-9.225
RPL3	-9.02325	-8.98877
BUB3	-8.06201	-9.55498
HNRNPM	-9.70673	-8.63273
FBL	-8.37113	-9.87903
RPS23	-9.33561	-10.0542
DDX39A.DDX39B	-9.41142	-8.95519
PABPN1	-9.86698	-8.97959
FAU	-9.69231	-9.9384
NPM1	-8.71433	-8.53267
MYL6.MYL6B	-9.15361	-10.3615
ZNF207	-9.73065	-8.67714
GTF3C3.1	-9.82651	-10.0477
RPL34	-9.7288	-10.1734
SRSF9	-9.14837	-9.92532
RPS11	-9.72299	-9.39441
EWSR1	-8.53907	-10.2463
CCAR1	-9.61019	-8.21255
GNL3	-9.29062	-9.62154
RPS2	-9.33263	-9.41685
HNRNPH3	-9.95129	-9.09072
GNAI2	-9.36923	-10.8132
SRRM2.1	-9.62764	-10.4882
SNRNP70	-8.7401	-9.25088
RPS9	-11.2301	-9.18267
HNRNPAB	-9.03988	-9.37813
HNRNPL	-9.46922	-9.34038
EFTUD2	-9.76853	-9.29707
NUMA1	-10.0428	-10.4555
PGAM5	-9.62075	-10.3027
SNRPN.SNRPB	-9.36128	-9.57252
RBM39	-10.0848	-9.90682
MEF2D	-10.4467	-10.6695
SF3B6	-10.2219	-10.2755
RPS27L	-8.98843	-8.82128
PRDX2	-9.97419	-8.66701
RAB13	-10.2548	-9.10761
HCFC1	-10.0264	-9.0481
SMARCB1	-9.11475	-9.33313
CDC5L	-10.1834	-8.65831
RBMXL1	-11.8638	-9.24722
RPS3	-9.06142	-11.296
LBR	-9.1399	-10.5013
BCLAF1	-9.51178	-9.08566
SMARCA5	-10.5335	-9.41489
MMTAG2	-9.77103	-9.13827
PPP1CB	-9.60312	-9.68118
RBBP7	-9.53874	-8.34881
SF3B2	-10.6394	-8.38731
PRCC	-10.9039	-9.68343
ATP5A1	-9.59644	-9.6125
ZBTB10	-9.51365	-9.632
TPM3	-10.2936	-11.5283
MTA2	-10.1676	-10.4706
PSPC1	-10.4478	-10.4423
EIF4A3	-8.57283	-8.97366
SF1	-9.5992	-10.1344
SMARCC1	-9.61176	-10.552
THRAP3	-11.569	-9.72145
SF3A1	-10.501	-10.3522
ANXA7	-9.7887	-8.67924
HNRNPM.2	-9.76225	-9.6765
PC	-11.3911	-10.5344
REPIN1	-10.2887	-11.1092
TLE3	-10.3807	-8.92334
YWHAZ	-10.1881	-10.6493
SURF6	-10.8028	-9.68328
GATAD2B	-9.55234	-10.7845
YWHAQ	-10.6012	-11.4681
PPP1CA	-10.935	-10.3398
ZNF326	-9.32166	-10.0842
SNRNP200	-11.2743	-10.7549
HNRNPA3	-12.8196	-10.3473
FIP1L1	-10.41	-10.5508
ADAR	-10.1154	-10.4347
RNF40	-9.74914	-9.64528
RPL26.RPL26L1	-10.0987	-10.1468
RAC2.RAC1.RAC3	-9.68535	-10.5608
NAT10	-9.93159	-10.6623
HNRNPM.1	-10.6175	-10.2695
TPR	-11.0183	-11.5057
FYTTD1	-10.222	-9.88986
SNRPA	-10.3858	-11.0718
LMNB1	-10.1757	-9.12277
XRCC6	-11.0615	-10.3715
TFG	-10.4547	-12.0838
CFL1	-11.2767	-10.5038
DBT	-10.8546	-11.2927
HNRNPDL	-10.7456	-9.99205
SMARCA2	-10.2524	-10.8203
MED4	-10.4866	-11.261
ZFR	-9.77476	-12.3029
NOP58	-10.8061	-11.1636
VDAC2	-11.1891	-12.644
MCM7	-10.7544	-11.4168
NCL	-11.8585	-10.6186
RRP1B	-10.9826	-10.6955
RBM17	-11.3303	-10.8646
SF3B1	-10.9304	-10.3564
TP53BP1	-10.3751	-10.6712
WTAP	-11.3732	-11.3597
ATP5C1	-11.0906	-10.8589
RNF2	-10.9013	-10.6075
GTF3C5	-11.187	-10.8593
U2SURP	-10.2637	-11.3455
RBM4.RBM4B	-9.636	-10.778
CMAS	-10.689	-10.0345
CAPZA1	-11.6855	-11.2697
FTSJ3	-10.8492	-10.7393
RUVBL1	-10.8594	-10.3816
EEF1D	-10.759	-10.73
VCP	-11.1553	-11.2766
NOP56	-11.8045	-12.0464
PBRM1	-11.1969	-10.5134
DDX21	-12.201	-11.0991
RTCB	-11.5216	-10.5598
GTF3C1	-11.922	-10.7626
SAFB	-12.2533	-12.3449
TAF15	-12.9211	-11.0014
SMCHD1	-11.4514	-11.1081
PRPF6	-11.1201	-10.896
SNW1	-11.6601	-11.6157
VGF	-11.1872	-11.7718
JUP	-12.1256	-10.781
HNRNPUL1	-10.5872	-11.0154
C14orf166	-11.6228	-10.6857
CEBPZ	-11.0183	-10.9179
TCOF1	-11.1278	-11.2311
RUVBL2	-10.2268	-9.50436
SON	-11.5802	-11.689
RPRD1B	-11.4829	-11.7058
HP1BP3	-11.5483	-12.7276
SMARCD1	-10.7092	-10.3876
PAICS	-11.4774	-10.6035
DKC1	-11.2108	-11.3706
SART1	-12.2887	-12.7156
PATZ1	-12.9051	-11.4784
PRPF8	-12.443	-10.7337
WDR5	-10.6944	-10.7615
TOX4	-10.9234	-10.3225
EP400	-12.1698	-10.9859
COIL	-10.9876	-11.5236
GPATCH4	-10.6359	-11.4351
SP1	-9.90236	-11.1684
CBX8	-10.8979	-11.1531
ZNF24	-10.8333	-11.4625
PUF60	-11.7076	-10.939
BAZ2A	-11.2848	-11.8669
RPS15A	-10.7124	-11.5875
DPF2	-12.076	-11.1601
HSP90AB1	-11.4673	-12.168
MDC1	-11.4857	-10.2684
PRMT1	-11.6785	-11.1161
PPP1CC	-10.2839	-11.0932
ACACA	-12.6772	-11.009
NOM1	-11.2898	-11.4636
DMAP1	-10.5075	-10.8304
GTF3C2	-11.4525	-11.6858
FOXA1.FOXA3	-10.0958	-12.5809
SF3A3	-12.2273	-11.802
API5	-11.5429	-11.3604
SLC25A22	-11.7848	-11.5897
RNF20	-11.1603	-12.504
PRPF40A	-12.9055	-10.8993
NFIX	-12.3029	-12.0135
U2AF2	-12.2593	-10.7134
CHD4	-11.6906	-12.077
AHCTF1	-11.2471	-9.7941
MBD2	-12.3824	-12.0438
MED17	-11.2621	-11.7159
TOP2B	-11.8864	-12.2764
SENP3	-11.9618	-12.1158
TAF4	-12.0988	-10.9616
XRN2	-11.1846	-12.6812
MYH14	-11.9472	-12.5376
CPSF1	-11.7045	-11.7762
NUP153	-12.1098	-11.7493
MYBBP1A	-12.303	-12.2071
GTF2IRD2B	-12.2411	-13.0255
SIN3A	-11.5332	-12.6732
EPM2AIP1	-12.8909	-13.3985
PDS5A	-12.1468	-12.2957
FXR1	-12.2912	-12.2706
CAMK2D.CAMK2B.CAMK2G	-12.189	-11.4194
YLPM1.1	-12.4211	-11.9715
RSL1D1	-12.0919	-12.8495
HSPA9	-12.6122	-11.7697
NO66	-12.3784	-12.1288
LUC7L3	-11.8442	-12.3969
TBL1XR1.TBL1Y.TBL1X	-12.3724	-11.8139
RBM10	-12.1163	-12.0427
PHF2	-11.8817	-11.0318
WHSC1L1	-13.4832	-11.9216
MTA1	-10.9928	-11.2713
TCP1	-11.8631	-13.4911
SMC1A	-10.6048	-12.3175
PAF1	-13.146	-11.9391
PHF10	-11.8983	-10.9379
NOP2	-12.4859	-13.0438
IK	-12.105	-12.5365
DSP	-12.7242	-12.2271
BBX	-12.6985	-12.8417
WDR18	-11.5512	-11.5294
CLTC	-13.6104	-11.8569
ALDH3A2	-11.9682	-13.5253
ACTN4	-12.2111	-12.6847
OGT	-12.0364	-10.9718
DDX24	-12.3249	-12.4789
SLTM	-11.8961	-11.6733
AKAP17A	-12.0063	-12.7313
SEC61A1.SEC61A2	-10.7021	-11.2453
CCAR2	-12.1862	-11.9261
ZNF687	-11.1093	-11.6584
XRCC5	-13.5415	-11.8392
ZKSCAN1	-12.1055	-12.2754
EMSY.C11orf30	-12.7436	-12.0228
CDC73	-12.607	-12.0128
RBBP6	-12.3901	-11.6927
FUBP3	-12.2543	-12.4608
SUPT5H	-12.4331	-12.5698
RFX1	-11.803	-11.9663
DDX1	-12.2061	-12.487
LYAR	-11.9377	-11.2511
DSG2	-13.739	-12.9628
CDKN2AIP	-12.627	-12.9934
ZHX2	-12.3978	-12.1197
RRP12	-11.697	-13.001
RPN1	-12.9831	-13.4724
UBN2	-12.5241	-12.5862
ARID2	-10.7123	-12.9142
AKAP8	-11.98	-12.9043
ZNF638	-11.9228	-12.7186
PLRG1	-12.2451	-12.7728
TOP1	-11.2883	-13.8434
TLK2	-12.5828	-12.4496
GTPBP4	-11.2653	-11.9955
RBM27	-12.2633	-12.5613
THOC1	-12.7858	-12.8337
ZC3H4	-12.5873	-15.3184
DDX42	-12.9902	-11.4692
SAFB2	-12.6354	-12.1674
MYO1D	-12.2183	-12.1479
SMC3	-12.0962	-12.3981
MED12	-13.0566	-12.7406
POM121C.POM121	-13.0985	-13.2101
CDK13	-12.5498	-10.4333
DDX23	-12.5277	-13.8642
POLR2B	-12.461	-11.8915
KPNB1	-13.1493	-11.2459
TRRAP	-13.1454	-11.6374
RBM25	-12.4682	-10.985
RCOR3	-12.5024	-13.079
PSMD2	-13.67	-12.5833
LIG3	-13.1314	-12.8274
PHC3	-11.97	-13.1665
NUP107	-13.1339	-13.0489
DDX54	-12.2054	-13.1273
MEPCE	-13.0294	-12.8943
AQR	-12.9339	-12.9043
RPRD2	-13.5241	-13.8456
MKI67	-13.1283	-13.1218
ZC3H11A	-13.0555	-13.0233
MAP4	-13.2607	-13.0302
PABPC4	-13.0092	-12.9883
CHERP	-13.1716	-12.0841
TUFM	-12.8149	-12.9861
MYO1C	-13.4838	-13.5479
THOC2	-13.4139	-13.1818
ZNF217	-13.4542	-13.1592
WAPAL	-12.003	-14.2514
TEX10	-14	-13.3236
ZC3H14	-12.5109	-13.3331
NOC3L	-12.1835	-13.5948
SRRT	-12.2445	-12.0441
YLPM1	-13.1605	-13.2753
ACIN1	-13.4739	-13.1045
PLEC	-14.5912	-12.3639
BRD8	-12.5886	-14.0375
ZNF592	-13.1159	-12.1884
PPP1R10	-13.8432	-13.0071
RBM15	-13.7281	-14.7033
KIF4A.KIF4B	-12.878	-13.852
THOC5	-13.5441	-12.5572
PPIL4	-13.869	-13.8467
TNKS1BP1	-14.496	-14.3437
GTF3C4	-13.394	-15.0783
ZC3H13	-13.8441	-14.1071
INTS7	-14.1569	-14.5254
FASN	-14.8909	-13.4024
NCOR1	-13.9244	-14.6155
FLNB	-14.7575	-14.5633
RIF1	-14.0542	-14.9125
KIAA1429	-14.3758	-14.3697
EPRS	-14.0471	-14.7273
TRIP12	-13.7172	-14.5656
BOD1L1	-14.2969	-14.206
ADNP	-14.5961	-13.7758
DYNC1H1	-16.3659	-14.7545
POP1	-14.104	-14.918
RANBP2	-14.6789	-14.5349
RAVER1	-13.8479	-14.4134
TNRC18	-15.9102	-16.3107
NUP205	-12.6564	-15.263
AHNAK	-16.1674	-16.2152
MDN1	-16.6004	-15.5305
KMT2D	-16.1533	-14.8588
RBM12B	-15.3526	-15.5385
KMT2A	-17.7763	-17.679

## Sheet: 1E
	riBAQ_Neg			riBAQ_Pos
HNRNPA3		-12.5849	-13.0543		-9.88532	-10.9812
RBMXL1		-10.1365	-13.5911	-9.4875	-9.95655	-9.93825
TAF15		-13.9625	-11.8796		-10.6112	-11.3588
RPS9		-10.4143	-12.0459	-9.02145	-11.0237	-8.46798
RBMX	-11.264	-7.21322	-11.573	-7.74054	-6.94165	-10.3642
PATZ1		-12.647	-13.1633		-9.79155	-12.7003
HSPA1B	-12.0863	-8.82679	-9.14819	-8.58293	-8.38638	-8.19262
RPL24		-11.0163	-9.37542	-7.9779	-9.40166	-8.65816
DYNC1H1		-17.6313	-15.1005	-14.8796	-15.7964	-13.9004
PABPC1	-11.3055	-10.712	-9.75914	-8.49874	-9.79008	-9.07948
WHSC1L1		-11.8849	-15.0815	-12.3111	-11.5893	-12.232
CLTC	-12.559	-13.2297	-15.0426	-12.4887	-12.1326	-11.9437
HSPB1	-18.7509	-8.38891	-10.8506	-7.76566	-8.65989	-8.21209
RPL10		-10.6703	-9.78797	-9.14556	-9.46038	-8.16409
THRAP3	-11.4636	-9.5379	-13.7055	-9.72567	-9.60224	-11.4773
SAFB		-10.3532	-14.1533	-10.3224	-10.0184	-12.5745
HIST1H2BL	-9.51866	-7.29699	-8.47917	-6.83654	-7.02394	-7.60693
PRPF40A		-11.55	-14.2609	-18.7509	-11.1186	-12.1563
DDX21	-12.6607	-10.7731	-13.1692	-10.4857	-10.5012	-11.8269
ACACA		-12.3845	-12.9699	-11.3188	-12.2356	-10.8531
RPL13A	-12.2354	-10.9473	-6.39877	-9.20659	-9.8761	-6.89226
PRPF8	-14.7576	-11.2388	-11.3327	-11.2741	-11.3878	-11.0915
DSG2		-13.2502	-14.2277	-10.704	-13.5797	-13.3879
XRCC5		-12.9667	-14.1163	-13.2552	-12.4463	-11.3903
BCAS2		-10.1783	-10.0995	-8.41429	-9.20192	-9.30476
NCL	-9.53871	-11.3949	-14.6418	-9.53924	-11.1412	-11.4598
RPL17	-9.66889	-11.401	-8.32408	-8.23951		-9.09451
JUP	-12.4727	-12.6427	-11.2615	-9.93367	-11.6297	-11.5319
PC		-12.0376	-10.7447	-9.92164	-10.8943	-10.1515
MDN1		-16.2003	-17.0004		-15.7266	-15.3503
PAF1		-12.1882	-14.1038	-11.8457		-12.3225
SART1	-13.5782	-11.2564	-12.0317	-10.7513	-10.618	-12.3667
PPIA		-9.32378	-9.77714	-9.44908	-8.47332	-7.6756
EPM2AIP1		-12.8736	-12.9082	-12.3124	-10.9854	-12.3767
RPL28		-11.7276	-7.85854	-9.41987		-8.22269
GTF3C1		-10.5067	-13.3374	-12.5992	-10.6953	-9.59037
SRSF10	-8.3033	-7.66093	-8.63774	-7.31287	-7.36375	-7.17441
NOP56	-14.0499	-10.7115	-10.6521	-11.4775	-10.9554	-10.265
GTF3C3		-8.31604	-10.8427		-8.29775	-9.05652
EP400	-14.4037	-11.0405	-11.0652	-11.2697	-10.6835	-11.8605
SNRNP200	-13.1475	-10.1087	-10.5667	-10.8188	-9.9751	-10.369
EEF1A1P5	-10.4785	-8.2856	-9.74899	-9.03976	-7.66445	-9.19398
PRCC		-10.3361	-11.4718	-9.85394	-9.60179	-10.6477
CPSF7	-11.7174	-8.4176	-9.69593	-10.0831	-7.68722	-9.48662
CAPZA1		-11.0276	-12.3434	-10.7025	-10.7814	-11.0073
RPL7		-10.5557	-9.37771	-8.8543	-9.77027	-8.79024
PLEC	-12.836	-15.5299	-15.4079	-12.1682	-14.6554	-14.5037
MEF2D		-9.45203	-11.4414	-9.46286	-9.2049	-10.2681
RPL21	-8.787	-10.1414	-7.7987	-7.36395	-9.47998	-7.48498
MCCC2		-9.72424	-9.90696	-8.79009	-9.84403	-8.51016
SF3B3	-11.4382	-8.44411	-9.54202	-9.56187	-8.42864	-9.33233
SF3A3		-11.2345	-13.22	-11.3515	-10.7185	-12.518
MBD2		-11.6273	-13.1376	-12.5954	-11.4408	-11.042
PRDX1		-8.72964	-9.78956	-8.30475	-8.31963	-9.08942
SRSF7	-7.10012	-6.66087	-7.42472	-5.98979	-6.50594	-6.64252
CFL1		-11.873	-10.6804		-11.0102	-10.1967
RPL13	-9.05861	-8.961	-6.58221	-6.91786	-8.98121	-6.69849
PSMD2		-13.2215	-14.1186	-11.9523	-13.1433	-13.9258
DPF2		-11.8027	-12.3494	-11.6979	-11.2869	-11.2732
SNW1	-12.0688	-12.0656	-10.8458	-9.78838	-12.4724	-10.7662
SF3B2	-10.7541	-9.19774	-11.9664	-9.80982	-9.14246	-11.0239
TNRC18		-15.1073	-16.7131	-15.6852	-14.2575	-15.8463
NFIX		-11.1127	-13.493	-10.7088	-11.419	-12.8475
SMARCA5	-13.387	-9.01682	-9.19663	-10.8996	-8.75041	-10.0196
AHNAK		-14.2021	-18.1326	-16.2569	-13.474	-16.8605
TUBA1B	-8.49722	-8.03649	-7.91545	-8.12095	-7.87077	-6.57032
PABPN1	-8.30548	-10.0579	-11.2376	-7.62975	-9.54205	-10.5699
HSPA9	-11.7722	-12.772	-13.2925	-10.9894	-12.2793	-12.7177
WTAP	-11.444	-10.8294	-11.846	-10.3304	-10.7893	-11.1647
TEX10	-12.5765	-18.7509	-15.4235	-18.7509	-14.6679	-12.1369
RBM17	-12.3422	-10.3401	-11.3085	-10.1623	-10.2278	-11.8109
TMPO	-10.6335	-8.09841	-8.63724	-8.92903	-7.91833	-8.74434
U2AF2		-11.5533	-12.9653	-12.2304	-11.0953	-11.6943

## Sheet: 2A
TCGA			Grasso			TCGA
Normal	Tumour		Localised PCa	Metastatic PCa		V7 negative	V7 positive
7.11458	6.94105		-0.659304	1.31774		7.48364	6.11548
6.54518	6.95999		-1.05351	-2.10059		6.96823	7.12605
5.88868	6.97316		-0.083564	-2.00521		7.16646	6.94627
6.42908	6.79882		-0.591027	0.397513		6.90559	7.34777
6.73481	5.5342		-0.270473	-0.540744		7.32747	7.45822
6.55046	7.63785		-0.802599	0.530653		6.49096	7.78408
6.56715	7.06335		0.184682	0.789456		6.66928	7.02857
6.9201	6.60006		-0.457417	1.11339		6.47744	6.54035
6.89775	7.88287		-0.444989	0.76433		5.18783	6.88702
6.05831	6.87585		-0.529112	-0.364406		6.56574	5.94685
7.10213	6.94408		-0.131559	0.656461		6.56678	6.98976
6.18104	6.37185		-0.741052	0.112011		8.95248	6.1042
5.96468	7.31044		-0.347375	1.19064		7.10139	7.4805
7.21095	7.18022		-0.291176	1.40359		6.16356	7.59406
7.0786	6.8077		-2.44009	0.479706		6.1898	6.64665
5.2958	6.33006		-0.123868	-0.341166		7.14776	5.89368
5.89099	6.87367		-0.568945	-0.746852		6.21849	7.36277
7.06337	7.48396		0.163001	1.33516		7.03863	7.24089
7.24515	7.47865		-0.539243	-0.628467		6.67596	7.01609
6.60526	7.29239		-0.371514	2.11236		7.37331	6.75533
7.31938	7.31784		-0.440499	-0.264075		7.04307	7.09718
6.28779	7.55836		0.003864	0.414358		6.51256	6.38625
6.2226	6.53633		-0.466377	-0.301762		6.82096	6.67104
6.66915	6.30323		-0.69148	0.852562		7.72784	6.81494
7.06355	6.55587		-0.167988	0.577478		6.57504	7.34623
6.39494	7.4493		0.225934	-2.87407		6.68003	6.97829
6.71209	5.62778		-0.149142	2.33317		6.30636	6.29683
6.20095	6.22737		-0.254997			6.46771	6.09379
6.87764	6.40849		-0.291787			6.45043	6.28382
6.26867	8.64762		-0.662661			7.94212	10.4178
6.50466	6.56073		-0.550858			6.16754	6.84388
6.87527	7.34751		-0.316602			7.59342	8.0202
5.58211	7.09091		-0.226218			6.3871	7.71203
5.59906	6.801		-0.019994			6.64194	7.29732
6.64132	6.00658		-0.582278			6.59601	7.18418
6.62503	6.42378		-0.098806			8.06539	7.23956
6.83445	6.61836		-0.355763			7.67573	6.3366
7.08559	7.06494		-0.397752			5.83528	6.14624
6.01859	7.70843		1.46152			6.15852	7.58344
7.26963	7.34829		-0.22602			6.42183	6.40855
7.01512	6.94563		0.350072			6.71405	7.2871
6.55048	6.04731		-3.21437			6.57129	6.41591
6.75633	4.35055		-0.713759			7.12431	7.18303
7.40535	7.02623		-0.684928			6.46791	7.17089
7.17846	7.20965		-0.9127			6.70786	6.82682
7.20997	7.8916		-1.65718			7.07584	6.19801
6.7585	7.58284		-0.711242			7.65693	5.90174
6.00307	7.26967		-0.789143			6.57724	6.2592
6.54421	7.24093		-0.466236			7.15298	6.73481
6.38862	6.13192					6.79863	6.83314
6.71178	7.37325					7.02553	7.51316
						6.80936	7.48569
						7.27709	7.31024
						6.37636	6.81304
						6.37154	5.89322
						6.35946	7.68044
						6.15768	7.17854
						7.00889	6.48347
						5.98366	7.75291
						6.25596	6.60513
						5.64381	7.31832
						7.52947	6.53332
						6.58664	6.78392
						6.62752	7.91418
						6.60365	7.11757
						6.55689	6.25445
						6.86399	6.3559
						7.1564	6.26631
						7.37838	8.74619
						7.60572	6.57016
						6.73289	6.63234
						6.39826	7.0943
						5.21056	6.31403
						6.80178	7.28145
						6.42385	5.584
						6.26497	7.03949
						6.11802	7.16957
						6.31	7.65469
						6.82034	8.03306
						8.10426	6.3701
						6.89564	6.62714
						6.32223	7.32336
						7.55223	6.17982
						5.9878
						7.62229
						7.28769
						6.89871
						7.54068
						6.7594
						6.69966
						5.92838
						6.28181
						5.65141
						7.69277
						7.14239
						6.71694
						7.01524
						6.62658
						6.22201
						7.01987
						7.05804
						6.65698
						7.13419
						7.38291
						6.67287
						7.31016
						7.25034
						7.3986
						7.40339
						7.62133
						7.1242
						6.17398
						7.13841
						8.14435
						6.51008
						8.19723
						6.70849
						6.91001
						6.51268
						6.99425
						7.9735
						6.61975
						7.51013
						6.5807
						6.34284
						6.8624
						6.30573
						7.29074
						7.32722
						6.66334
						6.28825
						7.30179
						7.7909
						5.90131
						7.49813
						6.48223
						6.34422
						6.27299
						6.23771
						6.33869
						6.98014
						6.48249
						6.03939
						8.73133
						6.51477
						7.44569
						8.04348
						7.11519
						6.48168
						8.15
						7.47945
						6.49346
						6.38553
						6.60901
						7.36134
						6.15681
						6.31045
						5.78964
						7.58491
						6.03587
						5.63934
						6.36639
						8.82799
						6.43949
						5.86928
						7.70239
						6.32079
						6.73361
						7.63509
						7.32731
						6.30689
						6.27645
						7.45809
						6.89135
						6.89988
						6.99906
						6.70261
						6.83631
						7.45161
						7.12491
						6.66809
						6.354
						7.13809
						7.79004
						4.96038
						7.38596
						7.01382
						7.06541
						6.35148
						6.06704
						6.60915
						5.64854
						6.72188
						5.48443
						7.56265
						6.80721
						7.59437
						7.20517
						7.09736
						6.49456
						6.95764
						6.67583
						6.97233
						6.09226
						7.05048
						6.35891
						6.42819
						6.71086
						6.79425
						5.7512
						7.29997
						7.96646
						7.30112
						6.98734
						7.42721
						7.43298
						6.4534
						7.06303
						6.4458
						7.36249
						7.32742
						6.87802
						5.99076
						7.24839
						6.26017
						6.01168
						6.50507
						6.47541
						6.60865
						6.34967
						5.90728
						7.66425
						7.3107
						7.4476
						6.57826
						6.95707
						6.48042

## Sheet: 2B
CWR22Rv1-AR-EK
	NT	0.1 μM	0.5 μM	1 μM	2 μM	5 μM
N1	1	1.19614	0.761146	0.836115	0.394147	0.343836
N2	1	1.09909	0.653497	0.42627	0.328572	0.209072
N3	1	1.19395	0.754563	0.476708	0.492645	0.263282
Average	1	1.16306	0.723068	0.579697	0.405121	0.272063
SEM	0	0.0319919	0.0348377	0.129033	0.0476804	0.0391499
CWR22Rv1							Average		SEM
	-ENZ			+ENZ			-ENZ	+ENZ	-ENZ	+ENZ
NT	1	1	1	0.743003	1.08842	0.960648	1	0.930691	0	0.100832
0.1 µM	0.73028	0.84	1.03241	0.6743	0.854737	0.935185	0.867562	0.821407	0.0882988	0.0771327
0.5 µM	0.603053	0.595789	0.761574	0.648855	0.877895	0.775463	0.653472	0.767404	0.0540915	0.0662408
1 µM	0.536896	0.534737	0.5	0.557252	0.530526	0.613426	0.523878	0.567068	0.011955	0.0244292
2 µM	0.363868	0.452632	0.467593	0.412214	0.290526	0.391204	0.428031	0.364648	0.0323709	0.0375538
5 µM	0.170483	0.225263	0.280093	0.188295	0.24	0.259259	0.22528	0.229185	0.0316414	0.0211873
VCaP							Average		SEM
	-ENZ			+ENZ			-ENZ	+ENZ	-ENZ	+ENZ
NT	1	1	1	0.427885	0.457627	0.364	1	0.416504	0	0.0276203
0.1 µM	0.826923	0.454237	0.772	0.408654	0.342373	0.396	0.684387	0.382342	0.116162	0.0203158
0.5 µM	0.6875	0.630508	0.62	0.293269	0.227119	0.228	0.646003	0.249463	0.0209692	0.0219048
1 µM	0.764423	0.732203	0.596	0.274038	0.2	0.232	0.697542	0.235346	0.051616	0.0214384
2 µM	0.466346	0.271186	0.468	0.211538	0.122034	0.144	0.401844	0.159191	0.0653306	0.026931
5 µM	0.115385	0.145763	0.132	0.0673077	0.101695	0.1	0.131049	0.0896675	0.00878228	0.0111906

## Sheet: 2C
CWR22Rv1-AR-EK relative cell count
	NT	1 µM NU7441	1 µM NU5455	1 µM AZD7648
N1	1	0.41896	0.363914	0.167665
N2	1	0.588235	0.479876	0.384868
N3	1	0.416244	0.502538	0.576389
Average	1	0.47448	0.448776	0.376307
SEM	0	0.0568832	0.0429323	0.118066

## Sheet: 2D
	AZD7648			NU7441			NU5455			Average			SEM
[Agonist], M	N1	N2	N3	N1	N2	N3	N1	N2	N3	AZD7648	NU7441	NU5455	AZD7648	NU7441	NU5455
0	100	100	100	100	100	100	100	100	100	100	100	100	0	0	0
3e-09	101.291	95.8734	94.9228	97.8578	96.1663	100.835	102.09	101.466	103.421	97.3624	98.2864	102.326	1.98335	1.36468	0.576625
1e-08	106.729	98.4249	98.175	99.3946	99.4984	105.604	101.716	98.1629	104.121	101.11	101.499	101.333	2.81063	2.05272	1.73065
3e-08	105.212	105.544	94.8526	98.4477	104.013	97.8289	96.974	98.9578	100.214	101.87	100.096	98.7152	3.50984	1.96633	0.943098
1e-07	102.049	103.339	90.7347	84.6476	102.58	96.363	96.6152	98.4278	98.9891	98.7077	94.5301	98.0107	4.00387	5.25704	0.716326
3e-07	89.3497	99.6062	88.9565	90.8414	89.8782	91.5383	92.4037	91.9449	102.177	92.6375	90.7526	95.5086	3.48623	0.48129	3.33697
1e-06	83.0079	83.0052	83.5517	75.0699	76.9437	68.7883	58.54	59.9187	60.5365	83.1883	73.6006	59.6651	0.18172	2.46623	0.590139
3e-06	61.7557	62.5768	54.4221	43.2009	46.9008	41.1765	59.4447	60.272	53.7908	59.5849	43.7594	57.8359	2.59224	1.67589	2.03657
1e-05	33.4194	28.4927	28.8956	18.0223	24.2028	18.4264	23.4909	26.6914	23.4642	30.2692	20.2172	24.5488	1.57937	1.99621	1.07131
3e-05	16.75	15.5615	17.2906	5.96088	13.1852	12.9152	22.2274	24.9426	20.8398	16.534	10.6871	22.6699	0.510692	2.3644	1.20486

## Sheet: 3A
	PSA		KLK2		UBE2C		CCNA2
	NT	NU5455	NT	NU5455	NT	NU5455	NT	NU5455
N1	1	0.133	1	0.238455	1	0.72707	1	0.801172
N2	1	0.068	1	0.1999	1	0.751189	1	0.460349
N3	1	0.4661	1	0.64861	1	0.916834	1	0.867742
Average	1	0.222367	1	0.362322	1	0.798365	1	0.709754
SEM	0	0.123303	0	0.143576	0	0.0596427	0	0.126175

## Sheet: 3B
	CWR22Rv1-AR-EK					CWR22Rv1
	UBE2C		DNA-PKcs			UBE2C		DNA-PKcs
	siScr	siDNA-PKcs	siScr	siDNA-PKcs		siScr	siDNA-PKcs	siScr	siDNA-PKcs
N1	1	0.228548	1	0.056142	N1	1	0.069252	1	0.046759
N2	1	0.135594	1	0.040489	N2	1	0.055337	1	0.067758
N3	1	0.122373	1	0.110928	N3	1	0.105687	1	0.076295
Average	1	0.162172	1	0.0691863	Average	1	0.0767587	1	0.063604
SEM	0	0.0334069	0	0.0213544	SEM	0	0.0150116	0	0.00877564

## Sheet: 3C
	CWR22Rv1-AR-EK			CWR22Rv1
	siScr	siDNA-PKcs		siScr	siDNA-PKcs
N1	1	0.315522		1	0.240964
N2	1	0.240964		1	0.3003
N3	1	0.643939		1	0.506667
Average	1	0.400142		1	0.34931
SEM	0	0.123784		0	0.0805212

## Sheet: 3D
	PSA Enh			KLK2			UBE2C
	DMSO	NU7441	IgG	DMSO	NU7441	IgG	DMSO	NU7441	IgG
N1	1	0.901203	0.172495	1	1.37604	0.103481	1	1.1584	0.115558
N2	1	0.637125	0.067448	1	0.432255	0.116821	1	0.576448	0.044981
N3	1	0.370788	0.104546	1	0.348325	0.214709	1	0.414312	0.110689
Average	1	0.636372	0.11483	1	0.718875	0.145004	1	0.716388	0.0904093
SEM	0	0.153118	0.0307573	0	0.329477	0.0350648	0	0.22591	0.0227576

[truncated: 60 more sheets: 3E, 3F, 4E, 4F, 4J, 5A, 5B, 6A, 6C, 6D, 6E, 6F, 7A, 7B, 7C, 7D, 7E, 7F, 7G, 7H …]
